# Supplementary material for: Histone methyltransferases MLL2 and SETD1A/B play distinct roles in H3K4me3 deposition during the transition from totipotency to pluripotency
Source: EMBO J. 2024 Dec 5;44(2):437–56. doi: 10.1038/s44318-024-00329-5 (PMC11730331; doi:10.1038/s44318-024-00329-5)
Supplement: Supplementary file 3 — Dataset EV1 [file 44318_2024_329_MOESM3_ESM.xls]

## Sheet: Legend
Dataset EV1. List of quantitative PCR primers and small interference RNA.

## Sheet: Sheet1
qPCR primers
Gene name		Forward primer (5'→3')	Reverse primer (5'→3')
Setd1a		TGAGGAAGATGAAGATGATCCTGAG	CACTGTCCAGAGTAAAGGATTTTCG
Setd1b		GTCTGTGCCCAAATTCAAGATCG	CATGTCCCTTAGGAAGTTTTCACG
Mll1		ATCGGCACCAACCTGCGC	TTTGGTCTCTGATTTGTTTAGAGGG
Mll2		TCCGAGGAGGAGGAGTTTCAGG	TCGTCTTATGCTTGCGGCCC
Kdm5b		CAAAGTATTGGGAGCTACAAGGAAG	CCACCTTCTTCTGCGACTAACTTAT
Kdm5a		CCGTGTAAGGACAAGGTAGACTG	AATCTTCATTTTCAGCCATTTCTGC
Nanog		GATGCAAGAACTCTCCTCCATTCT	GGTGCTGAGCCCTTCTGAAT
Pou5f1		GAAGAGAAAGCGAACTAGCATTGAG	AACCATACTCGAACCACATCCTTC
Cdx2		GCTGGAGCTGGAGAAGGAGTTT	CTTGGCTCTGCGGTTCTGAAAC
Tead4		GGCCAAACTCAAGGACCAGG	GCCATTTTACTGTGGAAGGCTG
H2afz (used as control)		TAGGACAACCAGCCACGGAC	GACGAGGGGTGATACGCTTTAC
small interference RNA
Gene name		Sense (5'→3')	Antisense (5'→3')
Setd1a	siRNA1	GGAGGUCGUGUGCGCUCUACUTT	AGUAGAGCGCACACGACCUCCTT
	siRNA2	GAGCAGCGGCGGUUACUAAGCTT	GCUUAGUAACCGCCGCUGCUCTT
	siRNA3	GCAGCGAGACCUUAAUCGAAATT	UUUCGAUUAAGGUCUCGCUGCTT
Setd1b	siRNA1	CGCAGGCUUUGUAUCCUUATT	UAAGGAUACAAAGCCUGCGTG
	siRNA2	GCUACAUGUUCAGAGUAGATT	UCUACUCUGAACAUGUAGCTG
Mll2	siRNA1	GCAUCAACUUCAAGCGAAAGUTT	ACUUUCGCUUGAAGUUGAUGCTT
	siRNA2	CGAUGGUUCCUCAGACCUACUTT	AGUAGGUCUGAGGAACCAUCGTT
	siRNA3	GUUAUUCAAGAUCGAUCAACATT	UGUUGAUCGAUCUUGAAUAACTT
	siRNA4	GCCCUACCACUCACUAUGUTT	ACAUAGUGAGUGGUAGGGCTT
	siRNA5	GCAGAAUGAGUGGACACAUTT	AUGUGUCCACUCAUUCUGCTT
	siRNA6	CGAUGGUUCCUCAGACCUACUTT	AGUAGGUCUGAGGAACCAUCGTT
Kdm5b	siRNA1	GCUCAUGUACAGAAAGCAAAUTT	AUUUGCUUUCUGUACAUGAGCTT
	siRNA2	CAGAAGTGTGTTTGCTCTAGGTT	CCUAGAGCAAACACACUUCUGTT
	siRNA3	GAAUGUAUCAAAUGUUGCAGUTT	ACUGCAACAUUUGAUACAUUCTT
Kdm5a	siRNA1	GCCAAGAACAUUCCAGCCUTT	AGGCUGGAAUGUUCUUGGCTT
	siRNA2	CUUCUGUACUGCUGACUGGTT	CCAGUCAGCAGUACAGAAGTT
	siRNA3	CUUGAGGCAAUGACUAGAGTT	CUCUAGUCAUUGCCUCAAGTT
Control	siRNA1	UGGUUUACAUGUCGACUAATT	UGGUUUACAUGUCGACUAATT
	siRNA2	UGGUUUACAUGUUGUGUGATT	UCACACAACAUGUAAACCATT
