# Supplementary material for: Histone methyltransferases MLL2 and SETD1A/B play distinct roles in H3K4me3 deposition during the transition from totipotency to pluripotency
Source: EMBO J. 2024 Dec 5;44(2):437–56. doi: 10.1038/s44318-024-00329-5 (PMC11730331; doi:10.1038/s44318-024-00329-5)
Supplement: Supplementary file 4 — Dataset EV2 [file 44318_2024_329_MOESM4_ESM.xls]

## Sheet: Legend
Dataset EV2. ChIP-seq and RNA-seq experiment summary.

## Sheet: Sheet1
ChIP-seq
Sample	total reads	mm10 unique mapped reads	mm10 unique mapped percentage	dm6 unique mapped reads	dm6 unique mapped percentage
H3K4me3_Late2C_RNAi1_control_rep1	12494657	9816598	0.7857	446283	0.0357
H3K4me3_Late2C_RNAi1_control_rep2	10340093	8308633	0.8035	313061	0.0303
H3K4me3_Late2C_RNAi1_Mll2_rep1	14403654	11051861	0.7673	923491	0.0641
H3K4me3_Late2C_RNAi1_Mll2_rep2	14325480	10736782	0.7495	1171665	0.0818
H3K4me3_Late2C_RNAi1_Setd1ab_rep1	10272208	8092370	0.7878	327045	0.0318
H3K4me3_Late2C_RNAi1_Setd1ab_rep2	11468926	8953855	0.7807	433207	0.0378
H3K4me3_morula_RNAi1_control_rep1	11713368	9395770	0.8021	307199	0.0262
H3K4me3_morula_RNAi1_control_rep2	11030378	8905635	0.8074	286316	0.026
H3K4me3_morula_RNAi1_Mll2_rep1	32313131	24860717	0.7694	852274	0.0264
H3K4me3_morula_RNAi1_Mll2_rep2	35831498	27778940	0.7753	840230	0.0234
H3K4me3_morula_RNAi1_Setd1ab_rep1	36973754	27995780	0.7572	1265534	0.0342
H3K4me3_morula_RNAi1_Setd1ab_rep2	43251985	32358668	0.7481	1626551	0.0376
Pol2_Late2C_Trp_0h	13056572	8747264	0.67	408171	0.0313
Pol2_Late2C_Trp_2h	20251651	8456999	0.4176	1199303	0.0592
Pol2_Late2C_Trp_4h	24986855	12349607	0.4942	1579487	0.0632
Pol2_Late2C_Trp_6h	24882254	8648569	0.3476	1556730	0.0626
Pol2_morula_Trp_0h	12409016	9886368	0.7967	119125	0.0096
Pol2_morula_Trp_2h	14270368	6193686	0.434	287909	0.0201753
Pol2_morula_Trp_4h	14858128	7878990	0.5303	329082	0.0221
Pol2_morula_Trp_6h	13730730	6935993	0.5051	333148	0.0243
H3K4me3_Late2C_Trp_0h	10469273	7250900	0.6926	1408615	0.1345
H3K4me3_Late2C_Trp_2h	9188591	6232465	0.6783	1222695	0.1331
H3K4me3_Late2C_Trp_4h	10380174	7076445	0.6817	1444459	0.1392
H3K4me3_Late2C_Trp_6h	7776289	5189272	0.6673	1221027	0.157
H3K4me3_morula_Trp_0h	20072570	16181649	0.8062	618758	0.0308
H3K4me3_morula_Trp_2h	18516773	14377616	0.7765	1004614	0.0543
H3K4me3_morula_Trp_4h	22174341	16984097	0.7659	1494578	0.0674
H3K4me3_morula_Trp_6h	22627086	17115511	0.7564	1578311	0.0698
H3K4me3_Early2C_OE_Kdm5b_Mut_rep1	38683652	29485340	0.7622	764606	0.0198
H3K4me3_Early2C_OE_Kdm5b_Mut_rep2	38530430	29801123	0.7734	582238	0.0151
H3K4me3_Early2C_OE_Kdm5b_WT_rep1	33287006	23502141	0.706	1599357	0.048
H3K4me3_Early2C_OE_Kdm5b_WT_rep2	49827785	35034148	0.7031	2178535	0.0437
H3K4me3_Late2C_CPI-455_rep1	20341989	16627020	0.8174	352306	0.0173
H3K4me3_Late2C_CPI-455_rep2	17223875	13959602	0.8105	194012	0.0113
H3K4me3_Late2C_DMSO_rep1	23055367	18430261	0.7994	704040	0.0305
H3K4me3_Late2C_DMSO_rep2	20999465	16417006	0.7818	776820	0.037
H3K4me3_Late2C_RNAi2_control_rep1	27364399	19017944	0.695	929213	0.034
H3K4me3_Late2C_RNAi2_control_rep2	35444476	24571507	0.6932	1284325	0.0362
H3K4me3_Late2C_RNAi2_Kdm5b_rep1	34143812	24752413	0.7249	435193	0.0127
H3K4me3_Late2C_RNAi2_Kdm5b_rep2	30634829	22249918	0.7263	438806	0.0143
H3K4me3_morula_RNAi2_control_rep1	23186956	15363397	0.6626	519861	0.0224204
H3K4me3_morula_RNAi2_control_rep2	25769938	17655136	0.6851	166870	0.0228628
H3K4me3_morula_RNAi2_Kdm5b_rep1	23097526	23097526	0.6725	202571	0.0150707
H3K4me3_morula_RNAi2_Kdm5b_rep2	22778198	15754834	0.6917	102284	0.0161022
RNA-seq
sample	total reads	unique mapped reads	unique mapped percentage
RNA_Early2C_RNAi_control_rep1	16051650	13233985	0.8245
RNA_Early2C_RNAi_control_rep2	17900626	14456112	0.8076
RNA_Early2C_RNAi_Mll2_rep1	15774910	12796168	0.8112
RNA_Early2C_RNAi_Mll2_rep2	15821905	13007837	0.8221
RNA_Late2C_RNAi1_control_rep1	8279492	6769555	0.8176
RNA_Late2C_RNAi1_control_rep2	11615685	9366596	0.8064
RNA_Late2C_RNAi1_Mll2_rep1	8522614	7124494	0.836
RNA_Late2C_RNAi1_Mll2_rep2	9546461	8024466	0.8406
RNA_Early2C_OE_Kdm5b_Mut_rep1	17994250	14797922	0.8224
RNA_Early2C_OE_Kdm5b_Mut_rep2	16970925	13726902	0.8088
RNA_Early2C_OE_Kdm5b_Mut_rep3	15712635	12997054	0.8272
RNA_Early2C_OE_Kdm5b_WT_rep2	14852140	11930762	0.8033
RNA_Early2C_OE_Kdm5b_WT_rep3	16327830	13340595	0.817
RNA_Early2C_OE_Kdm5b_WT_rep4	13113901	10768571	0.8212
RNA_Late2C_RNAi2_control_rep1	18448030	14464842	0.7841
RNA_Late2C_RNAi2_control_rep2	21311757	16813795	0.7889
RNA_Late2C_RNAi2_control_rep3	16240896	12727892	0.7837
RNA_Late2C_RNAi2_Kdm5b_rep1	16434233	13013714	0.7919
RNA_Late2C_RNAi2_Kdm5b_rep2	16944743	13347327	0.7877
RNA_Late2C_RNAi2_Kdm5b_rep4	16652513	13031351	0.7825
RNA_Late2C_CPI-455_rep1	10079122	7665823	0.7606
RNA_Late2C_CPI-455_rep2	10701027	8130425	0.7598
RNA_Late2C_CPI-455_rep3	13119205	10101570	0.77
RNA_Late2C_DMSO_rep2	9632671	7591141	0.7881
RNA_Late2C_DMSO_rep3	12994600	10392020	0.7997
RNA_morula_RNAi_control_rep1	37521538	32774912	0.8735
RNA_morula_RNAi_control_rep2	48527392	32968016	0.6794
RNA_morula_RNAi_control_rep3	26846111	23138619	0.8619
RNA_morula_RNAi_Setd1ab_rep1	33030112	27300885	0.8265
RNA_morula_RNAi_Setd1ab_rep2	35336554	30041820	0.8502
RNA_morula_RNAi_Setd1ab_rep3	41195869	34610441	0.8401
RNA_blast_RNAi_control_rep1	26513485	22736674	0.8576
RNA_blast_RNAi_control_rep2	25015897	21615518	0.8641
RNA_blast_RNAi_control_rep3	24003556	20888981	0.8702
RNA_blast_RNAi_Setd1ab_rep1	24887175	20704100	0.8319
RNA_blast_RNAi_Setd1ab_rep2	26447675	22634999	0.8558
RNA_blast_RNAi_Setd1ab_rep3	24186011	20876451	0.8632
RNA_morula_RNAi2_control_rep1	33334557	18738039	0.5621
RNA_morula_RNAi2_control_rep2	27681600	17157927	0.6198
RNA_morula_RNAi2_control_rep3	31399904	17622529	0.5612
RNA_morula_RNAi2_Kdm5b_rep1	28584616	16640224	0.5821
RNA_morula_RNAi2_Kdm5b_rep2	28876329	13087819	0.4532
RNA_morula_RNAi2_Kdm5b_rep3	30973154	13940637	0.4501
