# Supplementary material for: Histone methyltransferases MLL2 and SETD1A/B play distinct roles in H3K4me3 deposition during the transition from totipotency to pluripotency
Source: EMBO J. 2024 Dec 5;44(2):437–56. doi: 10.1038/s44318-024-00329-5 (PMC11730331; doi:10.1038/s44318-024-00329-5)
Supplement: Supplementary file 5 — Dataset EV3 [file 44318_2024_329_MOESM5_ESM.xls]

## Sheet: Legend
Dataset EV3. Differentially expressed genes between control and Mll2 KD embryos at the Early2C and Late2C stage.

## Sheet: Early2C
Gene	Symbol	baseMean	log2FoldChange	lfcSE	stat	pvalue	padj	DEGs
ENSMUSG00000006307	Kmt2b	81.2123	-2.67626	0.43603	-6.1378	8.37e-10	1.29e-05	Downregulated
ENSMUSG00000022037	Clu	35.0745	-4.44391	0.963371	-4.61287	3.97e-06	0.0306115	Downregulated
ENSMUSG00000042712	Tceal9	46.0102	-3.95103	0.657988	-6.00471	1.92e-09	1.97e-05	Downregulated
ENSMUSG00000106106	CT010467.1	29235.1	-1.01486	0.133169	-7.62083	2.52e-14	7.77e-10	Downregulated

## Sheet: Late2C
Gene	Symbol	baseMean	log2FoldChange	lfcSE	stat	pvalue	padj	DEGs
ENSMUSG00000021318	Gli3	969.598	1.43849	0.283197	5.07944	3.79e-07	0.0023161	Upregulated
ENSMUSG00000034460	Six4	204.78	2.25711	0.470536	4.79689	1.61e-06	0.00492997	Upregulated
ENSMUSG00000045575	Vmn1r233	36.628	7.31708	1.65384	4.42428	9.68e-06	0.0197347	Upregulated
ENSMUSG00000060657	Marf1	14806.7	1.0888	0.221339	4.91916	8.69e-07	0.00354531	Upregulated
ENSMUSG00000072964	Bhlhb9	20.6749	7.96488	1.93442	4.11745	3.83e-05	0.0468781	Upregulated
ENSMUSG00000079659	Tmem243	271.728	1.75948	0.421091	4.17837	2.94e-05	0.0399198	Upregulated
ENSMUSG00000086048	Drr1	478.557	1.47494	0.35112	4.20068	2.66e-05	0.0399198	Upregulated
ENSMUSG00000067199	Frat1	550.376	-1.85098	0.348762	-5.30729	1.11e-07	0.00136159	Downregulated
ENSMUSG00000006307	Kmt2b	50.3954	-2.19778	0.557119	-3.11345	8.16e-07	0.00764948	Downregulated
ENSMUSG00000049323	Smcr8	98.9985	-3.2804	0.723341	-4.53506	5.76e-06	0.0140939	Downregulated
