# Supplementary material for: Histone methyltransferases MLL2 and SETD1A/B play distinct roles in H3K4me3 deposition during the transition from totipotency to pluripotency
Source: EMBO J. 2024 Dec 5;44(2):437–56. doi: 10.1038/s44318-024-00329-5 (PMC11730331; doi:10.1038/s44318-024-00329-5)
Supplement: Supplementary file 6 — Dataset EV4 [file 44318_2024_329_MOESM6_ESM.xls]

## Sheet: Legend
Dataset EV4. Differentially expressed genes between Kdm5b MUT and Kdm5b WT embryos at the Early2C stage.

## Sheet: Early2C
Gene	Symbol	baseMean	log2FoldChange	lfcSE	stat	pvalue	padj	DEGs
ENSMUSG00000060534	Dcc	101.745	1.34116	0.344988	3.88757	0.000101254	0.0301003	Upregulated
ENSMUSG00000031765	Mt1	119.782	-1.5609	0.346994	-4.49836	6.85e-06	0.00655974	Downregulated
ENSMUSG00000037028	Gm12800	67.2304	-1.61979	0.435859	-3.71631	0.000202152	0.0446859	Downregulated
ENSMUSG00000066772	Obox3	101.326	-1.3528	0.31267	-4.32659	1.51e-05	0.00870349	Downregulated
ENSMUSG00000091989	Ndufab1-ps	154.406	-1.02286	0.233708	-4.37667	1.21e-05	0.0079913	Downregulated
ENSMUSG00000104126	Gm37486	128.169	-1.01432	0.253667	-3.99864	6.37e-05	0.0249652	Downregulated
ENSMUSG00000109313	Gm44693	85.0581	-1.46892	0.325536	-4.51231	6.41e-06	0.00655974	Downregulated
ENSMUSG00000113050	Gm8016	102.265	-1.25993	0.303319	-4.15381	3.27e-05	0.0134232	Downregulated
ENSMUSG00000115708	Gm49187	134.227	-1.23574	0.323931	-3.81483	0.000136279	0.0369747	Downregulated
ENSMUSG00000117098	Gm49909	125.001	-1.01115	0.259904	-3.8905	0.000100039	0.0301003	Downregulated
