# Supplementary material for: Histone methyltransferases MLL2 and SETD1A/B play distinct roles in H3K4me3 deposition during the transition from totipotency to pluripotency
Source: EMBO J. 2024 Dec 5;44(2):437–56. doi: 10.1038/s44318-024-00329-5 (PMC11730331; doi:10.1038/s44318-024-00329-5)
Supplement: Supplementary file 7 — Dataset EV5 [file 44318_2024_329_MOESM7_ESM.xls]

## Sheet: Legend
Dataset EV5. Differentially expressed genes between control and Kdm5b KD embryos at the Late2C stage.

## Sheet: Late2C
Gene	Symbol	baseMean	log2FoldChange	lfcSE	stat	pvalue	padj	DEGs
ENSMUSG00000000631	Myo18a	110.556	1.00656	0.295246	3.40922	0.000651499	0.0106345	Upregulated
ENSMUSG00000001175	Calm1	10704.3	1.04708	0.19706	2.86801	0.00413064	0.0366871	Upregulated
ENSMUSG00000001642	Akr1b3	820.273	1.3632	0.266086	5.12317	3e-07	0.000110889	Upregulated
ENSMUSG00000002147	Stat6	135.799	1.29439	0.291751	4.43661	9.14e-06	0.000689906	Upregulated
ENSMUSG00000002578	Ikzf4	76.032	1.14322	0.335199	3.41058	0.00064826	0.0106208	Upregulated
ENSMUSG00000003411	Rab3b	157.16	1.27301	0.309294	4.11587	3.86e-05	0.0016586	Upregulated
ENSMUSG00000004341	Gpx6	84.8553	1.13215	0.370915	3.05233	0.00227074	0.0251045	Upregulated
ENSMUSG00000004540	Psg17	129.393	1.22496	0.389928	3.1415	0.00168087	0.020385	Upregulated
ENSMUSG00000004885	Crabp2	220.119	1.03239	0.350849	2.94256	0.00325512	0.0315929	Upregulated
ENSMUSG00000006014	Prg4	53.4922	1.22611	0.393323	3.11732	0.00182505	0.021532	Upregulated
ENSMUSG00000006362	Cbfa2t3	36.5902	1.24015	0.44942	2.75944	0.00579003	0.0451745	Upregulated
ENSMUSG00000006586	Runx1t1	562.304	1.04177	0.198969	3.53382	0.000409594	0.00766635	Upregulated
ENSMUSG00000008036	Ap2s1	317.685	1.3199	0.274058	4.81614	1.46e-06	0.00025199	Upregulated
ENSMUSG00000010175	Prox1	24.9531	1.81413	0.552729	3.28214	0.00103024	0.0147191	Upregulated
ENSMUSG00000010911	Apip	813.861	1.04984	0.196523	3.1332	0.0017291	0.0207291	Upregulated
ENSMUSG00000014592	Camta1	195.835	1.15436	0.279095	4.13607	3.53e-05	0.0015764	Upregulated
ENSMUSG00000015478	Rnf5	126.086	1.80475	0.39276	4.59505	4.33e-06	0.000459877	Upregulated
ENSMUSG00000015653	Steap2	93.444	1.08285	0.316302	3.42346	0.000618284	0.0102947	Upregulated
ENSMUSG00000016758	Bik	402.141	1.24367	0.283456	4.38751	1.15e-05	0.000789369	Upregulated
ENSMUSG00000017144	Rnd3	136.4	1.37609	0.403002	3.4146	0.000638756	0.0105169	Upregulated
ENSMUSG00000018983	E2f2	205.678	1.19802	0.264129	4.53574	5.74e-06	0.000513991	Upregulated
ENSMUSG00000019478	Rab4a	461.345	1.11736	0.242522	4.60724	4.08e-06	0.000440793	Upregulated
ENSMUSG00000019779	Frk	162.432	1.08115	0.27202	3.97451	7.05e-05	0.00242231	Upregulated
ENSMUSG00000019803	Nr2e1	305.949	1.18522	0.291847	4.0611	4.88e-05	0.00192549	Upregulated
ENSMUSG00000019828	Grm1	27.891	1.58044	0.583651	2.70786	0.00677195	0.0495752	Upregulated
ENSMUSG00000019927	Ube2d1	39.5861	1.32494	0.480852	2.75541	0.00586189	0.0454152	Upregulated
ENSMUSG00000019978	Epb41l2	797.351	1.31972	0.247935	5.32283	1.02e-07	5.15e-05	Upregulated
ENSMUSG00000020231	Dip2a	40.3066	1.37376	0.472097	2.9099	0.00361543	0.0338536	Upregulated
ENSMUSG00000020354	Sgcd	133.944	1.14219	0.299054	3.81933	0.000133817	0.00384023	Upregulated
ENSMUSG00000020423	Btg2	106.801	1.10672	0.354877	3.11861	0.00181708	0.0214609	Upregulated
ENSMUSG00000020733	Slc9a3r1	354.469	1.12384	0.223958	5.01811	5.22e-07	0.000141714	Upregulated
ENSMUSG00000021483	Cdk20	564.363	1.12684	0.242408	4.64854	3.34e-06	0.000389348	Upregulated
ENSMUSG00000021874	4933413J09Rik	46.158	1.25235	0.434152	2.88459	0.00391926	0.035668	Upregulated
ENSMUSG00000021913	Ogdhl	52.3202	1.33716	0.420809	3.17761	0.00148496	0.0186844	Upregulated
ENSMUSG00000021959	Lats2	20.3064	1.84959	0.645728	2.86434	0.00417873	0.0369059	Upregulated
ENSMUSG00000022505	Emp2	280.496	1.0356	0.229066	4.52096	6.16e-06	0.000536448	Upregulated
ENSMUSG00000022514	Il1rap	44.3648	1.72033	0.444489	3.87036	0.000108674	0.00336905	Upregulated
ENSMUSG00000022564	Grina	140.906	1.06747	0.283887	3.76018	0.000169791	0.00435525	Upregulated
ENSMUSG00000022639	Dubr	57.4981	1.11491	0.401239	2.77866	0.00545836	0.0434689	Upregulated
ENSMUSG00000022790	Igsf11	120.671	1.01469	0.272082	3.72935	0.000191973	0.00474117	Upregulated
ENSMUSG00000022791	Tnk2	130.44	1.02283	0.300454	3.40426	0.000663432	0.010739	Upregulated
ENSMUSG00000022948	Setd4	396.957	1.19281	0.269493	4.42611	9.59e-06	0.000700481	Upregulated
ENSMUSG00000023032	Slc4a8	298.213	1.29825	0.244241	5.31544	1.06e-07	5.15e-05	Upregulated
ENSMUSG00000023068	Nus1	1708.6	1.02947	0.214168	4.80684	1.53e-06	0.00025199	Upregulated
ENSMUSG00000023904	Hcfc1r1	191.585	1.03812	0.316433	3.28069	0.00103552	0.0147787	Upregulated
ENSMUSG00000023952	Gtpbp2	27.1795	1.57895	0.554484	2.84761	0.00440492	0.0380952	Upregulated
ENSMUSG00000024053	Emilin2	135.791	1.11257	0.268606	4.14199	3.44e-05	0.0015455	Upregulated
ENSMUSG00000024066	Xdh	344.592	1.40908	0.304859	4.62206	3.8e-06	0.000420693	Upregulated
ENSMUSG00000024155	Meiob	19.282	2.13737	0.641528	3.33169	0.000863201	0.0128867	Upregulated
ENSMUSG00000024406	Pou5f1	114.151	1.16871	0.315418	3.70528	0.000211159	0.00504227	Upregulated
ENSMUSG00000024646	Cyb5a	187.569	1.25261	0.3697	3.38817	0.000703605	0.0111694	Upregulated
ENSMUSG00000024837	Dmrt1	23.1822	1.86831	0.591385	3.15921	0.00158199	0.0195352	Upregulated
ENSMUSG00000025026	Add3	123.449	1.1317	0.366857	3.08484	0.00203661	0.0232478	Upregulated
ENSMUSG00000025193	Cutc	78.0647	1.12512	0.414768	2.71265	0.00667469	0.0491067	Upregulated
ENSMUSG00000025400	Tac2	204.112	1.36338	0.291506	4.677	2.91e-06	0.000358137	Upregulated
ENSMUSG00000025534	Gusb	135.991	1.39548	0.350317	3.9835	6.79e-05	0.00236826	Upregulated
ENSMUSG00000025790	Slco3a1	611.708	1.04599	0.286853	3.64642	0.000265916	0.00577325	Upregulated
ENSMUSG00000025817	Nudt5	911.86	1.17709	0.248081	4.74478	2.09e-06	0.000288904	Upregulated
ENSMUSG00000026023	Cdk15	47.6959	1.50558	0.470918	3.19711	0.00138811	0.0177174	Upregulated
ENSMUSG00000026095	Asnsd1	55.2773	1.62591	0.388479	4.18532	2.85e-05	0.00137092	Upregulated
ENSMUSG00000026421	Csrp1	80.3976	1.04985	0.36861	2.84814	0.00439756	0.0380654	Upregulated
ENSMUSG00000026544	Dusp23	44.171	1.29578	0.446961	2.89909	0.00374243	0.0344507	Upregulated
ENSMUSG00000026578	Ccdc181	146.608	1.09325	0.301413	3.62709	0.000286637	0.00607672	Upregulated
ENSMUSG00000026609	Ush2a	129.999	1.20917	0.321886	3.75652	0.000172294	0.00440245	Upregulated
ENSMUSG00000026688	Mgst3	3828.14	1.09128	0.229099	4.76335	1.9e-06	0.000276	Upregulated
ENSMUSG00000027160	Ccdc34	274.414	1.04065	0.210836	4.11998	3.79e-05	0.00164009	Upregulated
ENSMUSG00000027164	Traf6	51.116	2.4311	0.543589	4.47231	7.74e-06	0.000611992	Upregulated
ENSMUSG00000027168	Pax6	19.2048	2.47716	0.728015	3.40263	0.000667406	0.0107619	Upregulated
ENSMUSG00000027180	Fbxo3	141.567	1.21468	0.277523	4.37684	1.2e-05	0.000816271	Upregulated
ENSMUSG00000027606	Dnajc5b	157.221	1.11273	0.401826	2.76919	0.00561967	0.0442874	Upregulated
ENSMUSG00000027861	Casq2	93.8569	1.02059	0.292545	3.48866	0.000485454	0.00869303	Upregulated
ENSMUSG00000027938	Creb3l4	1047.44	1.00257	0.276559	3.62516	0.000288784	0.00610028	Upregulated
ENSMUSG00000028463	Car9	192.279	1.58975	0.364988	4.35562	1.33e-05	0.000864263	Upregulated
ENSMUSG00000028825	Rhd	80.6461	1.00224	0.327502	3.06026	0.00221145	0.0247128	Upregulated
ENSMUSG00000028843	Sh3bgrl3	268.884	1.00912	0.2709	3.72505	0.000195274	0.00479215	Upregulated
ENSMUSG00000029026	Trp73	25.0398	1.60258	0.533031	3.00655	0.00264231	0.0278638	Upregulated
ENSMUSG00000029090	Adgra3	133.626	1.00515	0.285027	3.52653	0.000421047	0.00783317	Upregulated
ENSMUSG00000029095	Ablim2	73.471	1.26472	0.365983	3.45566	0.000548939	0.00952388	Upregulated
ENSMUSG00000029151	Slc30a3	268.314	1.13386	0.281472	4.02833	5.62e-05	0.00209074	Upregulated
ENSMUSG00000029233	Srd5a3	264.545	1.50544	0.240092	6.27024	3.61e-10	6.84e-07	Upregulated
ENSMUSG00000029322	Plac8	1580.87	1.24877	0.228199	5.47227	4.44e-08	2.46e-05	Upregulated
ENSMUSG00000029474	Rnf34	1235.66	1.09371	0.18719	5.84279	5.13e-09	5.25e-06	Upregulated
ENSMUSG00000029592	Usp30	96.6439	1.05466	0.319095	3.30515	0.000949256	0.0138146	Upregulated
ENSMUSG00000029647	Pan3	7223.62	1.00371	0.194761	2.99702	0.00272629	0.0283445	Upregulated
ENSMUSG00000029648	Flt1	53.2158	1.28929	0.452135	2.85155	0.00435064	0.0378025	Upregulated
ENSMUSG00000029762	Akr1b8	115.794	1.00967	0.34202	2.95209	0.00315634	0.0310654	Upregulated
ENSMUSG00000029776	Hibadh	293.454	1.11989	0.264933	4.22706	2.37e-05	0.00123691	Upregulated
ENSMUSG00000030086	Chchd6	100.133	1.16464	0.381958	3.04913	0.00229502	0.0253062	Upregulated
ENSMUSG00000030189	Ybx3	281.249	1.01593	0.249654	4.06937	4.71e-05	0.00190961	Upregulated
ENSMUSG00000030246	Ldhb	7889.8	1.23468	0.256618	4.81135	1.5e-06	0.00025199	Upregulated
ENSMUSG00000030844	Rgs10	90.959	1.05925	0.370596	2.85823	0.00426013	0.0373626	Upregulated
ENSMUSG00000030878	Cdr2	2244.46	1.04488	0.195615	2.76064	0.00576878	0.0450616	Upregulated
ENSMUSG00000031131	Vgll1	44.4619	1.29318	0.443774	2.91406	0.00356764	0.0334769	Upregulated
ENSMUSG00000031160	Eras	103.647	1.16146	0.399386	2.90811	0.00363618	0.0339277	Upregulated
ENSMUSG00000031233	Pgk2	23.6004	2.4658	0.791371	3.11586	0.00183408	0.0215592	Upregulated
ENSMUSG00000031245	Hmgn5	1261.22	1.08917	0.228484	4.76695	1.87e-06	0.000276	Upregulated
ENSMUSG00000031362	Xlr4c	238.51	1.05057	0.254076	2.73429	0.00625152	0.0471686	Upregulated
ENSMUSG00000031383	Dusp9	27.1887	1.87015	0.664043	2.81631	0.0048579	0.0405955	Upregulated
ENSMUSG00000031431	Tsc22d3	41.344	2.70965	0.552668	4.90286	9.45e-07	0.000196088	Upregulated
ENSMUSG00000031637	Lrp2bp	25.783	1.54725	0.554215	2.79179	0.0052417	0.0426494	Upregulated
ENSMUSG00000031751	Amfr	183.089	1.01145	0.264911	3.81806	0.000134504	0.00384335	Upregulated
ENSMUSG00000031809	1700018B08Rik	74.6218	1.59869	0.413542	3.86586	0.0001107	0.00340481	Upregulated
ENSMUSG00000031837	Necab2	357.512	1.13277	0.286811	3.94954	7.83e-05	0.00262064	Upregulated
ENSMUSG00000031843	Mphosph6	36471.9	1.03895	0.223579	4.64689	3.37e-06	0.000389348	Upregulated
ENSMUSG00000031879	Ciao2b	1776.58	1.27265	0.219722	5.79209	6.95e-09	6.16e-06	Upregulated
ENSMUSG00000031918	Mtmr2	2704.22	1.0437	0.197288	3.07366	0.00211453	0.0238504	Upregulated
ENSMUSG00000031934	Panx1	24.7288	3.13683	0.755212	4.15357	3.27e-05	0.00149859	Upregulated
ENSMUSG00000031970	Dbndd1	176.278	1.0119	0.338992	2.98504	0.0028354	0.0290694	Upregulated
ENSMUSG00000032191	Bcl2l10	14437.6	1.09105	0.2249	4.85126	1.23e-06	0.000223299	Upregulated
ENSMUSG00000032352	Lrrc1	108.59	1.14755	0.356871	3.21559	0.00130175	0.0169572	Upregulated
ENSMUSG00000033295	Ptprf	34.9351	1.69329	0.474825	3.56613	0.000362293	0.00705833	Upregulated
ENSMUSG00000034254	Agpat1	139.809	1.15373	0.278059	4.14925	3.34e-05	0.00151268	Upregulated
ENSMUSG00000034275	Igsf9b	34.5342	1.50898	0.538604	2.80165	0.00508422	0.0417596	Upregulated
ENSMUSG00000034663	Bmp2k	2800.49	1.00723	0.233671	2.75216	0.00592038	0.0457349	Upregulated
ENSMUSG00000034673	Pbx2	35.7797	1.5243	0.50752	3.00342	0.00266964	0.0278864	Upregulated
ENSMUSG00000035202	Lars2	973.627	1.00052	0.220616	4.53512	5.76e-06	0.000513991	Upregulated
ENSMUSG00000035395	Pet2	32.9051	2.39714	0.645314	3.71469	0.000203453	0.00491505	Upregulated
ENSMUSG00000035621	Midn	144.774	1.20617	0.300362	4.01574	5.93e-05	0.00218326	Upregulated
ENSMUSG00000035781	R3hdm4	322.822	1.07572	0.247528	4.34586	1.39e-05	0.000881979	Upregulated
ENSMUSG00000036053	Fmnl2	146.204	1.0402	0.291586	3.56737	0.000360579	0.00703527	Upregulated
ENSMUSG00000036109	Mbnl3	110.235	1.08152	0.366403	2.95173	0.00315996	0.0310657	Upregulated
ENSMUSG00000036114	Rpp25l	101.36	1.10698	0.31207	3.5472	0.000389343	0.0074221	Upregulated
ENSMUSG00000036136	Fam110c	52.87	1.43944	0.445334	3.23227	0.0012281	0.0163504	Upregulated
ENSMUSG00000036231	Agr3	169.453	1.0361	0.298027	3.47653	0.000507946	0.00899394	Upregulated
ENSMUSG00000036835	Psenen	651.712	1.81684	0.262103	6.9318	4.16e-12	1.84e-08	Upregulated
ENSMUSG00000037086	Prr32	290.377	1.04084	0.283155	3.67588	0.000237026	0.00538102	Upregulated
ENSMUSG00000037606	Osbpl5	27.6442	1.91007	0.558521	3.41987	0.000626519	0.0103763	Upregulated
ENSMUSG00000037664	Cdkn1c	40.5462	1.80236	0.512236	3.51862	0.000433798	0.00801651	Upregulated
ENSMUSG00000037822	Smim14	4536.92	1.01877	0.203622	5.00322	5.64e-07	0.000149829	Upregulated
ENSMUSG00000038925	E330034G19Rik	23385.2	1.06964	0.248057	4.31208	1.62e-05	0.000984177	Upregulated
ENSMUSG00000039108	Lsm14b	192.015	1.10359	0.301161	3.66444	0.000247876	0.00549839	Upregulated
ENSMUSG00000039178	Tbc1d19	174.016	1.00458	0.271389	3.70161	0.000214232	0.00504698	Upregulated
ENSMUSG00000039206	Daglb	75.3564	1.09456	0.357599	3.06086	0.00220699	0.0246838	Upregulated
ENSMUSG00000039563	2210406O10Rik	99.186	1.17756	0.360067	3.2704	0.00107397	0.0151484	Upregulated
ENSMUSG00000039849	Pcif1	278.186	1.01618	0.268843	3.77981	0.00015695	0.00417915	Upregulated
ENSMUSG00000039943	Plcb4	63.0248	1.06452	0.363214	2.93083	0.00338056	0.0323125	Upregulated
ENSMUSG00000040128	Pnrc1	681.864	1.05393	0.246049	4.28342	1.84e-05	0.00105404	Upregulated
ENSMUSG00000040270	Bach2	460.139	1.00659	0.293069	3.43464	0.000593332	0.0100428	Upregulated
ENSMUSG00000040296	Ddx58	171.197	1.04603	0.373908	2.79755	0.00514918	0.042118	Upregulated
ENSMUSG00000040687	Madd	54.4481	1.07133	0.374936	2.85738	0.00427153	0.0373885	Upregulated
ENSMUSG00000041362	Shtn1	157.718	1.07095	0.279224	3.83545	0.000125337	0.00367788	Upregulated
ENSMUSG00000041377	Ninj2	185.003	1.14973	0.315812	3.64053	0.000272076	0.00584018	Upregulated
ENSMUSG00000041515	Irf8	21.8449	2.04913	0.604495	3.38981	0.0006994	0.0111293	Upregulated
ENSMUSG00000041571	Selenow	2482.02	1.20219	0.271501	4.42795	9.51e-06	0.000699178	Upregulated
ENSMUSG00000042386	Tex13b	41.2264	1.98776	0.581821	3.41645	0.00063443	0.0104586	Upregulated
ENSMUSG00000042514	Klhl14	29.6851	2.56642	0.562348	4.56375	5.02e-06	0.000500911	Upregulated
ENSMUSG00000043419	Rnf227	22.6011	2.2801	0.607492	3.7533	0.000174518	0.00443021	Upregulated
ENSMUSG00000044726	Erich5	215.485	1.12865	0.238721	4.72791	2.27e-06	0.000301405	Upregulated
ENSMUSG00000045104	Gm5514	275.602	1.51968	0.33121	4.58827	4.47e-06	0.000467244	Upregulated
ENSMUSG00000045193	Cirbp	108.554	1.24861	0.333823	3.74033	0.000183782	0.00463361	Upregulated
ENSMUSG00000045237	1110012L19Rik	374.297	1.7902	0.305142	5.86677	4.44e-09	4.92e-06	Upregulated
ENSMUSG00000045284	Dcaf12l1	25.4002	2.48716	0.654326	3.8011	0.000144057	0.00399808	Upregulated
ENSMUSG00000045989	4930451I11Rik	32.495	1.45973	0.501929	2.90823	0.00363483	0.0339277	Upregulated
ENSMUSG00000047045	Tmem164	194.106	1.19928	0.243602	4.92312	8.52e-07	0.000185524	Upregulated
ENSMUSG00000047227	Gm527	238.551	1.3053	0.344933	3.78422	0.000154189	0.00414718	Upregulated
ENSMUSG00000047799	Oog4	928.924	1.07164	0.23222	4.61474	3.94e-06	0.00043219	Upregulated
ENSMUSG00000047804	Akap10	600.154	1.04819	0.208903	3.89734	9.73e-05	0.00307668	Upregulated
ENSMUSG00000048126	Col6a3	118.362	1.27535	0.409855	3.11171	0.00186007	0.0216986	Upregulated
ENSMUSG00000048481	Mypop	37.5846	1.4815	0.492918	3.00557	0.00265082	0.0278744	Upregulated
ENSMUSG00000048706	Lurap1l	60.9423	1.24352	0.419547	2.96397	0.003037	0.0304318	Upregulated
ENSMUSG00000048878	Hexim1	326.141	1.32302	0.288441	4.58679	4.5e-06	0.000467244	Upregulated
ENSMUSG00000049493	Pls1	723.521	1.02747	0.188725	5.44429	5.2e-08	2.76e-05	Upregulated
ENSMUSG00000049775	Tmsb4x	100.559	1.31449	0.345831	3.80097	0.000144132	0.00399808	Upregulated
ENSMUSG00000051065	Mb21d2	109.382	1.16428	0.296249	3.93006	8.49e-05	0.00277931	Upregulated
ENSMUSG00000051116	Gm8121	76.2584	1.04654	0.363268	2.88091	0.00396534	0.0357961	Upregulated
ENSMUSG00000051154	Commd3	831.261	1.11192	0.225694	4.92668	8.36e-07	0.000185214	Upregulated
ENSMUSG00000051736	Fam229b	186.145	1.27595	0.334904	3.80989	0.000139028	0.00393873	Upregulated
ENSMUSG00000051853	Arf3	701.492	1.02998	0.210428	4.89469	9.85e-07	0.000197724	Upregulated
ENSMUSG00000051965	Nanos2	118.621	1.00954	0.33073	3.05246	0.00226973	0.0251045	Upregulated
ENSMUSG00000051989	Smim11	803.415	1.15433	0.205113	5.62777	1.83e-08	1.21e-05	Upregulated
ENSMUSG00000052033	Pfdn4	459.7	1.00079	0.247719	2.73613	0.00621666	0.0470124	Upregulated
ENSMUSG00000052151	Plpp2	26.2739	1.59573	0.587194	2.71756	0.0065766	0.0486003	Upregulated
ENSMUSG00000052419	2610001J05Rik	147.441	1.3053	0.302091	4.3209	1.55e-05	0.000964808	Upregulated
ENSMUSG00000052605	Isoc2b	61.6077	1.29458	0.403888	3.2053	0.00134922	0.017388	Upregulated
ENSMUSG00000052974	Cyp2f2	37.5013	1.94553	0.521644	3.72961	0.000191775	0.00474117	Upregulated
ENSMUSG00000053063	Clec12a	123.774	1.38537	0.306622	4.51816	6.24e-06	0.000537259	Upregulated
ENSMUSG00000053161	Daw1	1106.79	1.10882	0.262552	4.22326	2.41e-05	0.00124611	Upregulated
ENSMUSG00000053765	Oas1f	170.14	1.28103	0.340077	3.76688	0.000165301	0.00429815	Upregulated
ENSMUSG00000054134	Umodl1	2676.9	1.03198	0.275434	3.59601	0.000323137	0.00656479	Upregulated
ENSMUSG00000054400	Cklf	55.8638	1.50077	0.473321	3.17073	0.00152058	0.0190783	Upregulated
ENSMUSG00000054727	1700013H16Rik	684.282	1.22964	0.24206	5.07989	3.78e-07	0.000116692	Upregulated
ENSMUSG00000055780	Usp26	114.634	1.06134	0.369273	2.87412	0.00405153	0.0362266	Upregulated
ENSMUSG00000056493	Foxk1	95.7479	1.06277	0.321175	3.30901	0.000936249	0.0136553	Upregulated
ENSMUSG00000057147	Dph6	979.03	1.15976	0.317749	3.64993	0.000262315	0.00572312	Upregulated
ENSMUSG00000057223	Gm6578	54.1438	1.12323	0.401549	2.79724	0.0051542	0.042118	Upregulated
ENSMUSG00000057402	Cldn34b2	169.397	1.06903	0.342984	3.11685	0.00182796	0.021532	Upregulated
ENSMUSG00000057454	Lypd3	236.236	1.23802	0.284037	4.35865	1.31e-05	0.000856563	Upregulated
ENSMUSG00000058135	Gstm1	24.1794	2.01214	0.632448	3.18151	0.00146511	0.0184871	Upregulated
ENSMUSG00000058147	Xlr3c	117.995	1.17129	0.363089	3.22591	0.00125571	0.0165522	Upregulated
ENSMUSG00000058173	Smco4	116.022	1.84618	0.454753	4.05975	4.91e-05	0.00192549	Upregulated
ENSMUSG00000058239	Usf2	33.5671	1.46971	0.476824	3.08229	0.00205417	0.023388	Upregulated
ENSMUSG00000058728	Cd300c	83.5995	1.48854	0.344631	4.31923	1.57e-05	0.000967641	Upregulated
ENSMUSG00000058835	Abi1	1732.29	1.0267	0.2539	3.68657	0.000227298	0.00524324	Upregulated
ENSMUSG00000059108	Ifitm6	647.702	1.26852	0.256831	4.93912	7.85e-07	0.000176729	Upregulated
ENSMUSG00000059854	Hydin	42.1647	1.52247	0.469587	3.24215	0.00118633	0.0161823	Upregulated
ENSMUSG00000059956	Serpinb12	74.2255	1.30665	0.415408	3.14547	0.00165821	0.0201886	Upregulated
ENSMUSG00000061086	Myl4	41.4207	1.77871	0.4405	4.03794	5.39e-05	0.00203541	Upregulated
ENSMUSG00000061451	Tmem151a	140.025	1.4338	0.326371	4.39317	1.12e-05	0.000778255	Upregulated
ENSMUSG00000061576	Dpp6	100.023	1.09059	0.294505	3.70312	0.000212963	0.00504391	Upregulated
ENSMUSG00000066382	Iqcf5	73.0051	1.28866	0.355873	3.62113	0.000293325	0.00616151	Upregulated
ENSMUSG00000068523	Gng5	1615.96	1.05909	0.225345	4.69986	2.6e-06	0.000329446	Upregulated
ENSMUSG00000068747	Sort1	65.0418	1.09606	0.397519	2.75724	0.00582919	0.0453017	Upregulated
ENSMUSG00000070394	Tmem256	23.9578	2.55712	0.593106	4.31141	1.62e-05	0.000984177	Upregulated
ENSMUSG00000070828	Zscan4f	663.101	1.02287	0.328995	3.10907	0.00187677	0.0218551	Upregulated
ENSMUSG00000071658	Gng3	872.233	1.16045	0.265655	4.36825	1.25e-05	0.00082794	Upregulated
ENSMUSG00000072753	9230020A06Rik	27.0546	1.7332	0.563598	3.07524	0.0021033	0.0237439	Upregulated
ENSMUSG00000074280	Gm6166	21.2359	1.96262	0.620036	3.16534	0.00154904	0.0193259	Upregulated
ENSMUSG00000074457	S100a16	22.027	2.44018	0.734969	3.32011	0.000899821	0.0132549	Upregulated
ENSMUSG00000074682	Zcchc3	295.341	1.03354	0.255478	4.0455	5.22e-05	0.00198811	Upregulated
ENSMUSG00000074895	Eif4e1b	447.787	1.46296	0.290759	5.03151	4.87e-07	0.00014165	Upregulated
ENSMUSG00000074913	Gm815	95.0133	1.43466	0.44322	3.23691	0.00120834	0.0162831	Upregulated
ENSMUSG00000076281	Gm24270	58.0055	1.48749	0.385971	3.8539	0.000116251	0.00351052	Upregulated
ENSMUSG00000076937	Iglc2	60.6427	1.831	0.388253	4.716	2.41e-06	0.000313132	Upregulated
ENSMUSG00000079031	BB287469	206.474	1.15953	0.320751	3.61505	0.000300288	0.00627347	Upregulated
ENSMUSG00000079157	Fam155a	74.9042	1.13753	0.370809	3.06769	0.0021572	0.0242493	Upregulated
ENSMUSG00000081044	AU015836	1549.24	1.05738	0.212747	4.97014	6.69e-07	0.000167725	Upregulated
ENSMUSG00000081859	Olfr650-ps1	37.1447	1.88735	0.498352	3.78717	0.00015237	0.00411492	Upregulated
ENSMUSG00000082674	Gm11914	134.027	1.12473	0.293926	3.82656	0.000129947	0.00375349	Upregulated
ENSMUSG00000084847	Gm15507	424.42	1.09419	0.285248	3.83593	0.000125089	0.00367788	Upregulated
ENSMUSG00000085025	Gm13715	64.8511	1.73117	0.385557	4.49006	7.12e-06	0.000577404	Upregulated
ENSMUSG00000085472	Gm15691	156.354	1.10285	0.322556	3.4191	0.000628279	0.010383	Upregulated
ENSMUSG00000085691	Gm14216	32.2738	1.5085	0.507936	2.96985	0.00297942	0.0301275	Upregulated
ENSMUSG00000085770	Gm11381	2656.19	1.54816	0.263464	5.87619	4.2e-09	4.92e-06	Upregulated
ENSMUSG00000085795	Zfp703	229.368	1.07364	0.31166	3.4449	0.000571271	0.0097863	Upregulated
ENSMUSG00000086311	Gm12122	47.2871	1.42384	0.401513	3.54619	0.000390838	0.00742928	Upregulated
ENSMUSG00000086316	Nbdy	29.7695	1.51698	0.496042	3.05816	0.00222702	0.024845	Upregulated
ENSMUSG00000086932	Gm22000	109.033	1.0651	0.344655	3.09035	0.00199923	0.0228952	Upregulated
ENSMUSG00000087334	AW495222	41.1128	1.41752	0.517848	2.73733	0.00619405	0.0468948	Upregulated
ENSMUSG00000087591	Gm14635	183.985	1.17143	0.339093	3.45461	0.000551093	0.00953433	Upregulated
ENSMUSG00000088609	Gm24187	34.8539	2.57868	0.553916	4.65535	3.23e-06	0.000380295	Upregulated
ENSMUSG00000090054	Gm15629	96.5426	1.46133	0.337142	4.33446	1.46e-05	0.000920124	Upregulated
ENSMUSG00000090254	Gm1965	13278	1.0292	0.231613	4.19374	2.74e-05	0.00133743	Upregulated
ENSMUSG00000091993	B930036N10Rik	109.156	1.06566	0.311278	3.42349	0.000618218	0.0102947	Upregulated
ENSMUSG00000093507	Gm20627	402.43	1.37266	0.281291	4.87987	1.06e-06	0.000204423	Upregulated
ENSMUSG00000093847	Gm5039	774.065	1.12319	0.308405	3.64194	0.000270592	0.0058287	Upregulated
ENSMUSG00000095724	Gm21319	232.647	1.30769	0.310845	4.20689	2.59e-05	0.00128941	Upregulated
ENSMUSG00000096803	Gm6803	210.946	1.67961	0.398441	4.21544	2.49e-05	0.00125598	Upregulated
ENSMUSG00000097092	Gm26725	305.934	1.03346	0.256689	3.60546	0.000311597	0.00642886	Upregulated
ENSMUSG00000097576	D930030I03Rik	23.6907	2.13442	0.621973	3.43169	0.000599832	0.0101013	Upregulated
ENSMUSG00000099207	Gm10637	52.6227	1.20814	0.43734	2.76248	0.00573644	0.0449508	Upregulated
ENSMUSG00000100417	Gm28578	362.369	1.20008	0.300868	3.98873	6.64e-05	0.00232397	Upregulated
ENSMUSG00000101581	C430002N11Rik	32.8456	1.38702	0.487368	2.84594	0.00442802	0.0381871	Upregulated
ENSMUSG00000103079	Gm36307	90.3103	1.17229	0.382735	3.06293	0.00219178	0.024555	Upregulated
ENSMUSG00000103435	Gm36992	24.6051	1.60319	0.544324	2.94528	0.00322659	0.031477	Upregulated
ENSMUSG00000103799	Gm38093	19.0309	2.41706	0.669688	3.60923	0.00030711	0.00637588	Upregulated
ENSMUSG00000104781	Gm43303	257.97	1.59807	0.262229	6.09419	1.1e-09	1.46e-06	Upregulated
ENSMUSG00000105153	Gm3143	2852.38	1.43208	0.25183	5.6867	1.3e-08	9.06e-06	Upregulated
ENSMUSG00000105316	Gm42953	26.0131	1.66452	0.522291	3.18696	0.00143779	0.0181942	Upregulated
ENSMUSG00000105547	Iglc3	212.848	1.44306	0.311739	4.62907	3.67e-06	0.000417131	Upregulated
ENSMUSG00000105857	Gm42817	254.845	1.38165	0.310327	4.45223	8.5e-06	0.000652701	Upregulated
ENSMUSG00000106378	Gm42945	157.146	1.67874	0.304278	5.51714	3.45e-08	2.08e-05	Upregulated
ENSMUSG00000107084	Gm43269	115.38	1.48984	0.329405	4.52281	6.1e-06	0.000536448	Upregulated
ENSMUSG00000107112	Gm36241	40.4927	1.32527	0.466448	2.84119	0.00449449	0.0385031	Upregulated
ENSMUSG00000107356	Gm18118	78.9961	1.46563	0.500172	2.93026	0.0033868	0.0323125	Upregulated
ENSMUSG00000107614	Gm44196	20.0313	1.97114	0.705248	2.79496	0.00519061	0.0423634	Upregulated
ENSMUSG00000107714	Gm34933	269.354	1.25039	0.297648	4.2009	2.66e-05	0.00131316	Upregulated
ENSMUSG00000107740	Gm18765	115.577	1.47311	0.388874	3.78814	0.000151782	0.00411492	Upregulated
ENSMUSG00000108654	Gm9519	615.473	1.89337	0.217883	8.68983	3.63e-18	4.82e-14	Upregulated
ENSMUSG00000109166	Gm5890	296.124	1.02288	0.277213	3.68987	0.000224366	0.00522094	Upregulated
ENSMUSG00000109199	Gm44996	63.7087	1.38186	0.37434	3.69146	0.000222968	0.0051975	Upregulated
ENSMUSG00000109342	Gm32983	211.691	1.66686	0.286542	5.81717	5.99e-09	5.68e-06	Upregulated
ENSMUSG00000109841	E330011O21Rik	436.829	1.04454	0.226965	4.60222	4.18e-06	0.000447905	Upregulated
ENSMUSG00000109844	Gm31816	80.1116	1.43596	0.387918	3.7017	0.000214161	0.00504698	Upregulated
ENSMUSG00000110190	Zscan4-ps2	182.084	1.44579	0.317284	4.55678	5.19e-06	0.000507489	Upregulated
ENSMUSG00000110459	Gm31717	36.5509	2.82461	0.678854	4.16084	3.17e-05	0.00147823	Upregulated
ENSMUSG00000110541	Gm10280	37.8544	1.76199	0.589787	2.9875	0.00281265	0.0289031	Upregulated
ENSMUSG00000111952	Gm4489	43.4246	1.48746	0.407048	3.65425	0.000257931	0.00565533	Upregulated
ENSMUSG00000112166	Gm47948	87.0758	1.52544	0.3377	4.51716	6.27e-06	0.000537259	Upregulated
ENSMUSG00000112819	Gm46332	38.8703	1.70289	0.558586	3.04857	0.0022993	0.0253324	Upregulated
ENSMUSG00000113449	Gm48073	72.9373	1.16198	0.363091	3.20024	0.00137313	0.0176278	Upregulated
ENSMUSG00000113524	Gm47847	39.3967	1.5836	0.436011	3.63202	0.000281215	0.00598799	Upregulated
ENSMUSG00000113657	Gm17821	77.6423	1.45482	0.460214	3.16117	0.00157135	0.0194646	Upregulated
ENSMUSG00000113739	Gm48584	101.625	1.26246	0.325106	3.88323	0.00010308	0.00323787	Upregulated
ENSMUSG00000114010	Gm47432	422.476	1.14428	0.306367	3.73501	0.000187707	0.00467053	Upregulated
ENSMUSG00000114347	Gm47913	133.077	1.05038	0.31394	3.34579	0.000820485	0.0124308	Upregulated
ENSMUSG00000114370	Gm46411	20.8722	1.87791	0.601251	3.12334	0.00178813	0.0212323	Upregulated
ENSMUSG00000114417	Gm34586	144.826	1.23706	0.30212	4.0946	4.23e-05	0.00177259	Upregulated
ENSMUSG00000114506	Gm5666	40.8774	1.27591	0.445067	2.86677	0.00414682	0.0367571	Upregulated
ENSMUSG00000114943	Gm8947	40.2925	2.47662	0.603541	4.10348	4.07e-05	0.00172213	Upregulated
ENSMUSG00000115289	Gm49164	125.3	1.29146	0.343198	3.763	0.000167885	0.00434832	Upregulated
ENSMUSG00000115367	Gm33301	133.933	1.06445	0.308478	3.45064	0.000559254	0.00963789	Upregulated
ENSMUSG00000115965	Gm30564	58.1617	1.14177	0.366531	3.11508	0.00183896	0.0215851	Upregulated
ENSMUSG00000116204	Gm36480	315.114	1.0046	0.323806	2.77085	0.005591	0.0441201	Upregulated
ENSMUSG00000116546	Gm49755	143.359	1.3917	0.307882	4.52023	6.18e-06	0.000536448	Upregulated
ENSMUSG00000116792	D16Ertd519e	348.137	1.01355	0.236589	4.28403	1.84e-05	0.00105404	Upregulated
ENSMUSG00000117026	C87487	29.3496	1.63477	0.503957	3.24387	0.00117919	0.0161524	Upregulated
ENSMUSG00000117091	Gm5698	334.356	1.79776	0.633303	2.8387	0.00452971	0.038705	Upregulated
ENSMUSG00000117567	Gm50056	264.911	1.0412	0.244226	4.08436	4.42e-05	0.00183517	Upregulated
ENSMUSG00000117719	Gm50214	47.3606	1.13874	0.416896	2.73146	0.00630539	0.0473867	Upregulated
ENSMUSG00000117953	Gm50264	146.851	1.15914	0.314508	3.68557	0.000228187	0.00525463	Upregulated
ENSMUSG00000118094	AC142100.1	299.331	1.15647	0.240945	4.79973	1.59e-06	0.000252597	Upregulated
ENSMUSG00000118249	Gm36608	70.4637	1.27419	0.370527	3.43885	0.000584192	0.00995149	Upregulated
ENSMUSG00000000301	Pemt	2745.52	-1.02016	0.196231	-4.36894	1.25e-05	0.00082794	Downregulated
ENSMUSG00000000708	Kat2b	93.315	-1.29933	0.339644	-3.82555	0.000130478	0.00376065	Downregulated
ENSMUSG00000001288	Rarg	152.291	-1.01027	0.287449	-2.81442	0.00488652	0.0407578	Downregulated
ENSMUSG00000001323	Srr	131.666	-1.1735	0.281063	-4.17521	2.98e-05	0.0013984	Downregulated
ENSMUSG00000001750	Tcirg1	88.0756	-1.15151	0.392806	-2.9315	0.0033733	0.0323125	Downregulated
ENSMUSG00000002280	Ciao3	129.717	-1.51467	0.324509	-4.66758	3.05e-06	0.000368139	Downregulated
ENSMUSG00000002897	Il17ra	75.2416	-1.27722	0.338952	-3.76815	0.000164464	0.00428477	Downregulated
ENSMUSG00000003779	Kif20a	434.969	-1.00114	0.226915	-3.44851	0.000563693	0.0097018	Downregulated
ENSMUSG00000004100	Ppan	420.952	-1.03197	0.249321	-3.61845	0.000296368	0.00620132	Downregulated
ENSMUSG00000004221	Ikbkg	54.2794	-1.79429	0.464917	-3.85937	0.000113678	0.00346431	Downregulated
ENSMUSG00000005078	Jkamp	88.0388	-1.29317	0.414484	-3.11996	0.00180875	0.0214196	Downregulated
ENSMUSG00000005202	Shbg	204.313	-1.22719	0.28633	-4.28593	1.82e-05	0.00105126	Downregulated
ENSMUSG00000005320	Fgfr4	27.0238	-1.71297	0.537079	-3.18942	0.0014256	0.018109	Downregulated
ENSMUSG00000005378	Bud23	174.404	-1.02697	0.313654	-2.76653	0.00566569	0.044518	Downregulated
ENSMUSG00000006392	Med8	370.621	-1.03269	0.267365	-3.86246	0.00011225	0.00343946	Downregulated
ENSMUSG00000006442	Srm	313.951	-1.07474	0.280877	-3.54376	0.000394468	0.00747688	Downregulated
ENSMUSG00000008301	Phax	671.01	-1.02317	0.176643	-4.89222	9.97e-07	0.000197724	Downregulated
ENSMUSG00000008475	Arpc5	410.089	-1.05593	0.2654	-3.53736	0.00040415	0.00762776	Downregulated
ENSMUSG00000010392	Gosr1	448.009	-1.00084	0.185416	-4.20693	2.59e-05	0.00128941	Downregulated
ENSMUSG00000010406	Mrpl52	41.476	-1.67555	0.502576	-3.33392	0.000856313	0.0128129	Downregulated
ENSMUSG00000010453	Kansl3	192.826	-1.15192	0.338867	-3.39933	0.000675504	0.010853	Downregulated
ENSMUSG00000011114	Tbrg1	741.869	-1.08766	0.247393	-4.39646	1.1e-05	0.000773519	Downregulated
ENSMUSG00000014873	Surf2	330.432	-1.50415	0.307748	-4.8876	1.02e-06	0.000199449	Downregulated
ENSMUSG00000014980	Tsen15	109.175	-1.2391	0.34885	-3.55196	0.000382378	0.00735252	Downregulated
ENSMUSG00000015092	Edf1	436.896	-1.1768	0.281862	-4.17511	2.98e-05	0.0013984	Downregulated
ENSMUSG00000018858	Mrpl58	109.813	-1.04496	0.377524	-2.76794	0.00564114	0.0444302	Downregulated
ENSMUSG00000018995	Nars2	23.7597	-1.91258	0.693804	-2.75665	0.00583963	0.0453442	Downregulated
ENSMUSG00000019139	Isyna1	154.351	-1.44683	0.407415	-3.55125	0.000383411	0.00735252	Downregulated
ENSMUSG00000019432	Ddx39b	229.696	-1.16272	0.298173	-3.89948	9.64e-05	0.00306248	Downregulated
ENSMUSG00000020111	Micu1	1008.78	-1.02758	0.215024	-4.08771	4.36e-05	0.00181454	Downregulated
ENSMUSG00000020133	2310011J03Rik	189.952	-1.22719	0.308154	-3.9824	6.82e-05	0.00237297	Downregulated
ENSMUSG00000020219	Timm13	249.041	-1.29446	0.348113	-3.71852	0.000200391	0.00486472	Downregulated
ENSMUSG00000020696	Rffl	216.383	-1.01918	0.273909	-2.72731	0.00638529	0.0477173	Downregulated
ENSMUSG00000020792	Exoc7	51.1868	-1.90825	0.501717	-3.80344	0.000142702	0.00397502	Downregulated
ENSMUSG00000020846	Rflnb	32.8575	-2.40336	0.66788	-3.59849	0.000320074	0.00653275	Downregulated
ENSMUSG00000021072	Tmx1	457.344	-1.08363	0.243097	-4.45759	8.29e-06	0.000647832	Downregulated
ENSMUSG00000021241	Isca2	170.036	-1.20904	0.266082	-4.54385	5.52e-06	0.000513991	Downregulated
ENSMUSG00000021243	Fcf1	2594.12	-1.01909	0.228505	-3.69653	0.000218569	0.00513097	Downregulated
ENSMUSG00000021948	Prkcd	1199.45	-1.05881	0.202232	-4.80453	1.55e-06	0.00025199	Downregulated
ENSMUSG00000021975	Ints9	271.009	-1.00766	0.219334	-3.67486	0.000237977	0.00538102	Downregulated
ENSMUSG00000022228	Zscan26	484.875	-1.08112	0.211823	-5.10386	3.33e-07	0.000113383	Downregulated
ENSMUSG00000022346	Myc	57.3073	-1.21683	0.384323	-3.16618	0.00154456	0.0193062	Downregulated
ENSMUSG00000022462	Slc38a2	24.1207	-1.82759	0.531689	-3.43733	0.000587486	0.00999146	Downregulated
ENSMUSG00000022538	Lsg1	1251.1	-1.02808	0.196201	-4.54701	5.44e-06	0.000513991	Downregulated
ENSMUSG00000022554	Hgh1	64.24	-1.20644	0.394896	-3.05508	0.00224998	0.0249754	Downregulated
ENSMUSG00000022557	Bop1	319.906	-1.00015	0.254928	-3.00466	0.00265877	0.027878	Downregulated
ENSMUSG00000022674	Ube2v2	694.297	-1.07967	0.186292	-4.06036	4.9e-05	0.00192549	Downregulated
ENSMUSG00000022711	Pmm2	231.827	-1.36447	0.284759	-4.79168	1.65e-06	0.000252597	Downregulated
ENSMUSG00000022792	Yars2	28.9453	-2.26341	0.55245	-4.09704	4.18e-05	0.00175957	Downregulated
ENSMUSG00000022817	Itgb5	172.077	-1.28235	0.302687	-4.23654	2.27e-05	0.00122105	Downregulated
ENSMUSG00000023151	Lrrc69	31.5082	-1.60066	0.497558	-3.21703	0.00129525	0.0168891	Downregulated
ENSMUSG00000023170	Gps2	248.356	-1.071	0.30836	-3.22536	0.00125815	0.016568	Downregulated
ENSMUSG00000024170	Telo2	39.2105	-1.2566	0.440134	-2.85504	0.00430308	0.0375657	Downregulated
ENSMUSG00000024414	Mrpl27	95.1422	-1.13124	0.326309	-3.46678	0.000526729	0.00922088	Downregulated
ENSMUSG00000024640	Psat1	2055.94	-1.01372	0.194482	-4.18373	2.87e-05	0.00137225	Downregulated
ENSMUSG00000024644	Cndp2	222.974	-1.13689	0.315712	-3.60102	0.000316967	0.0064993	Downregulated
ENSMUSG00000024875	Yif1a	309.231	-1.51228	0.245622	-6.15692	7.42e-10	1.1e-06	Downregulated
ENSMUSG00000025137	Pcyt2	227.092	-1.03349	0.317004	-2.8806	0.00396916	0.0357961	Downregulated
ENSMUSG00000025208	Mrpl43	180.506	-1.34089	0.301154	-4.45252	8.49e-06	0.000652701	Downregulated
ENSMUSG00000025264	Tsr2	138.335	-1.6895	0.318456	-5.30531	1.12e-07	5.15e-05	Downregulated
ENSMUSG00000025277	Abhd6	2013.01	-1.31141	0.20727	-6.32706	2.5e-10	5.53e-07	Downregulated
ENSMUSG00000025396	Hsd17b6	76.4132	-1.4679	0.460531	-3.18741	0.00143552	0.0181942	Downregulated
ENSMUSG00000025413	Ttc4	151.392	-1.28761	0.354503	-3.63217	0.000281053	0.00598799	Downregulated
ENSMUSG00000025484	Bet1l	76.7132	-1.18319	0.361545	-3.2726	0.00106563	0.0150788	Downregulated
ENSMUSG00000025511	Tspan4	112.41	-1.39648	0.390697	-3.57432	0.000351137	0.00689988	Downregulated
ENSMUSG00000025651	Uqcrc1	372.746	-1.22576	0.350153	-3.50065	0.000464131	0.00839036	Downregulated
ENSMUSG00000025716	Myo3a	307.067	-1.14198	0.32927	-3.46821	0.000523944	0.00919408	Downregulated
ENSMUSG00000026926	Pmpca	113.153	-1.23227	0.335992	-3.66757	0.000244867	0.00548434	Downregulated
ENSMUSG00000026972	Arrdc1	381.3	-1.0587	0.27664	-3.43172	0.000599757	0.0101013	Downregulated
ENSMUSG00000027305	Ndufaf1	130.574	-1.16798	0.307348	-3.80019	0.000144585	0.00400229	Downregulated
ENSMUSG00000027406	Idh3b	406.186	-1.3523	0.300809	-4.49556	6.94e-06	0.000569099	Downregulated
ENSMUSG00000027575	Arfgap1	43.8879	-1.2484	0.435968	-2.86351	0.00418977	0.0369652	Downregulated
ENSMUSG00000027952	Pmvk	55.3569	-1.19461	0.372146	-3.21006	0.00132709	0.0171862	Downregulated
ENSMUSG00000028029	Aimp1	43.2932	-1.29666	0.456989	-2.83739	0.0045484	0.0388147	Downregulated
ENSMUSG00000028099	Polr3c	258.603	-1.10104	0.250197	-4.40069	1.08e-05	0.000766706	Downregulated
ENSMUSG00000028132	Tmem56	1183.12	-1.00334	0.239255	-3.29354	0.000989327	0.0143194	Downregulated
ENSMUSG00000028292	Rars2	71.7709	-1.3108	0.364914	-3.59208	0.000328044	0.00661414	Downregulated
ENSMUSG00000028385	Snx30	42.7392	-1.50342	0.538076	-2.79406	0.00520504	0.0424165	Downregulated
ENSMUSG00000028466	Creb3	94.5883	-1.22487	0.354963	-3.45068	0.000559171	0.00963789	Downregulated
ENSMUSG00000028540	Dph2	167.98	-1.73029	0.375185	-4.61184	3.99e-06	0.000434678	Downregulated
ENSMUSG00000029394	Cdk2ap1	4456.11	-1.06524	0.208816	-4.75283	2.01e-06	0.000283536	Downregulated
ENSMUSG00000029466	Anapc7	571.976	-1.03154	0.247181	-3.62698	0.000286754	0.00607672	Downregulated
ENSMUSG00000029551	Psmg3	63.4436	-1.17897	0.35168	-3.35238	0.000801193	0.0122081	Downregulated
ENSMUSG00000029559	2210016L21Rik	171.891	-1.2	0.261819	-4.58334	4.58e-06	0.00046771	Downregulated
ENSMUSG00000029599	Ddx54	84.4625	-1.08126	0.386173	-2.79993	0.00511145	0.0419233	Downregulated
ENSMUSG00000030045	Mrpl19	50.6407	-1.28188	0.443242	-2.89204	0.00382747	0.0350486	Downregulated
ENSMUSG00000030204	Ddx47	759.043	-1.00675	0.198268	-3.99263	6.53e-05	0.00230597	Downregulated
ENSMUSG00000030284	Creld1	196.036	-1.74456	0.334076	-5.22204	1.77e-07	7.59e-05	Downregulated
ENSMUSG00000030589	Rasgrp4	61.4886	-1.14064	0.392204	-2.90829	0.0036341	0.0339277	Downregulated
ENSMUSG00000030615	Tmem126a	147.504	-1.35709	0.354158	-3.83187	0.000127171	0.00371672	Downregulated
ENSMUSG00000030714	Sgf29	243.409	-1.16443	0.269047	-4.32799	1.5e-05	0.000938679	Downregulated
ENSMUSG00000030800	Prss8	62.7176	-1.43458	0.37671	-3.80818	0.000139995	0.00394022	Downregulated
ENSMUSG00000030815	Phkg2	339.794	-1.0164	0.243947	-3.34956	0.000809401	0.012319	Downregulated
ENSMUSG00000031504	Rab20	2126.16	-1.02686	0.20075	-4.30585	1.66e-05	0.000996324	Downregulated
ENSMUSG00000031505	Naxd	71.1499	-1.80436	0.436376	-4.13488	3.55e-05	0.00157819	Downregulated
ENSMUSG00000031527	Eri1	431.842	-1.15476	0.258418	-2.8823	0.00394782	0.0357672	Downregulated
ENSMUSG00000031669	Gins3	279.154	-1.15215	0.302537	-3.80828	0.000139935	0.00394022	Downregulated
ENSMUSG00000031727	Pmfbp1	72.0465	-1.4894	0.353071	-4.21842	2.46e-05	0.00125534	Downregulated
ENSMUSG00000031728	Zfp821	782.796	-1.016	0.230652	-3.53854	0.000402345	0.0076045	Downregulated
ENSMUSG00000031753	Cog4	1976.79	-1.2023	0.245677	-4.89382	9.89e-07	0.000197724	Downregulated
ENSMUSG00000031755	Bbs2	535.061	-1.14459	0.232905	-4.91438	8.91e-07	0.000190868	Downregulated
ENSMUSG00000031889	D230025D16Rik	791.49	-1.0428	0.244073	-3.80863	0.000139737	0.00394022	Downregulated
ENSMUSG00000031896	Ctrl	21.9296	-1.68896	0.595025	-2.83846	0.00453316	0.0387095	Downregulated
ENSMUSG00000031949	Adat1	44.7957	-1.53823	0.431014	-3.56887	0.000358525	0.00700548	Downregulated
ENSMUSG00000031969	Acad8	72.7685	-1.17651	0.371262	-3.16895	0.00152991	0.0191773	Downregulated
ENSMUSG00000032199	Polr2m	239.492	-1.13214	0.31812	-3.55883	0.000372508	0.00721218	Downregulated
ENSMUSG00000032299	Commd4	38.9457	-1.7036	0.461972	-3.68767	0.000226321	0.00523889	Downregulated
ENSMUSG00000032475	Nck1	350.216	-1.16709	0.255686	-4.56455	5.01e-06	0.000500911	Downregulated
ENSMUSG00000032583	Mon1a	221.787	-1.01242	0.248474	-3.26608	0.00109049	0.0153164	Downregulated
ENSMUSG00000032788	Pdxk	4386.21	-1.02006	0.240718	-3.53378	0.000409657	0.00766635	Downregulated
ENSMUSG00000033294	Noc4l	527.435	-1.07732	0.248117	-4.34199	1.41e-05	0.000893384	Downregulated
ENSMUSG00000033554	Dph5	75.7446	-1.357	0.401338	-3.3812	0.000721704	0.0113752	Downregulated
ENSMUSG00000033706	Smyd5	376.784	-1.21375	0.27498	-4.41396	1.01e-05	0.000736944	Downregulated
ENSMUSG00000033770	Clcnka	21.1604	-2.1879	0.757387	-2.88874	0.00386785	0.0353211	Downregulated
ENSMUSG00000033938	Ndufb7	126.145	-1.0111	0.312905	-3.23132	0.00123218	0.0163556	Downregulated
ENSMUSG00000034714	Ttyh2	167.204	-1.27899	0.395609	-3.23298	0.00122506	0.016336	Downregulated
ENSMUSG00000034729	Mrps10	205.494	-1.07967	0.382626	-2.82173	0.00477652	0.0401681	Downregulated
ENSMUSG00000035007	Rundc1	89.4757	-1.32077	0.331136	-3.9886	6.65e-05	0.00232397	Downregulated
ENSMUSG00000035595	1600002K03Rik	181.74	-1.26115	0.312426	-4.03663	5.42e-05	0.00204098	Downregulated
ENSMUSG00000037071	Scd1	623.413	-1.68896	0.242555	-3.14615	0.00165437	0.0201886	Downregulated
ENSMUSG00000037149	Ddx1	241.149	-1.10455	0.32065	-3.44471	0.000571667	0.0097863	Downregulated
ENSMUSG00000037353	Letmd1	46.6923	-2.13315	0.469448	-4.54395	5.52e-06	0.000513991	Downregulated
ENSMUSG00000037451	Slc22a20	147.485	-1.09541	0.31974	-3.42594	0.000612677	0.0102527	Downregulated
ENSMUSG00000037601	Nme1	180.496	-1.21947	0.295398	-4.12822	3.66e-05	0.0016031	Downregulated
ENSMUSG00000037905	Bri3bp	335.846	-1.03311	0.263578	-3.43707	0.000588043	0.00999146	Downregulated
ENSMUSG00000038179	Slamf7	93.4261	-1.11643	0.335896	-3.32373	0.000888211	0.0131422	Downregulated
ENSMUSG00000038199	Iqca1l	158.302	-1.39527	0.301727	-4.62429	3.76e-06	0.000420693	Downregulated
ENSMUSG00000038280	Ostm1	209.715	-1.5136	0.308638	-4.90412	9.38e-07	0.000196088	Downregulated
ENSMUSG00000038292	Ccdc155	84.4134	-1.15407	0.415517	-2.77744	0.00547884	0.0435115	Downregulated
ENSMUSG00000038417	Fig4	31.0892	-1.66428	0.58188	-2.86018	0.00423402	0.0371899	Downregulated
ENSMUSG00000038510	Rpf2	1412.2	-1.14588	0.254209	-4.50761	6.56e-06	0.000551331	Downregulated
ENSMUSG00000038550	Ciart	233.803	-1.09907	0.29118	-3.77452	0.000160316	0.00422861	Downregulated
ENSMUSG00000039194	Rlbp1	56.8346	-1.29077	0.383833	-3.36284	0.000771453	0.011919	Downregulated
ENSMUSG00000039294	Cybc1	75.8933	-1.69051	0.417647	-4.04771	5.17e-05	0.00198617	Downregulated
ENSMUSG00000039518	Cdsn	66.9712	-1.31309	0.342952	-3.82879	0.000128773	0.00375219	Downregulated
ENSMUSG00000040374	Pex2	84.7856	-1.21333	0.329588	-3.68135	0.000232002	0.00531728	Downregulated
ENSMUSG00000040413	Timd2	7308.7	-1.06124	0.170425	-5.77385	7.75e-09	6.42e-06	Downregulated
ENSMUSG00000040557	Mettl27	49.0635	-1.40183	0.442683	-3.16667	0.00154197	0.0192921	Downregulated
ENSMUSG00000041355	Ssr2	1287.06	-1.19734	0.234062	-5.1155	3.13e-07	0.00011237	Downregulated
ENSMUSG00000041733	Coq5	130.408	-1.2874	0.29194	-4.4098	1.03e-05	0.000743124	Downregulated
ENSMUSG00000041774	Ydjc	64.7935	-1.24971	0.408442	-3.0597	0.00221562	0.0247386	Downregulated
ENSMUSG00000041961	Znrf3	132.537	-1.06061	0.294808	-3.3205	0.000898568	0.0132511	Downregulated
ENSMUSG00000042207	Kdm5b	2430.86	-2.3164	0.205762	-4.93968	7.83e-07	0.000176729	Downregulated
ENSMUSG00000042506	Usp22	1313.23	-1.0008	0.202561	-4.94075	7.78e-07	0.000176729	Downregulated
ENSMUSG00000042569	Dhrs7b	141.542	-1.1609	0.280687	-4.13591	3.54e-05	0.0015764	Downregulated
ENSMUSG00000042660	Wdr55	633.683	-1.36215	0.258817	-2.77842	0.00546243	0.0434689	Downregulated
ENSMUSG00000042684	Npl	1207.39	-1.03308	0.217569	-4.15762	3.22e-05	0.00148878	Downregulated
ENSMUSG00000042729	Wdr74	591.694	-1.14887	0.264046	-4.35103	1.35e-05	0.000873959	Downregulated
ENSMUSG00000042854	Trp53rkb	84.2157	-1.22693	0.354479	-3.46123	0.00053771	0.00938837	Downregulated
ENSMUSG00000043140	Tmem186	82.8925	-1.34459	0.443772	-3.02991	0.00244626	0.0264829	Downregulated
ENSMUSG00000043155	Hpdl	150.749	-1.12769	0.305349	-3.69313	0.000221513	0.00518176	Downregulated
ENSMUSG00000043501	Lgals2	31.3842	-1.83112	0.609955	-3.00205	0.00268164	0.0279678	Downregulated
ENSMUSG00000043683	Fem1a	145.331	-1.59667	0.350229	-4.55893	5.14e-06	0.000506045	Downregulated
ENSMUSG00000045004	Spata21	93.0373	-1.1604	0.357009	-3.25034	0.00115268	0.0159042	Downregulated
ENSMUSG00000045690	Wdr89	122.888	-1.08027	0.262205	-4.11995	3.79e-05	0.00164009	Downregulated
ENSMUSG00000046006	Gapt	50.0616	-1.75572	0.449967	-3.90189	9.54e-05	0.00305018	Downregulated
ENSMUSG00000046727	Cystm1	853.898	-1.01641	0.182443	-4.50264	6.71e-06	0.000557352	Downregulated
ENSMUSG00000046909	Tefm	217.788	-1.10201	0.271154	-4.06414	4.82e-05	0.00192549	Downregulated
ENSMUSG00000047459	Dynlrb1	1154.57	-1.04496	0.209501	-3.53038	0.000414968	0.00775482	Downregulated
ENSMUSG00000047878	A4galt	150.234	-1.29604	0.28237	-4.58986	4.44e-06	0.000467244	Downregulated
ENSMUSG00000047905	Gm8566	157.629	-1.01676	0.271724	-3.02798	0.00246193	0.0265732	Downregulated
ENSMUSG00000048445	Ccdc57	73.4748	-1.1182	0.405354	-2.75858	0.0058053	0.0452405	Downregulated
ENSMUSG00000049489	Ccnq	553.768	-1.00504	0.300831	-3.34088	0.000835136	0.0126239	Downregulated
ENSMUSG00000049551	Fzd9	47.4596	-1.19464	0.437859	-2.72836	0.00636498	0.0476228	Downregulated
ENSMUSG00000049957	Ccdc137	360.433	-1.24753	0.267954	-4.65574	3.23e-06	0.000380295	Downregulated
ENSMUSG00000050199	Lgr4	228.272	-1.00044	0.279356	-2.75382	0.00589035	0.0455866	Downregulated
ENSMUSG00000050796	B3galt6	68.3293	-1.35075	0.481318	-2.80635	0.00501063	0.0413473	Downregulated
ENSMUSG00000051146	Camk2n2	22.308	-1.92454	0.591917	-3.25136	0.00114853	0.0158963	Downregulated
ENSMUSG00000053289	Ddx10	573.122	-1.08082	0.222095	-4.86648	1.14e-06	0.000210606	Downregulated
ENSMUSG00000053398	Phgdh	166.306	-1.01089	0.299521	-2.70451	0.0068406	0.049858	Downregulated
ENSMUSG00000054226	Tprkb	330.663	-1.18008	0.222202	-5.31083	1.09e-07	5.15e-05	Downregulated
ENSMUSG00000054414	Slc30a7	40.45	-1.36215	0.500317	-2.72257	0.00647771	0.0480566	Downregulated
ENSMUSG00000054894	Dmac2l	112.69	-1.37157	0.341874	-4.01192	6.02e-05	0.00219842	Downregulated
ENSMUSG00000055681	Cope	247.162	-1.20598	0.315125	-3.82699	0.000129719	0.00375349	Downregulated
ENSMUSG00000055833	1700034H15Rik	189.386	-1.3272	0.277356	-4.78519	1.71e-06	0.000257922	Downregulated
ENSMUSG00000055937	Krt28	48.9332	-1.72389	0.42568	-4.04972	5.13e-05	0.00197507	Downregulated
ENSMUSG00000057176	Ccdc189	47.5086	-1.47236	0.447611	-3.28936	0.00100414	0.0144708	Downregulated
ENSMUSG00000057551	Zfp317	202.815	-1.22971	0.332117	-3.70264	0.000213365	0.00504445	Downregulated
ENSMUSG00000057554	Lgals8	93.1253	-1.42622	0.325789	-4.37773	1.2e-05	0.000816271	Downregulated
ENSMUSG00000057788	Ddx49	208.058	-1.03566	0.287963	-3.59649	0.000322545	0.00656479	Downregulated
ENSMUSG00000058028	Zscan5b	2939.53	-1.1182	0.166818	-4.42881	9.48e-06	0.000699178	Downregulated
ENSMUSG00000058420	Syt17	21.1496	-2.26464	0.594225	-3.81108	0.000138363	0.00392828	Downregulated
ENSMUSG00000060550	H2-Q7	374.626	-1.09644	0.239403	-4.57988	4.65e-06	0.000471875	Downregulated
ENSMUSG00000061032	Rrp1	308.977	-1.20567	0.25403	-4.74615	2.07e-06	0.000288904	Downregulated
ENSMUSG00000061633	1700029P11Rik	122.632	-1.38558	0.394377	-3.51334	0.000442515	0.00811257	Downregulated
ENSMUSG00000062867	Impdh2	1853.31	-1.3196	0.203309	-3.59562	0.00032362	0.00656479	Downregulated
ENSMUSG00000063047	Zfp780b	94.9077	-1.30768	0.324334	-4.03189	5.53e-05	0.00207091	Downregulated
ENSMUSG00000063236	1110038F14Rik	442.412	-1.00789	0.236509	-3.41686	0.000633479	0.0104559	Downregulated
ENSMUSG00000064068	Mtx1	37.7391	-1.2699	0.46337	-2.74056	0.00613339	0.0466482	Downregulated
ENSMUSG00000064194	Zfp936	2584.46	-1.08175	0.211083	-5.12477	2.98e-07	0.000110889	Downregulated
ENSMUSG00000066839	Ecsit	197.885	-1.00348	0.256163	-3.07866	0.00207934	0.0235534	Downregulated
ENSMUSG00000067219	Nipal1	425.093	-1.75347	0.248577	-7.05403	1.74e-12	1.15e-08	Downregulated
ENSMUSG00000067399	Trim43c	1609.54	-1.29666	0.184889	-4.1135	3.9e-05	0.00167034	Downregulated
ENSMUSG00000068129	Cst7	643.52	-1.08938	0.28938	-3.76454	0.000166858	0.00433015	Downregulated
ENSMUSG00000068252	Apol7b	302.687	-1.04116	0.24537	-3.76128	0.000169049	0.00435525	Downregulated
ENSMUSG00000068856	Sf3b4	210.735	-1.03861	0.230843	-3.99507	6.47e-05	0.00230388	Downregulated
ENSMUSG00000068922	Msto1	428.826	-1.14153	0.25758	-4.43175	9.35e-06	0.000697725	Downregulated
ENSMUSG00000069044	Usp9y	153.671	-1.58721	0.364547	-4.35393	1.34e-05	0.000866698	Downregulated
ENSMUSG00000069049	Eif2s3y	303.8	-1.21566	0.306928	-3.96072	7.47e-05	0.00252638	Downregulated
ENSMUSG00000069206	Zfp874a	138.32	-1.44607	0.275454	-5.24977	1.52e-07	6.74e-05	Downregulated
ENSMUSG00000070034	Sp110	4207.08	-1.2699	0.189074	-3.82779	0.000129299	0.00375349	Downregulated
ENSMUSG00000070699	Sars2	65.9013	-1.23704	0.429251	-2.88184	0.00395355	0.0357811	Downregulated
ENSMUSG00000071632	2510002D24Rik	79.2445	-1.37883	0.383604	-3.59441	0.000325123	0.00657649	Downregulated
ENSMUSG00000072109	A530040E14Rik	851.451	-1.02786	0.218657	-4.07046	4.69e-05	0.00190652	Downregulated
ENSMUSG00000072770	Acrbp	24.3328	-1.69959	0.583181	-2.91434	0.00356445	0.0334706	Downregulated
ENSMUSG00000072791	Abcb5	395.899	-1.13713	0.25066	-4.53656	5.72e-06	0.000513991	Downregulated
ENSMUSG00000073643	Wdfy1	63.389	-1.07741	0.361708	-2.97868	0.00289498	0.0295346	Downregulated
ENSMUSG00000073724	Pramel4	363.217	-1.91258	0.242126	-3.03637	0.00239442	0.0260776	Downregulated
ENSMUSG00000073725	Lmbrd1	73.2854	-1.20111	0.348381	-3.44768	0.000565424	0.009719	Downregulated
ENSMUSG00000073775	Kti12	1429.37	-1.00456	0.237407	-4.23139	2.32e-05	0.00122943	Downregulated
ENSMUSG00000073838	Tufm	48.9937	-1.40769	0.4891	-2.87812	0.00400054	0.0359642	Downregulated
ENSMUSG00000074026	Gm6091	403.783	-1.50342	0.23096	-3.24307	0.00118247	0.0161808	Downregulated
ENSMUSG00000074797	Itpa	350.118	-1.01477	0.232191	-4.3704	1.24e-05	0.00082794	Downregulated
ENSMUSG00000074890	Lcmt2	53.5105	-1.35557	0.44991	-3.01298	0.00258695	0.0275203	Downregulated
ENSMUSG00000075390	Rpl36-ps8	230.461	-1.35075	0.25649	-2.92532	0.00344102	0.0326111	Downregulated
ENSMUSG00000078154	Gm12184	49.6158	-1.4055	0.467186	-3.00844	0.00262597	0.027783	Downregulated
ENSMUSG00000078435	AU041133	66.7001	-1.20316	0.357366	-3.36675	0.000760594	0.0118061	Downregulated
ENSMUSG00000078773	Rad54b	125.987	-1.12459	0.303409	-3.70651	0.000210138	0.00503989	Downregulated
ENSMUSG00000078786	BC024978	19.3214	-1.74768	0.610392	-2.8632	0.0041938	0.0369761	Downregulated
ENSMUSG00000078932	CN725425	76.3213	-1.16947	0.357087	-3.27503	0.00105652	0.0149818	Downregulated
ENSMUSG00000079423	Gm3286	348.914	-1.05944	0.256389	-3.79258	0.000149092	0.00408451	Downregulated
ENSMUSG00000079455	Gm16026	4276.98	-1.22644	0.200844	-3.71768	0.000201064	0.00486619	Downregulated
ENSMUSG00000079525	Cldn34d	102.001	-1.76917	0.343195	-5.15499	2.54e-07	0.000105318	Downregulated
ENSMUSG00000079889	Gm11951	157.148	-1.12155	0.282874	-3.96484	7.34e-05	0.00250217	Downregulated
ENSMUSG00000081249	Gm11517	9413.2	-1.19464	0.168863	-4.27326	1.93e-05	0.00108916	Downregulated
ENSMUSG00000083695	Rnf138rt1	32.0399	-1.89592	0.569914	-3.32668	0.000878857	0.0130328	Downregulated
ENSMUSG00000084034	Gm12617	11373.8	-1.05034	0.181336	-5.14554	2.67e-07	0.000107406	Downregulated
ENSMUSG00000085492	Trmt61b	157.867	-1.84794	0.3206	-5.764	8.21e-09	6.42e-06	Downregulated
ENSMUSG00000087439	Gm15788	151.802	-1.19618	0.277877	-4.30471	1.67e-05	0.000996324	Downregulated
ENSMUSG00000089857	Zfp882	34.8829	-1.68108	0.541569	-3.1041	0.00190858	0.0220515	Downregulated
ENSMUSG00000090744	Gm6871	944.57	-1.12614	0.182218	-6.18019	6.4e-10	1.06e-06	Downregulated
ENSMUSG00000091844	Gm8251	29.6646	-2.08266	0.554917	-3.75311	0.000174653	0.00443021	Downregulated
ENSMUSG00000092335	Zfp977	417.624	-1.2651	0.251716	-5.02591	5.01e-07	0.00014165	Downregulated
ENSMUSG00000092390	Gm20541	426.846	-1.00561	0.201555	-3.92024	8.85e-05	0.00288085	Downregulated
ENSMUSG00000092417	Gpank1	297.972	-1.15407	0.258204	-2.88408	0.00392563	0.0357015	Downregulated
ENSMUSG00000094084	Tdpoz1	866.328	-1.21448	0.226544	-3.20858	0.00133393	0.0172432	Downregulated
ENSMUSG00000094462	Gm21028	39.0714	-1.36255	0.447205	-3.04681	0.00231286	0.0254396	Downregulated
ENSMUSG00000095193	Gm20939	389.643	-1.47179	0.226369	-6.50175	7.94e-11	2.11e-07	Downregulated
ENSMUSG00000095954	Gm3183	106.322	-1.61265	0.281641	-5.7259	1.03e-08	7.59e-06	Downregulated
ENSMUSG00000095996	Gm16513	63.0686	-1.17335	0.377688	-3.10667	0.0018921	0.0219618	Downregulated
ENSMUSG00000096044	Gm16427	240.249	-1.1807	0.272681	-4.32997	1.49e-05	0.000934656	Downregulated
ENSMUSG00000096483	Gm12615	120.862	-1.22706	0.290993	-4.2168	2.48e-05	0.00125598	Downregulated
ENSMUSG00000096740	Lbhd1	31.6236	-1.96226	0.598203	-3.28026	0.00103711	0.0147855	Downregulated
ENSMUSG00000097180	2700038G22Rik	366.238	-1.09744	0.242076	-4.53346	5.8e-06	0.000513991	Downregulated
ENSMUSG00000097333	Zfp87	27.6541	-2.12609	0.591506	-3.59436	0.000325187	0.00657649	Downregulated
ENSMUSG00000097448	Platr22	118.274	-1.15978	0.287604	-4.03257	5.52e-05	0.00207079	Downregulated
ENSMUSG00000098923	Tmem185b	141.124	-2.0278	0.687976	-2.94749	0.00320367	0.0313686	Downregulated
ENSMUSG00000100301	6030407O03Rik	47.4659	-1.22644	0.439712	-2.7892	0.00528391	0.0427348	Downregulated
ENSMUSG00000100652	Gm7634	50.0146	-1.93257	0.481623	-4.01262	6e-05	0.00219842	Downregulated
ENSMUSG00000100680	1810044D09Rik	54.5902	-1.19221	0.419239	-2.84376	0.00445852	0.0382689	Downregulated
ENSMUSG00000100691	2010320M18Rik	137.536	-1.15476	0.414782	-2.78401	0.00536909	0.0431248	Downregulated
ENSMUSG00000101210	Gm28720	50.1251	-1.5679	0.451525	-3.47244	0.000515743	0.00909377	Downregulated
ENSMUSG00000102311	Gm5543	1756.02	-1.03813	0.208285	-4.4277	9.52e-06	0.000699178	Downregulated
ENSMUSG00000103227	Gm37733	59.494	-1.27574	0.391026	-3.26254	0.00110418	0.0154435	Downregulated
ENSMUSG00000103350	Gm37596	86.3766	-1.52482	0.337742	-4.51476	6.34e-06	0.000537819	Downregulated
ENSMUSG00000103362	Tdpoz2	237.163	-1.05738	0.334205	-2.82795	0.00468472	0.0396559	Downregulated
ENSMUSG00000104366	4933409D19Rik	190.02	-1.21006	0.298803	-4.0497	5.13e-05	0.00197507	Downregulated
ENSMUSG00000105201	Gm43362	36.1303	-1.3196	0.479798	-2.75032	0.00595366	0.0458324	Downregulated
ENSMUSG00000106680	Gm43852	75.9954	-1.26419	0.354672	-3.56439	0.000364696	0.00709476	Downregulated
ENSMUSG00000106791	4930553P18Rik	110.725	-1.18531	0.378928	-3.12808	0.00175955	0.0209678	Downregulated
ENSMUSG00000106913	9430007M09Rik	42.034	-1.21448	0.442215	-2.74636	0.00602614	0.0461495	Downregulated
ENSMUSG00000106918	Mrpl33	39.7895	-1.51725	0.469123	-3.23422	0.00121976	0.016336	Downregulated
ENSMUSG00000107023	Gm42715	177.285	-1.20233	0.334865	-3.59048	0.000330066	0.00664483	Downregulated
ENSMUSG00000107461	Gm44045	24.5663	-2.18378	0.742017	-2.94303	0.00325014	0.0315908	Downregulated
ENSMUSG00000108926	Gm10988	108.989	-1.10677	0.378134	-2.92692	0.00342338	0.0324981	Downregulated
ENSMUSG00000110457	Gm45752	1423.02	-1.01918	0.235797	-3.60323	0.000314291	0.00646437	Downregulated
ENSMUSG00000111417	Gm47430	30.6545	-1.91334	0.496608	-3.85282	0.000116766	0.00351789	Downregulated
ENSMUSG00000111429	Gm32511	52.015	-1.48386	0.426584	-3.47846	0.000504306	0.00896982	Downregulated
ENSMUSG00000112850	Gm9176	284.571	-1.20779	0.253574	-4.76307	1.91e-06	0.000276	Downregulated
ENSMUSG00000113342	AA414992	2332.57	-1.08126	0.203382	-3.68417	0.000229452	0.00527463	Downregulated
ENSMUSG00000114093	Gm47979	634.744	-1.02123	0.228602	-3.7608	0.000169371	0.00435525	Downregulated
ENSMUSG00000114479	Gm49375	70.6398	-1.20509	0.394151	-3.05743	0.00223247	0.0248849	Downregulated
ENSMUSG00000114771	Gm49064	3293.12	-1.00114	0.179326	-4.10839	3.98e-05	0.00169136	Downregulated
