# Supplementary material for: Histone methyltransferases MLL2 and SETD1A/B play distinct roles in H3K4me3 deposition during the transition from totipotency to pluripotency
Source: EMBO J. 2024 Dec 5;44(2):437–56. doi: 10.1038/s44318-024-00329-5 (PMC11730331; doi:10.1038/s44318-024-00329-5)
Supplement: Supplementary file 8 — Dataset EV6 [file 44318_2024_329_MOESM8_ESM.xls]

## Sheet: Legend
Dataset EV6. Differentially expressed genes between DMSO-treated and CPI-455-treated embryos at the Late2C stage.

## Sheet: Late2C
Gene	Symbol	baseMean	log2FoldChange	lfcSE	stat	pvalue	padj	DEGs
ENSMUSG00000000568	Hnrnpd	428.973	1.38533	0.411906	3.36322	0.000770378	0.0141153	Upregulated
ENSMUSG00000001175	Calm1	4876.55	1.22399	0.276147	4.43238	9.32e-06	0.000667433	Upregulated
ENSMUSG00000002017	Fam98a	249.12	1.18361	0.340589	3.47518	0.000510509	0.0106163	Upregulated
ENSMUSG00000002728	Naa20	742.593	1.06132	0.30135	3.52189	0.000428481	0.00949323	Upregulated
ENSMUSG00000003032	Klf4	286.766	1.22419	0.350415	3.49355	0.000476644	0.0100979	Upregulated
ENSMUSG00000005233	Spc25	7749.58	1.26152	0.358361	3.52026	0.000431128	0.00949323	Upregulated
ENSMUSG00000005687	Bcas2	983.111	1.13594	0.343543	3.30655	0.000944541	0.0162247	Upregulated
ENSMUSG00000006586	Runx1t1	239.514	1.50137	0.400306	3.75056	0.000176443	0.0049979	Upregulated
ENSMUSG00000009630	Ppp2cb	612.754	1.22189	0.324217	3.76874	0.000164071	0.00475339	Upregulated
ENSMUSG00000010911	Apip	473.254	1.23934	0.343664	3.60626	0.00031064	0.00746784	Upregulated
ENSMUSG00000012483	Rpa3	416.504	1.05317	0.339427	3.10277	0.00191717	0.0259596	Upregulated
ENSMUSG00000013663	Pten	2270.06	1.64464	0.400229	4.10924	3.97e-05	0.00190415	Upregulated
ENSMUSG00000015120	Ube2i	842.608	1.01838	0.251511	3.04208	0.0023495	0.0292436	Upregulated
ENSMUSG00000015222	Map2	42.345	1.78011	0.570621	3.11959	0.001811	0.0249879	Upregulated
ENSMUSG00000015733	Capza2	2011.77	1.24148	0.297359	4.17503	2.98e-05	0.00156234	Upregulated
ENSMUSG00000017548	Suz12	3918.21	1.07504	0.250723	4.28775	1.8e-05	0.00109249	Upregulated
ENSMUSG00000018189	Uchl5	646.987	1.26914	0.367689	3.45166	0.000557142	0.011219	Upregulated
ENSMUSG00000018415	Gid4	999.353	1.10404	0.305049	3.61922	0.000295493	0.00719528	Upregulated
ENSMUSG00000018819	Lsp1	121.548	1.31096	0.391453	3.34897	0.000811126	0.014573	Upregulated
ENSMUSG00000019792	Trmt11	596.628	1.11535	0.355012	3.14173	0.00167952	0.0240212	Upregulated
ENSMUSG00000019857	Asf1a	658.977	1.42665	0.2787	5.11894	3.07e-07	6.93e-05	Upregulated
ENSMUSG00000019978	Epb41l2	158.94	1.12687	0.306945	3.67123	0.000241385	0.00626184	Upregulated
ENSMUSG00000020024	Cep83	253.013	1.10975	0.355367	3.12282	0.00179129	0.024875	Upregulated
ENSMUSG00000020063	Sirt1	2198.26	1.1696	0.307696	3.80116	0.000144021	0.00441131	Upregulated
ENSMUSG00000020132	Rab21	236.162	1.10771	0.324422	3.41443	0.000639167	0.0122636	Upregulated
ENSMUSG00000020134	Peli1	186.145	1.11157	0.398841	2.78699	0.00531994	0.0495874	Upregulated
ENSMUSG00000020152	Actr2	4326.86	2.16565	0.380965	5.68465	1.31e-08	9.3e-06	Upregulated
ENSMUSG00000020283	Pex13	371.315	1.04177	0.340493	2.9082	0.00363516	0.0391588	Upregulated
ENSMUSG00000020349	Ppp2ca	490.495	1.20838	0.369417	3.27106	0.00107146	0.0177266	Upregulated
ENSMUSG00000020368	Canx	2754.38	1.07643	0.331875	3.24347	0.00118083	0.0187038	Upregulated
ENSMUSG00000020415	Pttg1	9522.6	1.05809	0.341393	3.09935	0.00193949	0.0260741	Upregulated
ENSMUSG00000020580	Rock2	313.963	1.47182	0.311349	4.72725	2.28e-06	0.000261952	Upregulated
ENSMUSG00000020863	Luc7l3	783.641	1.39844	0.345632	4.04603	5.21e-05	0.00220725	Upregulated
ENSMUSG00000020949	Fkbp3	2407.49	1.52074	0.364331	4.17405	2.99e-05	0.00156234	Upregulated
ENSMUSG00000021264	Yy1	1020.68	1.3297	0.302505	4.39563	1.1e-05	0.0007491	Upregulated
ENSMUSG00000021365	Nedd9	62.7574	1.47097	0.473705	3.10525	0.00190116	0.0258461	Upregulated
ENSMUSG00000021427	Ssr1	280.343	1.9565	0.427693	4.57454	4.77e-06	0.000427477	Upregulated
ENSMUSG00000021537	Cetn3	662.79	1.40542	0.31273	4.49404	6.99e-06	0.000564012	Upregulated
ENSMUSG00000021598	Med10	4641.56	1.0985	0.275323	3.98985	6.61e-05	0.00257597	Upregulated
ENSMUSG00000021714	Cenpk	735.439	1.37897	0.321824	4.28485	1.83e-05	0.00110031	Upregulated
ENSMUSG00000021870	Slmap	901.757	1.26837	0.340678	3.72306	0.000196823	0.00542411	Upregulated
ENSMUSG00000022111	Uchl3	3853	1.24252	0.294649	4.21693	2.48e-05	0.00138373	Upregulated
ENSMUSG00000022114	Spry2	5748.57	2.34861	0.449752	5.22201	1.77e-07	4.74e-05	Upregulated
ENSMUSG00000022119	Rbm26	554.984	1.35264	0.376706	3.59072	0.000329771	0.00785469	Upregulated
ENSMUSG00000022194	Pabpn1	1541.61	1.06474	0.24728	4.30581	1.66e-05	0.00103161	Upregulated
ENSMUSG00000022205	Sub1	12712.8	1.86842	0.419822	4.45051	8.57e-06	0.000640537	Upregulated
ENSMUSG00000022255	Mtdh	517.067	1.24248	0.359442	3.4567	0.000546831	0.0110992	Upregulated
ENSMUSG00000022280	Rnf19a	265.228	1.20066	0.328666	3.65314	0.000259053	0.00650447	Upregulated
ENSMUSG00000022403	St13	2251.32	1.34363	0.350609	3.83226	0.00012697	0.0040989	Upregulated
ENSMUSG00000022451	Twf1	4144.79	2.37871	0.448344	5.30555	1.12e-07	3.68e-05	Upregulated
ENSMUSG00000022521	Crebbp	1392.36	1.15493	0.304541	3.79237	0.000149216	0.00448203	Upregulated
ENSMUSG00000022635	Zcrb1	1257.69	1.11486	0.303133	3.67778	0.000235275	0.00621432	Upregulated
ENSMUSG00000022656	Nectin3	161.267	1.29683	0.461899	2.8076	0.00499126	0.047838	Upregulated
ENSMUSG00000022682	Rrn3	5772.01	1.05926	0.317714	3.334	0.00085606	0.0151396	Upregulated
ENSMUSG00000022812	Gsk3b	1676.27	1.41331	0.352885	4.00502	6.2e-05	0.0024633	Upregulated
ENSMUSG00000022974	Paxbp1	238.285	1.46672	0.302685	4.84569	1.26e-06	0.00017107	Upregulated
ENSMUSG00000023068	Nus1	764.068	1.04065	0.2744	3.46181	0.000536559	0.0110005	Upregulated
ENSMUSG00000023953	Polh	949.135	1.66512	0.455298	3.6572	0.000254982	0.00649853	Upregulated
ENSMUSG00000024073	Birc6	3179.06	2.36951	0.453163	5.22882	1.71e-07	4.69e-05	Upregulated
ENSMUSG00000024091	Vapa	1673.36	1.32618	0.326948	4.05625	4.99e-05	0.00219105	Upregulated
ENSMUSG00000024290	Rock1	9674.38	1.27597	0.305615	4.17511	2.98e-05	0.00156234	Upregulated
ENSMUSG00000024687	Osbp	179.72	1.32829	0.294324	4.51302	6.39e-06	0.000532703	Upregulated
ENSMUSG00000024780	Cdc37l1	482.685	1.12849	0.266929	4.22766	2.36e-05	0.001349	Upregulated
ENSMUSG00000024811	Tnks2	634.818	1.12788	0.345306	3.26632	0.00108954	0.0178492	Upregulated
ENSMUSG00000024921	Smarca2	709.415	1.0292	0.239842	3.79204	0.000149416	0.00448203	Upregulated
ENSMUSG00000025049	Taf5	528.039	1.07914	0.338748	3.18569	0.00144409	0.0218503	Upregulated
ENSMUSG00000025134	Alyref	489.452	1.1341	0.322588	3.51561	0.000438739	0.00959471	Upregulated
ENSMUSG00000025266	Gnl3l	1148.38	1.20774	0.389608	3.09988	0.00193598	0.0260741	Upregulated
ENSMUSG00000025451	Paip1	16274.2	2.05115	0.345023	5.94497	2.77e-09	3.21e-06	Upregulated
ENSMUSG00000025762	Larp1b	2360.95	1.00079	0.284215	3.52123	0.000429551	0.00949323	Upregulated
ENSMUSG00000025912	Mybl1	785.507	1.69272	0.355252	4.76485	1.89e-06	0.000228797	Upregulated
ENSMUSG00000025935	Tram1	893.85	1.61686	0.268431	6.02339	1.71e-09	2.48e-06	Upregulated
ENSMUSG00000025949	Pikfyve	785.397	1.67063	0.431844	3.8686	0.000109461	0.00374785	Upregulated
ENSMUSG00000026021	Sumo1	7472.06	1.01507	0.337746	3.00541	0.0026522	0.0318045	Upregulated
ENSMUSG00000026103	Gls	469.124	1.21755	0.324103	3.75668	0.000172184	0.00491836	Upregulated
ENSMUSG00000026575	Nme7	120.874	1.02531	0.350299	2.92696	0.00342298	0.0375494	Upregulated
ENSMUSG00000026643	Nmt2	2196.67	1.9711	0.396926	4.96592	6.84e-07	0.000113414	Upregulated
ENSMUSG00000026775	Yme1l1	3063.22	1.24385	0.375301	3.31428	0.00091881	0.0158362	Upregulated
ENSMUSG00000026977	44627	530.253	1.12458	0.318983	3.5255	0.000422688	0.00942613	Upregulated
ENSMUSG00000027160	Ccdc34	123.318	1.47906	0.442499	3.34251	0.000830242	0.0148259	Upregulated
ENSMUSG00000027201	Myef2	993.521	2.42188	0.460276	5.26179	1.43e-07	4.14e-05	Upregulated
ENSMUSG00000027206	Cops2	1306.59	1.04984	0.330699	3.17459	0.00150046	0.0222422	Upregulated
ENSMUSG00000027276	Jag1	440.384	2.02014	0.416142	4.85445	1.21e-06	0.00016589	Upregulated
ENSMUSG00000027552	E2f5	1210.27	1.02062	0.26705	2.91665	0.00353816	0.0383577	Upregulated
ENSMUSG00000027678	Ncoa3	3722.4	1.4429	0.314587	4.58665	4.5e-06	0.00041264	Upregulated
ENSMUSG00000027752	Exosc8	1320.94	1.24944	0.365871	3.41499	0.000637846	0.0122614	Upregulated
ENSMUSG00000027835	Pdcd10	2666.83	1.40489	0.312916	4.48968	7.13e-06	0.000568355	Upregulated
ENSMUSG00000027942	4933434E20Rik	547.238	1.57001	0.379163	4.14074	3.46e-05	0.00174277	Upregulated
ENSMUSG00000028140	Mrpl9	360.983	1.11332	0.393361	2.83028	0.00465068	0.0458059	Upregulated
ENSMUSG00000028182	Lrriq3	114.476	1.06497	0.341118	3.12199	0.00179634	0.0248869	Upregulated
ENSMUSG00000028484	Psip1	3276.7	1.31248	0.333164	3.93944	8.17e-05	0.00303117	Upregulated
ENSMUSG00000028522	Mier1	160.123	1.58675	0.443846	3.57501	0.00035022	0.00816264	Upregulated
ENSMUSG00000028560	Usp1	3896.49	1.18576	0.299537	3.95865	7.54e-05	0.00284943	Upregulated
ENSMUSG00000028572	Hook1	473.132	1.0292	0.292723	3.51595	0.000438186	0.00959471	Upregulated
ENSMUSG00000028591	Pramef12	131.162	1.06385	0.351493	3.02665	0.00247284	0.0301876	Upregulated
ENSMUSG00000028618	Tmem59	3749.17	1.0537	0.324035	3.25182	0.00114668	0.0183177	Upregulated
ENSMUSG00000028788	Ptp4a2	6370.2	1.39103	0.328917	4.22912	2.35e-05	0.00134786	Upregulated
ENSMUSG00000028957	Per3	276.734	1.30299	0.358576	3.6338	0.000279281	0.00687653	Upregulated
ENSMUSG00000029407	Uso1	235.933	1.20828	0.3504	3.4483	0.000564127	0.0113148	Upregulated
ENSMUSG00000029432	Nipsnap2	793.06	1.50067	0.325023	4.61713	3.89e-06	0.000367137	Upregulated
ENSMUSG00000029647	Pan3	3937.08	1.53117	0.347588	4.40512	1.06e-05	0.00072643	Upregulated
ENSMUSG00000029823	Luc7l2	431.368	1.2368	0.336388	3.6767	0.000236273	0.00622452	Upregulated
ENSMUSG00000029836	Cbx3	2516.5	2.29351	0.458929	4.99752	5.81e-07	0.000105451	Upregulated
ENSMUSG00000030059	Tmf1	8534.87	1.86306	0.366599	5.08202	3.73e-07	7.91e-05	Upregulated
ENSMUSG00000030189	Ybx3	55.4348	1.67985	0.44561	3.76979	0.000163384	0.00474701	Upregulated
ENSMUSG00000030256	Bhlhe41	803.826	1.95284	0.369589	5.28382	1.27e-07	3.9e-05	Upregulated
ENSMUSG00000030282	Cmas	195.924	1.0412	0.342418	2.80115	0.00509205	0.0484841	Upregulated
ENSMUSG00000030619	Eed	1293.73	1.09608	0.32285	3.39501	0.000686252	0.0128992	Upregulated
ENSMUSG00000030759	Far1	1414.51	1.52692	0.278216	5.48824	4.06e-08	1.88e-05	Upregulated
ENSMUSG00000030878	Cdr2	931.717	1.20562	0.270665	4.4543	8.42e-06	0.000638737	Upregulated
ENSMUSG00000031362	Xlr4c	135.846	1.27831	0.390008	3.27765	0.00104673	0.017507	Upregulated
ENSMUSG00000031642	Sh3rf1	486.407	1.34535	0.324604	4.1446	3.4e-05	0.00173083	Upregulated
ENSMUSG00000031715	Smarca5	4060.03	1.26258	0.351985	3.58704	0.000334456	0.00785469	Upregulated
ENSMUSG00000031812	Map1lc3b	33321.1	1.20586	0.334888	3.60079	0.000317257	0.00760893	Upregulated
ENSMUSG00000031843	Mphosph6	8248.93	1.06768	0.285135	3.74446	0.000180781	0.00505969	Upregulated
ENSMUSG00000031918	Mtmr2	1787.34	1.51363	0.411935	3.67443	0.000238377	0.00623151	Upregulated
ENSMUSG00000031953	Tmem170	1612.79	2.24183	0.385368	5.81737	5.98e-09	5.53e-06	Upregulated
ENSMUSG00000032228	Tcf12	124.743	1.59769	0.394615	4.04872	5.15e-05	0.00219208	Upregulated
ENSMUSG00000032640	Chsy1	592.257	1.54866	0.313887	4.93381	8.06e-07	0.000128129	Upregulated
ENSMUSG00000032673	Prorsd1	846.638	1.07701	0.315316	3.41566	0.000636279	0.0122614	Upregulated
ENSMUSG00000032712	Resf1	2004.51	1.12851	0.294271	3.83492	0.000125604	0.00406773	Upregulated
ENSMUSG00000032740	Ccdc88a	390.471	1.22406	0.370355	3.30509	0.000949468	0.0162426	Upregulated
ENSMUSG00000032803	Cdv3	4185.9	1.29702	0.323689	4.00699	6.15e-05	0.00245996	Upregulated
ENSMUSG00000033392	Clasp2	499.367	1.19739	0.4162	2.87697	0.00401517	0.0415364	Upregulated
ENSMUSG00000033430	Terf2ip	166.463	1.31767	0.348319	3.78293	0.00015499	0.00455519	Upregulated
ENSMUSG00000033972	Zfp944	431.35	1.23559	0.318289	3.88198	0.000103609	0.00359589	Upregulated
ENSMUSG00000034210	Efcab14	902.313	1.35394	0.327292	4.13679	3.52e-05	0.00174994	Upregulated
ENSMUSG00000034252	Senp6	1455.06	1.21824	0.293135	4.1559	3.24e-05	0.00168108	Upregulated
ENSMUSG00000034327	Kctd9	480.051	1.22043	0.289369	4.21755	2.47e-05	0.00138373	Upregulated
ENSMUSG00000034613	Ppm1h	588.889	1.21238	0.318058	3.81181	0.000137951	0.00431637	Upregulated
ENSMUSG00000034663	Bmp2k	1153.93	1.56952	0.332408	4.72167	2.34e-06	0.000262091	Upregulated
ENSMUSG00000034883	Lrr1	6966.35	1.01143	0.298564	3.38765	0.000704952	0.0131777	Upregulated
ENSMUSG00000034998	Foxn2	8376.59	1.6281	0.327451	4.97203	6.63e-07	0.000112292	Upregulated
ENSMUSG00000035614	Togaram1	880.442	1.02432	0.274774	3.72785	0.000193122	0.00535111	Upregulated
ENSMUSG00000035851	Ythdc1	878.701	1.18157	0.2549	4.63541	3.56e-06	0.000345006	Upregulated
ENSMUSG00000036053	Fmnl2	76.7828	1.32575	0.447627	2.96173	0.00305917	0.0346825	Upregulated
ENSMUSG00000036438	Calm2	26565.8	1.79737	0.35684	5.0369	4.73e-07	9.82e-05	Upregulated
ENSMUSG00000036478	Btg1	572.594	1.27422	0.369241	3.45091	0.000558709	0.0112283	Upregulated
ENSMUSG00000036902	Neto2	242.087	1.2484	0.326532	3.82323	0.000131717	0.00415407	Upregulated
ENSMUSG00000036934	4921524J17Rik	503.094	1.19251	0.294368	4.0511	5.1e-05	0.00219208	Upregulated
ENSMUSG00000036943	Rab8b	301.626	1.0412	0.291831	3.5678	0.00035999	0.00830098	Upregulated
ENSMUSG00000037058	Paip2	3670.28	1.05932	0.347219	3.05088	0.00228171	0.0287518	Upregulated
ENSMUSG00000037253	Mex3c	785.377	1.03198	0.231466	4.45845	8.26e-06	0.00063121	Upregulated
ENSMUSG00000037355	Uvssa	225.564	2.46568	0.432147	5.70566	1.16e-08	9.07e-06	Upregulated
ENSMUSG00000037434	Slc30a1	514.973	1.19736	0.265467	4.5104	6.47e-06	0.000534946	Upregulated
ENSMUSG00000038014	Fam120a	881.483	1.20217	0.368232	3.2647	0.00109581	0.0178864	Upregulated
ENSMUSG00000038412	Higd1a	807.6	1.0647	0.367521	2.89698	0.00376777	0.0399103	Upregulated
ENSMUSG00000038533	Cbfa2t2	1072.08	1.17705	0.342208	3.43959	0.000582593	0.0116164	Upregulated
ENSMUSG00000038546	Ranbp9	981.062	1.31715	0.278716	4.72575	2.29e-06	0.000261952	Upregulated
ENSMUSG00000038658	Ric1	2966.27	1.51927	0.390991	3.88569	0.000102039	0.00356577	Upregulated
ENSMUSG00000038848	Ythdf1	328.07	1.27032	0.337761	3.761	0.000169233	0.00488899	Upregulated
ENSMUSG00000039361	Picalm	422.354	1.21809	0.309608	3.93429	8.34e-05	0.00307435	Upregulated
ENSMUSG00000039630	Hnrnpu	2095.71	1.02062	0.291796	3.4977	0.000469282	0.00998354	Upregulated
ENSMUSG00000039988	Ankrd13c	1806.48	1.26737	0.287406	4.40968	1.04e-05	0.00072105	Upregulated
ENSMUSG00000040025	Ythdf2	4057.3	1.09139	0.354354	3.07995	0.00207035	0.0271307	Upregulated
ENSMUSG00000040459	Arglu1	2865.07	2.35266	0.453339	5.18962	2.11e-07	5.1e-05	Upregulated
ENSMUSG00000041408	Wapl	21504.8	1.62914	0.34728	4.69115	2.72e-06	0.000281901	Upregulated
ENSMUSG00000041722	Khdc1c	308.289	1.03198	0.328197	2.85113	0.00435637	0.0437314	Upregulated
ENSMUSG00000041846	Ppp4r3a	2498.4	1.15806	0.348351	3.3244	0.000886078	0.0155354	Upregulated
ENSMUSG00000042043	Tbca	676.565	1.32585	0.414467	3.19893	0.00137938	0.0210299	Upregulated
ENSMUSG00000042364	Snx18	203.375	1.32413	0.342816	3.86253	0.000112221	0.0038039	Upregulated
ENSMUSG00000042650	Alkbh5	2801.54	1.62266	0.344896	4.70478	2.54e-06	0.000269209	Upregulated
ENSMUSG00000042901	Aida	140.842	1.08567	0.346176	3.13619	0.00171159	0.024275	Upregulated
ENSMUSG00000043019	Edem3	234.681	1.61327	0.411989	3.9158	9.01e-05	0.00328416	Upregulated
ENSMUSG00000043289	Mei4	66.8131	2.08414	0.47547	4.38332	1.17e-05	0.000771799	Upregulated
ENSMUSG00000044224	Dnajc21	3171.43	1.22679	0.339545	3.61303	0.000302643	0.00731015	Upregulated
ENSMUSG00000044906	4930503L19Rik	160.42	1.35237	0.44251	3.05612	0.00224218	0.0284299	Upregulated
ENSMUSG00000044934	Zfp367	9142.74	2.2156	0.689663	3.21259	0.00131545	0.0202679	Upregulated
ENSMUSG00000045435	Tmem60	852.874	1.0267	0.255303	3.52102	0.000429896	0.00949323	Upregulated
ENSMUSG00000046323	Dppa3	68995.8	1.01838	0.315373	3.22915	0.0012416	0.0193647	Upregulated
ENSMUSG00000046573	Lyrm4	1528.97	2.17651	0.388768	5.59849	2.16e-08	1.22e-05	Upregulated
ENSMUSG00000046707	Csnk2a2	397.508	1.06298	0.297876	3.56851	0.000359013	0.00829728	Upregulated
ENSMUSG00000046962	Zbtb21	342.87	1.50465	0.373792	4.02537	5.69e-05	0.00231386	Upregulated
ENSMUSG00000047368	Abhd17b	488.926	1.20264	0.293349	4.09968	4.14e-05	0.00196597	Upregulated
ENSMUSG00000047466	8030462N17Rik	1956.62	2.1913	0.401673	5.45543	4.89e-08	2.12e-05	Upregulated
ENSMUSG00000047514	Tspyl1	861.261	1.80439	0.317847	5.6769	1.37e-08	9.3e-06	Upregulated
ENSMUSG00000047804	Akap10	138.022	1.23151	0.41244	2.98592	0.00282729	0.032971	Upregulated
ENSMUSG00000048109	Rbm15	887.146	1.32131	0.348701	3.78925	0.0001511	0.00450598	Upregulated
ENSMUSG00000048170	Mcmbp	2739.69	2.06716	0.404899	5.10538	3.3e-07	7.14e-05	Upregulated
ENSMUSG00000048349	Pou4f1	330.559	1.23939	0.30775	4.02725	5.64e-05	0.00231386	Upregulated
ENSMUSG00000048756	Foxo3	1125.95	1.28447	0.343687	3.73731	0.000185998	0.00518197	Upregulated
ENSMUSG00000048799	Cep120	537.99	1.10506	0.309226	3.57363	0.000352067	0.00816264	Upregulated
ENSMUSG00000049658	Bdp1	548.126	1.07199	0.349172	3.07009	0.00213996	0.0277566	Upregulated
ENSMUSG00000049950	Rpp38	985.67	1.00371	0.330052	3.04107	0.00235738	0.0293059	Upregulated
ENSMUSG00000050192	Eif5a2	241.436	1.04708	0.312227	3.35358	0.00079773	0.0144087	Upregulated
ENSMUSG00000051455	Meioc	270.135	1.35977	0.323338	4.20543	2.61e-05	0.00142878	Upregulated
ENSMUSG00000052033	Pfdn4	291.672	1.52482	0.414554	3.67821	0.000234876	0.00621432	Upregulated
ENSMUSG00000052253	Zfp622	1251.93	1.23663	0.325997	3.79336	0.000148619	0.00448203	Upregulated
ENSMUSG00000053063	Clec12a	29.6693	2.75159	0.915993	3.00394	0.00266507	0.0318836	Upregulated
ENSMUSG00000053536	Cstf2t	1417.93	1.40495	0.338461	4.151	3.31e-05	0.00170877	Upregulated
ENSMUSG00000054079	Utp18	1170.04	1.15994	0.338663	3.42504	0.000614703	0.0121132	Upregulated
ENSMUSG00000054134	Umodl1	531.239	1.03346	0.323351	2.92227	0.00347488	0.0378331	Upregulated
ENSMUSG00000054302	Eapp	1231.45	1.17264	0.311987	3.75862	0.00017085	0.00489923	Upregulated
ENSMUSG00000054693	Adam10	1229.19	1.83576	0.420567	4.36496	1.27e-05	0.000828832	Upregulated
ENSMUSG00000054823	Nsd3	419.995	1.41614	0.368557	3.84241	0.000121834	0.0040356	Upregulated
ENSMUSG00000056608	Chd9	152.123	1.16847	0.35926	3.25244	0.00114421	0.0183177	Upregulated
ENSMUSG00000056758	Hmga2	24.2	2.01552	0.697769	2.88852	0.0038706	0.0406105	Upregulated
ENSMUSG00000058388	Phtf1	164.369	1.24519	0.42393	2.93725	0.00331137	0.0365778	Upregulated
ENSMUSG00000058835	Abi1	526.07	1.02207	0.277412	2.84584	0.00442946	0.0440883	Upregulated
ENSMUSG00000059586	Nsmce2	3255.98	1.00723	0.344295	2.92547	0.00343932	0.037618	Upregulated
ENSMUSG00000060149	BC002059	145.782	1.26745	0.452278	2.80238	0.00507271	0.0484307	Upregulated
ENSMUSG00000060475	Wtap	53539.2	1.63451	0.409107	3.99531	6.46e-05	0.00252702	Upregulated
ENSMUSG00000060630	Zfp735	413.807	1.07538	0.288661	3.72542	0.000194989	0.00538815	Upregulated
ENSMUSG00000060935	Tmem263	1054.98	1.59526	0.464461	3.43465	0.000593329	0.0117613	Upregulated
ENSMUSG00000061244	Exoc5	418.326	1.0267	0.346699	2.96137	0.00306273	0.0346825	Upregulated
ENSMUSG00000061313	Ddhd2	962.093	1.07785	0.354043	3.04442	0.0023313	0.0291011	Upregulated
ENSMUSG00000061665	Cd2ap	349.022	1.06699	0.306776	3.47808	0.000505029	0.0105412	Upregulated
ENSMUSG00000062081	Gm6055	2016.2	1.32785	0.42806	3.10201	0.00192211	0.0259919	Upregulated
ENSMUSG00000062127	Cttnbp2nl	510.037	1.02432	0.274828	3.02263	0.00250585	0.0304845	Upregulated
ENSMUSG00000062169	Cnih4	1151.22	1.0046	0.294269	3.41389	0.000640421	0.0122645	Upregulated
ENSMUSG00000062203	Gspt1	520.029	1.06818	0.330593	3.2311	0.00123314	0.019292	Upregulated
ENSMUSG00000063550	Nup98	4451.94	1.8126	0.364153	4.97759	6.44e-07	0.00011147	Upregulated
ENSMUSG00000064357	mt-Atp6	6416.08	1.50075	0.367423	4.08453	4.42e-05	0.00204267	Upregulated
ENSMUSG00000064370	mt-Cytb	454996	1.72696	0.351944	4.90691	9.25e-07	0.000140428	Upregulated
ENSMUSG00000065954	Tacc1	667.244	1.61607	0.300624	5.37571	7.63e-08	2.87e-05	Upregulated
ENSMUSG00000065999	Zfp985	555.424	1.10645	0.381223	2.90237	0.00370352	0.0394771	Upregulated
ENSMUSG00000066456	Hmgn3	659.158	1.16817	0.306787	3.80776	0.00014023	0.00434755	Upregulated
ENSMUSG00000066900	Suds3	265.603	1.27106	0.440374	2.88631	0.00389794	0.04078	Upregulated
ENSMUSG00000067931	Zfp948	929.175	1.17199	0.306186	3.82771	0.000129339	0.00413599	Upregulated
ENSMUSG00000068184	Ndufaf2	447.679	1.2147	0.361418	3.36092	0.000776846	0.0141319	Upregulated
ENSMUSG00000069114	Zbtb10	3200.13	1.17883	0.310231	3.79985	0.000144783	0.00442132	Upregulated
ENSMUSG00000070324	Fbxw22	292.136	1.20968	0.349803	3.45819	0.000543812	0.0110822	Upregulated
ENSMUSG00000070923	Klhl9	2611.44	2.43933	0.361991	6.73863	1.6e-11	5.42e-08	Upregulated
ENSMUSG00000071072	Ptges3	12339.9	1.68031	0.338517	4.96374	6.91e-07	0.000113414	Upregulated
ENSMUSG00000071267	Zfp942	724.899	1.37027	0.297893	4.59986	4.23e-06	0.000393793	Upregulated
ENSMUSG00000071359	Tbpl1	823.067	1.26482	0.34592	3.65641	0.000255769	0.00650229	Upregulated
ENSMUSG00000071659	Hnrnpul2	351.464	1.02531	0.272225	3.06387	0.00218497	0.0280942	Upregulated
ENSMUSG00000074062	Fbxw16	589.666	1.03346	0.341878	3.02288	0.00250382	0.0304845	Upregulated
ENSMUSG00000074656	Eif2s2	10843.7	1.25532	0.373647	3.35966	0.000780397	0.0141712	Upregulated
ENSMUSG00000074781	Ube2n	2590.86	1.21709	0.30363	4.00846	6.11e-05	0.00245996	Upregulated
ENSMUSG00000075014	Gm10800	534.856	1.71676	0.413849	4.14828	3.35e-05	0.00171175	Upregulated
ENSMUSG00000075700	Selenot	1949.23	1.11244	0.284536	3.90967	9.24e-05	0.00332096	Upregulated
ENSMUSG00000079084	Ccdc82	151.493	1.85459	0.458079	4.04862	5.15e-05	0.00219208	Upregulated
ENSMUSG00000079111	Kdelr2	315.462	1.69061	0.372117	4.54322	5.54e-06	0.000473433	Upregulated
ENSMUSG00000080241	Dppa3-ps	1763.56	1.13122	0.355659	3.18065	0.00146947	0.0220724	Upregulated
ENSMUSG00000097092	Gm26725	68.5896	1.40832	0.458817	3.06946	0.00214447	0.0277798	Upregulated
ENSMUSG00000099899	Gm28784	177.585	1.59234	0.435863	3.65331	0.000258882	0.00650447	Upregulated
ENSMUSG00000107948	AA545190	1003.27	1.09861	0.235549	4.66403	3.1e-06	0.000315317	Upregulated
ENSMUSG00000115367	Gm33301	42.1308	2.1869	0.650211	3.36337	0.000769969	0.0141153	Upregulated
ENSMUSG00000116204	Gm36480	105.156	1.55627	0.495196	3.14272	0.00167383	0.0240212	Upregulated
ENSMUSG00000117567	Gm50056	94.5065	1.75378	0.366926	4.77966	1.76e-06	0.000219436	Upregulated
ENSMUSG00000000301	Pemt	1023.7	-2.03108	0.377156	-5.38524	7.23e-08	2.83e-05	Downregulated
ENSMUSG00000000441	Raf1	212.886	-1.13959	0.338139	-3.37017	0.000751222	0.0138727	Downregulated
ENSMUSG00000001016	Ilf2	881.211	-1.12595	0.289125	-3.89434	9.85e-05	0.00346475	Downregulated
ENSMUSG00000001288	Rarg	45.4725	-1.99238	0.664906	-2.99648	0.00273119	0.0322947	Downregulated
ENSMUSG00000001403	Ube2c	2641.68	-1.40383	0.323974	-4.33317	1.47e-05	0.000945951	Downregulated
ENSMUSG00000003779	Kif20a	223.87	-1.74737	0.427816	-4.08439	4.42e-05	0.00204267	Downregulated
ENSMUSG00000005378	Bud23	115.957	-1.30116	0.395471	-3.29016	0.00100131	0.0169423	Downregulated
ENSMUSG00000006442	Srm	252.666	-1.03337	0.301981	-3.42198	0.00062168	0.0121576	Downregulated
ENSMUSG00000008682	Rpl10	1527.17	-1.39046	0.309745	-4.48905	7.15e-06	0.000568355	Downregulated
ENSMUSG00000017760	Ctsa	802.775	-1.23791	0.246487	-5.02222	5.11e-07	0.000101669	Downregulated
ENSMUSG00000018238	Gdf9	246.475	-1.19483	0.371263	-3.21829	0.00128956	0.0199294	Downregulated
ENSMUSG00000019139	Isyna1	168.863	-1.52725	0.353875	-4.3158	1.59e-05	0.000998253	Downregulated
ENSMUSG00000020111	Micu1	273.81	-1.19725	0.383014	-3.12586	0.00177283	0.024662	Downregulated
ENSMUSG00000020133	2310011J03Rik	157.415	-1.35659	0.367619	-3.69021	0.000224071	0.00601208	Downregulated
ENSMUSG00000020402	Vdac1	377.579	-1.08104	0.268011	-4.03357	5.49e-05	0.00227755	Downregulated
ENSMUSG00000020696	Rffl	118.303	-1.26582	0.413262	-3.063	0.00219132	0.0280942	Downregulated
ENSMUSG00000021948	Prkcd	643.246	-1.22833	0.268564	-4.57368	4.79e-06	0.000427477	Downregulated
ENSMUSG00000021975	Ints9	171.662	-1.19806	0.390407	-3.06875	0.00214955	0.0278101	Downregulated
ENSMUSG00000022557	Bop1	184.786	-1.07928	0.353634	-3.05196	0.00227353	0.0286842	Downregulated
ENSMUSG00000023072	Cep89	281.066	-1.59764	0.382737	-4.17424	2.99e-05	0.00156234	Downregulated
ENSMUSG00000023170	Gps2	118.947	-1.19745	0.338981	-3.53251	0.00041163	0.00926076	Downregulated
ENSMUSG00000023755	Rhebl1	330.269	-1.32706	0.287448	-4.61668	3.9e-06	0.000367137	Downregulated
ENSMUSG00000024121	Atp6v0c	222.669	-1.87592	0.557058	-3.36755	0.000758396	0.013946	Downregulated
ENSMUSG00000024785	Rcl1	437.468	-1.29927	0.329466	-3.94357	8.03e-05	0.0030123	Downregulated
ENSMUSG00000025040	Fundc1	542.385	-1.37709	0.366298	-3.75948	0.000170264	0.00489923	Downregulated
ENSMUSG00000025137	Pcyt2	126.355	-1.54761	0.431113	-3.58981	0.000330918	0.00785469	Downregulated
ENSMUSG00000025277	Abhd6	1054.52	-1.51718	0.379105	-4.00201	6.28e-05	0.00247555	Downregulated
ENSMUSG00000025503	Taldo1	531.824	-1.41472	0.293858	-4.81428	1.48e-06	0.000192596	Downregulated
ENSMUSG00000025794	Rpl14	843.701	-1.27713	0.275053	-4.64321	3.43e-06	0.000335426	Downregulated
ENSMUSG00000026972	Arrdc1	287.311	-1.65791	0.458488	-3.61605	0.000299136	0.00724266	Downregulated
ENSMUSG00000027203	Dut	829.344	-1.00613	0.319548	-3.14862	0.00164046	0.0236287	Downregulated
ENSMUSG00000027496	Aurka	1731.73	-1.39286	0.267361	-5.20965	1.89e-07	4.89e-05	Downregulated
ENSMUSG00000027510	Rbm38	402.098	-1.64441	0.496679	-3.31081	0.000930267	0.0160066	Downregulated
ENSMUSG00000028126	Pip5k1a	483.279	-1.07594	0.290486	-3.70393	0.000212286	0.00577204	Downregulated
ENSMUSG00000028132	Tmem56	756.244	-1.5451	0.411566	-3.7542	0.000173897	0.0049534	Downregulated
ENSMUSG00000028800	Hdac1	779.152	-1.20386	0.311389	-3.86609	0.000110594	0.00377394	Downregulated
ENSMUSG00000029003	Mad2l2	1083.98	-1.01294	0.320631	-3.15922	0.00158194	0.0229811	Downregulated
ENSMUSG00000029148	Nrbp1	723.288	-1.85627	0.436276	-4.25481	2.09e-05	0.00122983	Downregulated
ENSMUSG00000029394	Cdk2ap1	2706.19	-1.20364	0.276149	-4.35866	1.31e-05	0.000847599	Downregulated
ENSMUSG00000029599	Ddx54	32.7854	-1.86764	0.603058	-3.09695	0.00195525	0.0260741	Downregulated
ENSMUSG00000030120	Mlf2	454.091	-1.26634	0.38983	-3.24844	0.00116041	0.0184666	Downregulated
ENSMUSG00000030127	Cops7a	479.359	-1.46318	0.380008	-3.85038	0.000117932	0.00394492	Downregulated
ENSMUSG00000030204	Ddx47	448.723	-1.09249	0.305677	-3.57402	0.000351549	0.00816264	Downregulated
ENSMUSG00000030654	Arl6ip1	510.311	-1.06723	0.358088	-2.98037	0.00287904	0.033345	Downregulated
ENSMUSG00000030815	Phkg2	164.42	-1.34227	0.407105	-3.29711	0.00097686	0.0165838	Downregulated
ENSMUSG00000030994	D7Ertd443e	315.728	-1.51019	0.411299	-3.67175	0.000240897	0.00626184	Downregulated
ENSMUSG00000031065	Cdk16	219.992	-1.45723	0.365439	-3.98761	6.67e-05	0.00259045	Downregulated
ENSMUSG00000031397	Tktl1	445.28	-1.19018	0.31005	-3.83867	0.000123705	0.0040548	Downregulated
ENSMUSG00000031728	Zfp821	364.148	-1.40456	0.375148	-3.744	0.000181112	0.00505969	Downregulated
ENSMUSG00000031753	Cog4	633.299	-1.29974	0.320394	-4.0567	4.98e-05	0.00219105	Downregulated
ENSMUSG00000031889	D230025D16Rik	512.803	-1.42125	0.304103	-4.67358	2.96e-06	0.000304041	Downregulated
ENSMUSG00000032583	Mon1a	153.833	-1.53679	0.383566	-4.00657	6.16e-05	0.00245996	Downregulated
ENSMUSG00000032788	Pdxk	2771	-1.10194	0.331814	-3.32096	0.000897071	0.0155937	Downregulated
ENSMUSG00000032897	Nfyc	459.006	-1.42626	0.390243	-3.65481	0.000257374	0.00650447	Downregulated
ENSMUSG00000032959	Pebp1	493.849	-1.36981	0.307756	-4.45097	8.55e-06	0.000640537	Downregulated
ENSMUSG00000033294	Noc4l	287.465	-1.35346	0.377144	-3.5887	0.000332327	0.00785469	Downregulated
ENSMUSG00000034429	Zfp707	534.759	-1.20473	0.369624	-3.25935	0.00111666	0.0181284	Downregulated
ENSMUSG00000034681	Rnps1	336.289	-1.27431	0.323708	-3.93661	8.26e-05	0.00305596	Downregulated
ENSMUSG00000035201	B020004J07Rik	269.706	-1.16231	0.408004	-2.84876	0.00438903	0.0440158	Downregulated
ENSMUSG00000036752	Tubb4b	1895.6	-1.7568	0.329814	-5.32664	1e-07	3.51e-05	Downregulated
ENSMUSG00000037071	Scd1	352.861	-1.17773	0.293973	-4.00626	6.17e-05	0.00245996	Downregulated
ENSMUSG00000037278	Tmem97	505.076	-1.32889	0.322951	-4.11485	3.87e-05	0.00189411	Downregulated
ENSMUSG00000038199	Iqca1l	69.7193	-2.4742	0.587461	-4.21168	2.53e-05	0.00140857	Downregulated
ENSMUSG00000039329	Tex19.1	444.105	-1.97913	0.404068	-4.89802	9.68e-07	0.000143061	Downregulated
ENSMUSG00000040746	Rnf167	434.763	-1.43768	0.407444	-3.52853	0.000417879	0.00935993	Downregulated
ENSMUSG00000041355	Ssr2	814.361	-1.20662	0.313901	-3.84395	0.000121071	0.00402344	Downregulated
ENSMUSG00000041506	Rrp9	476.683	-1.15692	0.33303	-3.47392	0.000512911	0.0106445	Downregulated
ENSMUSG00000041774	Ydjc	33.7739	-1.87406	0.634637	-2.95296	0.00314743	0.0352103	Downregulated
ENSMUSG00000041857	Oosp1	1306.55	-1.01787	0.360769	-2.8214	0.00478152	0.0467982	Downregulated
ENSMUSG00000041995	Zbed3	2606.24	-1.40822	0.405845	-3.46984	0.000520771	0.0107637	Downregulated
ENSMUSG00000042406	Atf4	807.982	-1.30923	0.367984	-3.55783	0.000373929	0.00854491	Downregulated
ENSMUSG00000042502	Cd2bp2	385.108	-1.11536	0.32924	-3.38769	0.000704847	0.0131777	Downregulated
ENSMUSG00000042660	Wdr55	418.217	-1.18851	0.342509	-3.47003	0.000520408	0.0107637	Downregulated
ENSMUSG00000043155	Hpdl	110.743	-1.74279	0.381358	-4.56995	4.88e-06	0.000431384	Downregulated
ENSMUSG00000044533	Rps2	1281.75	-1.20615	0.291672	-4.1353	3.54e-05	0.00174994	Downregulated
ENSMUSG00000045983	Eif4g1	282.797	-1.43124	0.357591	-4.00245	6.27e-05	0.00247555	Downregulated
ENSMUSG00000046364	Rpl27a	436.763	-1.07776	0.367382	-2.93362	0.00335034	0.0369518	Downregulated
ENSMUSG00000046372	Gm5590	478.423	-1.46541	0.413593	-3.54313	0.000395406	0.00901544	Downregulated
ENSMUSG00000046435	Gm13078	573.147	-1.47449	0.433781	-3.39916	0.000675943	0.0127526	Downregulated
ENSMUSG00000048445	Ccdc57	62.3916	-1.21742	0.424432	-2.86836	0.00412609	0.0421267	Downregulated
ENSMUSG00000048626	Klf17	1295.68	-1.49662	0.31726	-4.71732	2.39e-06	0.000262091	Downregulated
ENSMUSG00000052477	C130026I21Rik	1012.67	-1.20741	0.313304	-3.85379	0.000116305	0.00390332	Downregulated
ENSMUSG00000053398	Phgdh	94.2562	-2.25191	0.502095	-4.48504	7.29e-06	0.00057468	Downregulated
ENSMUSG00000054836	Elp6	483.663	-1.2407	0.321193	-3.86278	0.000112106	0.0038039	Downregulated
ENSMUSG00000055720	Ubl7	803.762	-1.10982	0.318623	-3.48318	0.000495496	0.0103891	Downregulated
ENSMUSG00000055833	1700034H15Rik	179.61	-1.43422	0.451262	-3.17824	0.00148174	0.022126	Downregulated
ENSMUSG00000057666	Gapdh	106.008	-1.63767	0.540693	-3.02883	0.00245505	0.0300402	Downregulated
ENSMUSG00000057788	Ddx49	87.9935	-1.65944	0.546432	-3.03687	0.00239047	0.0295716	Downregulated
ENSMUSG00000059070	Rpl18	877.982	-1.26033	0.308276	-4.08831	4.35e-05	0.00202691	Downregulated
ENSMUSG00000060675	Plaat3	473.83	-1.02455	0.270764	-3.78393	0.000154373	0.00455019	Downregulated
ENSMUSG00000061633	1700029P11Rik	55.2457	-1.43335	0.496136	-2.88903	0.00386428	0.0406105	Downregulated
ENSMUSG00000062867	Impdh2	1863.63	-1.10306	0.260789	-4.22971	2.34e-05	0.00134786	Downregulated
ENSMUSG00000063696	Gm8730	822.374	-1.96481	0.369589	-5.3162	1.06e-07	3.59e-05	Downregulated
ENSMUSG00000063846	Gm21731	1060.07	-1.25815	0.39768	-3.16371	0.0015577	0.0227917	Downregulated
ENSMUSG00000064360	mt-Nd3	275.336	-2.06426	0.410707	-5.0261	5.01e-07	0.000101669	Downregulated
ENSMUSG00000066839	Ecsit	122.573	-1.44033	0.393158	-3.6635	0.000248794	0.00637277	Downregulated
ENSMUSG00000067399	Trim43c	2144.03	-1.13838	0.297228	-3.82998	0.000128151	0.00411095	Downregulated
ENSMUSG00000067736	Gm10222	456.622	-1.57333	0.386636	-4.06929	4.72e-05	0.00214017	Downregulated
ENSMUSG00000068129	Cst7	241.079	-1.61181	0.459392	-3.50858	0.000450501	0.00970581	Downregulated
ENSMUSG00000068252	Apol7b	78.5441	-1.57565	0.543957	-2.89665	0.00377164	0.0399103	Downregulated
ENSMUSG00000068856	Sf3b4	46.9567	-1.81959	0.619518	-2.93711	0.00331283	0.0365778	Downregulated
ENSMUSG00000069206	Zfp874a	101.095	-1.67057	0.427036	-3.91202	9.15e-05	0.00331224	Downregulated
ENSMUSG00000070034	Sp110	1355.87	-1.10645	0.316424	-3.49672	0.00047102	0.00999959	Downregulated
ENSMUSG00000070837	Aurkc	561.096	-1.42443	0.359804	-3.95891	7.53e-05	0.00284943	Downregulated
ENSMUSG00000072109	A530040E14Rik	167.667	-1.4261	0.374363	-3.80941	0.000139298	0.00434516	Downregulated
ENSMUSG00000072791	Abcb5	89.4383	-1.80442	0.444691	-4.0577	4.96e-05	0.00219105	Downregulated
ENSMUSG00000073724	Pramel4	458.381	-1.28324	0.281276	-4.56223	5.06e-06	0.000443691	Downregulated
ENSMUSG00000073775	Kti12	828.483	-1.07171	0.30099	-3.56063	0.000369967	0.00848592	Downregulated
ENSMUSG00000074026	Gm6091	120.103	-1.98547	0.451701	-4.39554	1.1e-05	0.0007491	Downregulated
ENSMUSG00000074797	Itpa	180.734	-1.35752	0.407031	-3.33519	0.000852418	0.0151278	Downregulated
ENSMUSG00000074804	AU015228	400.475	-1.76429	0.444467	-3.96945	7.2e-05	0.00275395	Downregulated
ENSMUSG00000075023	Accsl	1146.12	-1.03917	0.329829	-3.15064	0.00162915	0.023499	Downregulated
ENSMUSG00000075390	Rpl36-ps8	187.306	-1.36383	0.416317	-3.27593	0.00105313	0.017585	Downregulated
ENSMUSG00000075610	Tmem92	316.193	-1.62219	0.387409	-4.18726	2.82e-05	0.00151109	Downregulated
ENSMUSG00000079423	Gm3286	194.555	-1.06613	0.345424	-3.08643	0.00202578	0.0267231	Downregulated
ENSMUSG00000079455	Gm16026	1214.29	-1.95482	0.353444	-5.53077	3.19e-08	1.62e-05	Downregulated
ENSMUSG00000079641	Rpl39	894.278	-1.21367	0.386037	-3.14393	0.00166697	0.0239766	Downregulated
ENSMUSG00000081007	Gm11543	153.196	-1.66105	0.393137	-4.22511	2.39e-05	0.00135675	Downregulated
ENSMUSG00000081249	Gm11517	4719.34	-1.94191	0.351987	-5.517	3.45e-08	1.67e-05	Downregulated
ENSMUSG00000081478	AA623943	188.908	-1.94582	0.559524	-3.47763	0.000505862	0.0105412	Downregulated
ENSMUSG00000083227	Gm11546	279.724	-1.48994	0.423784	-3.51579	0.00043844	0.00959471	Downregulated
ENSMUSG00000084034	Gm12617	4545.28	-2.31377	0.389476	-5.94073	2.84e-09	3.21e-06	Downregulated
ENSMUSG00000092417	Gpank1	177.912	-1.32044	0.386638	-3.41517	0.000637418	0.0122614	Downregulated
ENSMUSG00000094027	Gm21762	451.864	-1.32478	0.404957	-3.27142	0.0010701	0.0177266	Downregulated
ENSMUSG00000094084	Tdpoz1	332.759	-1.11419	0.355895	-3.13068	0.00174405	0.0245641	Downregulated
ENSMUSG00000094204	Gm21915	318.567	-1.47841	0.362553	-4.07778	4.55e-05	0.0020827	Downregulated
ENSMUSG00000095071	AF067061	221.072	-1.21536	0.43373	-2.80211	0.00507691	0.0484307	Downregulated
ENSMUSG00000095514	D13Ertd608e	530.594	-1.38522	0.404829	-3.42175	0.000622204	0.0121576	Downregulated
ENSMUSG00000095653	Gm21818	508.915	-1.46291	0.337747	-4.33137	1.48e-05	0.00094774	Downregulated
ENSMUSG00000095680	Gm12627	788.115	-1.53962	0.414354	-3.71572	0.000202626	0.00556894	Downregulated
ENSMUSG00000096483	Gm12615	81.2195	-1.7795	0.535393	-3.32372	0.000888242	0.0155372	Downregulated
ENSMUSG00000097906	Gm9625	246.373	-1.87934	0.417302	-4.50356	6.68e-06	0.000548023	Downregulated
ENSMUSG00000102311	Gm5543	501.098	-2.04439	0.466334	-4.38396	1.17e-05	0.000771799	Downregulated
ENSMUSG00000103362	Tdpoz2	72.1008	-1.72246	0.508981	-3.38413	0.000714047	0.0132988	Downregulated
ENSMUSG00000106106	CT010467.1	5544.37	-4.86061	1.20447	-4.03547	5.45e-05	0.00227755	Downregulated
ENSMUSG00000106632	Gm33466	909.067	-1.21779	0.34555	-3.52422	0.000424726	0.00945086	Downregulated
ENSMUSG00000110457	Gm45752	438.125	-2.49243	0.445136	-5.59924	2.15e-08	1.22e-05	Downregulated
ENSMUSG00000112183	Gm48306	221.073	-2.07302	0.429985	-4.82114	1.43e-06	0.000190989	Downregulated
ENSMUSG00000112428	Gm48106	198.969	-1.84296	0.445469	-4.13712	3.52e-05	0.00174994	Downregulated
ENSMUSG00000113050	Gm8016	243.981	-1.98997	0.418059	-4.76003	1.94e-06	0.000231568	Downregulated
ENSMUSG00000113342	AA414992	870.56	-1.45001	0.366812	-3.953	7.72e-05	0.00290668	Downregulated
ENSMUSG00000114093	Gm47979	312.605	-1.33999	0.448359	-2.98866	0.00280204	0.0327975	Downregulated
ENSMUSG00000114771	Gm49064	920.073	-2.15366	0.436031	-4.93923	7.84e-07	0.000126601	Downregulated
ENSMUSG00000115708	Gm49187	359.162	-1.90988	0.431593	-4.42518	9.64e-06	0.000680482	Downregulated
ENSMUSG00000118133	Gm6978	284.364	-1.68464	0.451802	-3.7287	0.000192471	0.00534764	Downregulated
