# Supplementary material for: Histone methyltransferases MLL2 and SETD1A/B play distinct roles in H3K4me3 deposition during the transition from totipotency to pluripotency
Source: EMBO J. 2024 Dec 5;44(2):437–56. doi: 10.1038/s44318-024-00329-5 (PMC11730331; doi:10.1038/s44318-024-00329-5)
Supplement: Supplementary file 9 — Dataset EV7 [file 44318_2024_329_MOESM9_ESM.xls]

## Sheet: Legend
Dataset EV7. Differentially expressed genes between control and Setd1a/b KD embryos at the morula and blastocyst stage.

## Sheet: morula
Gene	Symbol	baseMean	log2FoldChange	lfcSE	stat	pvalue	padj	DEGs
ENSMUSG00000000001	Gnai3	2052.81	-1.10569	0.269265	-4.10633	4.02e-05	0.000322771	Downregulated
ENSMUSG00000000078	Klf6	691.556	-1.27371	0.243753	-5.22542	1.74e-07	4.81e-06	Downregulated
ENSMUSG00000000088	Cox5a	12224.1	-1.18803	0.234622	-5.06358	4.11e-07	9.4e-06	Downregulated
ENSMUSG00000000127	Fer	228.598	-1.31737	0.317731	-4.14616	3.38e-05	0.000283464	Downregulated
ENSMUSG00000000168	Dlat	901.224	-1.21097	0.248163	-4.87974	1.06e-06	1.95e-05	Downregulated
ENSMUSG00000000171	Sdhd	3119.04	-1.01189	0.200546	-5.0457	4.52e-07	1.01e-05	Downregulated
ENSMUSG00000000194	Gpr107	2123.23	-1.23444	0.267393	-4.61657	3.9e-06	5.35e-05	Downregulated
ENSMUSG00000000253	Gmpr	317.77	-1.6323	0.366359	-4.45547	8.37e-06	9.7e-05	Downregulated
ENSMUSG00000000295	Hddc2	448.835	-1.01486	0.251862	-4.02943	5.59e-05	0.000416393	Downregulated
ENSMUSG00000000303	Cdh1	2147.31	-1.0703	0.283343	-3.77742	0.000158464	0.000936515	Downregulated
ENSMUSG00000000308	Ckmt1	2946.57	-1.10938	0.246697	-4.49692	6.89e-06	8.3e-05	Downregulated
ENSMUSG00000000320	Alox12	1209.2	-1.33143	0.262013	-5.08153	3.74e-07	8.82e-06	Downregulated
ENSMUSG00000000339	Rtca	874.63	-1.26338	0.289035	-4.37102	1.24e-05	0.000130326	Downregulated
ENSMUSG00000000378	Ccm2	193.813	-1.00404	0.315845	-3.1789	0.00147835	0.00553534	Downregulated
ENSMUSG00000000441	Raf1	600.508	-1.15219	0.259799	-4.43495	9.21e-06	0.000103787	Downregulated
ENSMUSG00000000544	Gpa33	70.5154	-1.40812	0.578519	-2.43401	0.0149327	0.0372707	Downregulated
ENSMUSG00000000579	Dynlt1c	291.807	-1.22398	0.355608	-3.44194	0.000577552	0.00262568	Downregulated
ENSMUSG00000000594	Gm2a	20086.7	-1.07556	0.257621	-4.17498	2.98e-05	0.000256582	Downregulated
ENSMUSG00000000738	Spg7	100.025	-1.74857	0.339306	-5.15337	2.56e-07	6.46e-06	Downregulated
ENSMUSG00000000739	Sult5a1	291.385	-1.28067	0.281127	-4.55548	5.23e-06	6.7e-05	Downregulated
ENSMUSG00000000743	Chmp1a	1527.43	-1.48464	0.30436	-4.87792	1.07e-06	1.96e-05	Downregulated
ENSMUSG00000000751	Rpa1	1076.32	-1.08237	0.240101	-4.50796	6.55e-06	7.96e-05	Downregulated
ENSMUSG00000000876	Pxmp4	565.022	-1.04918	0.238494	-4.39921	1.09e-05	0.000118221	Downregulated
ENSMUSG00000000884	Gnb1l	740.655	-1.53705	0.233161	-6.59221	4.33e-11	8.5e-09	Downregulated
ENSMUSG00000000902	Smarcb1	2161.78	-1.39116	0.249433	-5.57728	2.44e-08	1.05e-06	Downregulated
ENSMUSG00000000958	Slc7a7	266.69	-1.27583	0.297877	-4.28307	1.84e-05	0.000176786	Downregulated
ENSMUSG00000001018	Snapin	1095.29	-1.19735	0.251104	-4.76836	1.86e-06	3e-05	Downregulated
ENSMUSG00000001082	Mfsd10	1549.42	-1.0401	0.240182	-4.33048	1.49e-05	0.000149853	Downregulated
ENSMUSG00000001095	Slc13a2	517.093	-1.00894	0.313527	-3.21803	0.00129072	0.00496222	Downregulated
ENSMUSG00000001100	Poldip2	1237.18	-1.64851	0.254875	-6.46793	9.94e-11	1.54e-08	Downregulated
ENSMUSG00000001123	Lgals9	1070.88	-1.83073	0.212193	-8.62763	6.26e-18	5.34e-14	Downregulated
ENSMUSG00000001127	Araf	2616.29	-1.36441	0.296401	-4.60326	4.16e-06	5.61e-05	Downregulated
ENSMUSG00000001173	Ocrl	772.754	-1.25995	0.305035	-4.1305	3.62e-05	0.000298355	Downregulated
ENSMUSG00000001175	Calm1	33325.3	-1.14088	0.248161	-4.59735	4.28e-06	5.72e-05	Downregulated
ENSMUSG00000001228	Uhrf1	368.631	-1.55389	0.35029	-4.43602	9.16e-06	0.000103491	Downregulated
ENSMUSG00000001240	Ramp2	77.8647	-1.18586	0.413841	-2.86551	0.00416343	0.0129204	Downregulated
ENSMUSG00000001247	Lsr	689.561	-1.53346	0.252207	-6.08019	1.2e-09	1.03e-07	Downregulated
ENSMUSG00000001270	Ckb	13213.9	-1.12194	0.214466	-5.23133	1.68e-07	4.71e-06	Downregulated
ENSMUSG00000001313	Rnd2	161.699	-1.17634	0.324341	-3.62687	0.00028688	0.00149641	Downregulated
ENSMUSG00000001348	Acp5	1309.86	-1.1457	0.238952	-4.7947	1.63e-06	2.71e-05	Downregulated
ENSMUSG00000001366	Fbxo9	558.413	-1.49559	0.233942	-6.393	1.63e-10	2.17e-08	Downregulated
ENSMUSG00000001416	Cct3	20011.7	-1.01967	0.233331	-4.37007	1.24e-05	0.000130494	Downregulated
ENSMUSG00000001418	Glmp	12254.6	-1.67117	0.287006	-5.82277	5.79e-09	3.58e-07	Downregulated
ENSMUSG00000001445	Mrpl10	3617.84	-1.21753	0.233806	-5.20743	1.91e-07	5.15e-06	Downregulated
ENSMUSG00000001524	Gtf2h4	1571.06	-1.42377	0.245256	-5.80523	6.43e-09	3.82e-07	Downregulated
ENSMUSG00000001525	Tubb5	4209.76	-2.07375	0.315965	-6.56325	5.26e-11	9.79e-09	Downregulated
ENSMUSG00000001604	Tcea3	339.013	-1.08855	0.291304	-3.7368	0.000186375	0.00106104	Downregulated
ENSMUSG00000001627	Ifrd1	2430.63	-1.1803	0.279741	-4.21925	2.45e-05	0.000220506	Downregulated
ENSMUSG00000001630	Stk38l	810.909	-1.2918	0.24008	-5.3807	7.42e-08	2.46e-06	Downregulated
ENSMUSG00000001670	Tat	1994.99	-2.60104	0.660143	-3.94011	8.14e-05	0.000559636	Downregulated
ENSMUSG00000001672	Marveld3	113.734	-1.18027	0.378542	-3.11794	0.0018212	0.00656801	Downregulated
ENSMUSG00000001707	Eef1e1	13328	-1.01079	0.256907	-3.93446	8.34e-05	0.00056954	Downregulated
ENSMUSG00000001755	Coasy	582.051	-1.54602	0.278468	-5.55187	2.83e-08	1.18e-06	Downregulated
ENSMUSG00000001794	Capns1	787.221	-1.27152	0.28201	-4.50877	6.52e-06	7.94e-05	Downregulated
ENSMUSG00000001829	Clpb	1191.22	-1.00126	0.25441	-3.93561	8.3e-05	0.000567219	Downregulated
ENSMUSG00000001833	45542	4299.6	-1.04956	0.268472	-3.90939	9.25e-05	0.000611817	Downregulated
ENSMUSG00000001844	Zdhhc4	1166.22	-1.03635	0.236021	-4.39094	1.13e-05	0.000121645	Downregulated
ENSMUSG00000001847	Rac1	5966.43	-1.27921	0.225909	-5.66248	1.49e-08	7.13e-07	Downregulated
ENSMUSG00000001891	Ugp2	1633.3	-1.23679	0.281163	-4.39883	1.09e-05	0.000118279	Downregulated
ENSMUSG00000001924	Uba1	6030.78	-1.22235	0.270196	-4.52393	6.07e-06	7.53e-05	Downregulated
ENSMUSG00000001942	Siae	75.9873	-1.1489	0.369799	-3.10683	0.00189103	0.00677121	Downregulated
ENSMUSG00000001948	Spa17	58.7014	-1.51086	0.421423	-3.58513	0.000336905	0.00169816	Downregulated
ENSMUSG00000001962	Fam50a	3787.82	-1.19335	0.235002	-5.07807	3.81e-07	8.91e-06	Downregulated
ENSMUSG00000002010	Idh3g	20250.2	-1.1149	0.261733	-4.25967	2.05e-05	0.000191616	Downregulated
ENSMUSG00000002015	Bcap31	17627.5	-1.11227	0.237695	-4.67942	2.88e-06	4.2e-05	Downregulated
ENSMUSG00000002076	Hsf2bp	816.518	-1.52253	0.266463	-5.71385	1.1e-08	5.71e-07	Downregulated
ENSMUSG00000002103	Acp2	236.773	-1.25394	0.304013	-4.12464	3.71e-05	0.000304838	Downregulated
ENSMUSG00000002109	Ddb2	286.383	-1.43498	0.257282	-5.57747	2.44e-08	1.05e-06	Downregulated
ENSMUSG00000002111	Spi1	628.93	-1.41432	0.266724	-5.30257	1.14e-07	3.42e-06	Downregulated
ENSMUSG00000002204	Napsa	94.674	-2.02695	0.389838	-5.19947	2e-07	5.35e-06	Downregulated
ENSMUSG00000002205	Vrk3	1164.2	-1.18073	0.250487	-4.71373	2.43e-06	3.66e-05	Downregulated
ENSMUSG00000002233	Rhoc	131.411	-1.26045	0.454141	-2.77546	0.00551237	0.0163087	Downregulated
ENSMUSG00000002279	Lmf1	197.253	-1.31941	0.308167	-4.28149	1.86e-05	0.00017785	Downregulated
ENSMUSG00000002280	Ciao3	1228.5	-1.07427	0.234897	-4.57335	4.8e-06	6.24e-05	Downregulated
ENSMUSG00000002326	Gmpr2	120.52	-1.3973	0.353131	-3.95689	7.59e-05	0.000528586	Downregulated
ENSMUSG00000002395	Use1	1555.86	-1.0904	0.233623	-4.66735	3.05e-06	4.42e-05	Downregulated
ENSMUSG00000002504	Slc9a3r2	472.114	-1.18418	0.270174	-4.38302	1.17e-05	0.000125281	Downregulated
ENSMUSG00000002718	Cse1l	7073.35	-1.05452	0.270851	-3.89335	9.89e-05	0.000643805	Downregulated
ENSMUSG00000002728	Naa20	6251.76	-1.11489	0.279513	-3.98869	6.64e-05	0.000477703	Downregulated
ENSMUSG00000002767	Mrpl2	4236.67	-1.95205	0.221041	-8.83117	1.04e-18	1.77e-14	Downregulated
ENSMUSG00000002778	Kdelr1	564.073	-1.17215	0.254919	-4.59813	4.26e-06	5.72e-05	Downregulated
ENSMUSG00000002803	Btbd6	192.788	-1.8987	0.368367	-5.15437	2.54e-07	6.44e-06	Downregulated
ENSMUSG00000002812	Flii	794.745	-1.36083	0.257497	-5.28484	1.26e-07	3.68e-06	Downregulated
ENSMUSG00000002820	Atg4d	891.649	-1.07731	0.262601	-4.10246	4.09e-05	0.000326574	Downregulated
ENSMUSG00000002825	Qtrt1	1926.36	-1.16952	0.249494	-4.68754	2.77e-06	4.06e-05	Downregulated
ENSMUSG00000002844	Adprh	1332.88	-1.25746	0.267353	-4.70338	2.56e-06	3.8e-05	Downregulated
ENSMUSG00000002845	Tmem39a	2542.14	-1.22397	0.256381	-4.77405	1.81e-06	2.94e-05	Downregulated
ENSMUSG00000002870	Mcm2	2153.75	-1.08603	0.252745	-4.29694	1.73e-05	0.000168856	Downregulated
ENSMUSG00000002871	Tpra1	347.666	-1.1312	0.255685	-4.4242	9.68e-06	0.000107669	Downregulated
ENSMUSG00000002881	Nab1	89.8273	-1.06755	0.361973	-2.94924	0.00318553	0.0103448	Downregulated
ENSMUSG00000002885	Adgre5	554.457	-1.60989	0.26818	-6.00303	1.94e-09	1.52e-07	Downregulated
ENSMUSG00000002949	Timm44	2387.52	-1.14055	0.261612	-4.35968	1.3e-05	0.000135178	Downregulated
ENSMUSG00000002957	Ap2a2	4357	-1.31912	0.269493	-4.89482	9.84e-07	1.82e-05	Downregulated
ENSMUSG00000002963	Pnkp	1243.35	-1.29733	0.270382	-4.79813	1.6e-06	2.68e-05	Downregulated
ENSMUSG00000002981	Clptm1	2696.09	-1.14411	0.27996	-4.0867	4.38e-05	0.000343876	Downregulated
ENSMUSG00000002985	Apoe	1200.97	-1.39922	0.291309	-4.8032	1.56e-06	2.62e-05	Downregulated
ENSMUSG00000002992	Apoc2	186.854	-1.73578	0.359516	-4.8281	1.38e-06	2.38e-05	Downregulated
ENSMUSG00000003033	Ap1m1	877.95	-1.5275	0.2357	-6.4807	9.13e-11	1.43e-08	Downregulated
ENSMUSG00000003051	Elf3	9330.82	-1.70321	0.33	-5.16125	2.45e-07	6.28e-06	Downregulated
ENSMUSG00000003062	Stard3nl	1547.7	-1.0969	0.228343	-4.80374	1.56e-06	2.62e-05	Downregulated
ENSMUSG00000003153	Slc2a3	2524.51	-1.0925	0.357371	-3.05704	0.00223532	0.00775098	Downregulated
ENSMUSG00000003161	Sri	729.179	-1.48741	0.217168	-6.84913	7.43e-12	2.44e-09	Downregulated
ENSMUSG00000003184	Irf3	325.528	-2.00819	0.350686	-5.72646	1.03e-08	5.47e-07	Downregulated
ENSMUSG00000003235	Eif2b5	2880.07	-1.16803	0.263064	-4.4401	8.99e-06	0.000102211	Downregulated
ENSMUSG00000003309	Ap1m2	5008	-1.32308	0.23486	-5.63347	1.77e-08	8.11e-07	Downregulated
ENSMUSG00000003316	Glg1	547.398	-1.05257	0.280641	-3.75058	0.000176426	0.0010163	Downregulated
ENSMUSG00000003348	Mob3a	188.686	-1.17503	0.296158	-3.96759	7.26e-05	0.00051062	Downregulated
ENSMUSG00000003352	Cacnb3	113.932	-1.06843	0.394071	-2.71127	0.00670251	0.0191906	Downregulated
ENSMUSG00000003363	Pld3	4888.79	-1.34427	0.278845	-4.82084	1.43e-06	2.46e-05	Downregulated
ENSMUSG00000003420	Fcgrt	335.279	-1.14189	0.341646	-3.34233	0.00083078	0.00349821	Downregulated
ENSMUSG00000003423	Pih1d1	1158.48	-1.67931	0.247013	-6.79846	1.06e-11	2.91e-09	Downregulated
ENSMUSG00000003458	Ncstn	440.386	-1.40004	0.316751	-4.42	9.87e-06	0.000109363	Downregulated
ENSMUSG00000003464	Pex19	2638.18	-1.06618	0.246043	-4.33332	1.47e-05	0.000148201	Downregulated
ENSMUSG00000003528	Slc25a1	232.815	-1.20991	0.316467	-3.8232	0.000131733	0.000804497	Downregulated
ENSMUSG00000003549	Ercc1	1269.79	-1.05106	0.2465	-4.26393	2.01e-05	0.000188922	Downregulated
ENSMUSG00000003559	As3mt	453.552	-1.83731	0.294178	-6.24556	4.22e-10	4.87e-08	Downregulated
ENSMUSG00000003644	Rps6ka1	759.881	-1.14534	0.264768	-4.32581	1.52e-05	0.000152528	Downregulated
ENSMUSG00000003662	Ciao1	3681.84	-1.0201	0.241056	-4.23179	2.32e-05	0.00021153	Downregulated
ENSMUSG00000003680	Taf6l	458.408	-1.49797	0.254027	-5.89689	3.7e-09	2.57e-07	Downregulated
ENSMUSG00000003812	Dnase2a	799.961	-1.29991	0.244884	-5.30826	1.11e-07	3.34e-06	Downregulated
ENSMUSG00000003813	Rad23a	663.728	-1.55119	0.277105	-5.59785	2.17e-08	9.72e-07	Downregulated
ENSMUSG00000003814	Calr	8624.72	-1.66574	0.312946	-5.32279	1.02e-07	3.13e-06	Downregulated
ENSMUSG00000003849	Nqo1	145.944	-1.00501	0.298693	-3.36468	0.000766311	0.00328595	Downregulated
ENSMUSG00000003865	Gys1	310.796	-1.10708	0.30964	-3.57537	0.000349732	0.0017504	Downregulated
ENSMUSG00000003868	Ruvbl2	20752.9	-1.08722	0.2256	-4.81926	1.44e-06	2.47e-05	Downregulated
ENSMUSG00000003923	Tfam	1827.93	-1.08285	0.251708	-4.30202	1.69e-05	0.000165767	Downregulated
ENSMUSG00000004018	Fancl	1026.27	-1.12283	0.240082	-4.67686	2.91e-06	4.25e-05	Downregulated
ENSMUSG00000004040	Stat3	650.444	-1.19061	0.301403	-3.95021	7.81e-05	0.000540456	Downregulated
ENSMUSG00000004069	Dnaja3	1241.52	-1.5485	0.26497	-5.84404	5.09e-09	3.24e-07	Downregulated
ENSMUSG00000004127	Trmt10a	1483.39	-1.26171	0.260531	-4.84286	1.28e-06	2.26e-05	Downregulated
ENSMUSG00000004207	Psap	9710.13	-1.13438	0.23326	-4.86316	1.16e-06	2.08e-05	Downregulated
ENSMUSG00000004221	Ikbkg	564.264	-1.52486	0.270641	-5.63426	1.76e-08	8.11e-07	Downregulated
ENSMUSG00000004233	Wars2	1547.63	-1.12887	0.291536	-3.87213	0.000107887	0.00069046	Downregulated
ENSMUSG00000004264	Phb2	9422.14	-1.02661	0.227997	-4.50272	6.71e-06	8.11e-05	Downregulated
ENSMUSG00000004270	Lpcat3	7571.27	-1.00794	0.261841	-3.84944	0.00011839	0.000742912	Downregulated
ENSMUSG00000004344	Gpx5	137.01	-1.6004	0.330517	-4.84211	1.28e-06	2.26e-05	Downregulated
ENSMUSG00000004451	Ralb	519.536	-1.39953	0.311608	-4.49133	7.08e-06	8.47e-05	Downregulated
ENSMUSG00000004460	Dnajb11	3937.15	-1.17879	0.289742	-4.06841	4.73e-05	0.00036479	Downregulated
ENSMUSG00000004462	Tbccd1	1018.27	-1.14387	0.265255	-4.31235	1.62e-05	0.000160233	Downregulated
ENSMUSG00000004530	Coro1c	1522.41	-1.25478	0.29442	-4.26186	2.03e-05	0.00019011	Downregulated
ENSMUSG00000004565	Pnpla6	2529.32	-1.45825	0.215883	-6.75482	1.43e-11	3.44e-09	Downregulated
ENSMUSG00000004567	Mcoln1	374.701	-1.44755	0.306583	-4.72156	2.34e-06	3.58e-05	Downregulated
ENSMUSG00000004610	Etfb	3040.48	-1.28847	0.2632	-4.89541	9.81e-07	1.82e-05	Downregulated
ENSMUSG00000004626	Stxbp2	981.843	-1.16592	0.268331	-4.34508	1.39e-05	0.000142568	Downregulated
ENSMUSG00000004665	Cnn2	1665.6	-1.73065	0.320299	-5.40325	6.54e-08	2.26e-06	Downregulated
ENSMUSG00000004771	Rab11a	5292.85	-1.09638	0.240035	-4.56758	4.93e-06	6.39e-05	Downregulated
ENSMUSG00000004789	Dlst	472.418	-1.12574	0.271304	-4.14936	3.33e-05	0.000280226	Downregulated
ENSMUSG00000004843	Chmp2b	1211.93	-1.39473	0.342746	-4.06927	4.72e-05	0.000363936	Downregulated
ENSMUSG00000004880	Lbr	2683.82	-1.11945	0.257651	-4.34484	1.39e-05	0.000142568	Downregulated
ENSMUSG00000004931	Apba3	1143.28	-1.10958	0.267946	-4.14107	3.46e-05	0.000287991	Downregulated
ENSMUSG00000004934	Pias4	847.362	-1.42562	0.270177	-5.2766	1.32e-07	3.81e-06	Downregulated
ENSMUSG00000004945	Tmem242	1211.16	-1.0039	0.220618	-4.55042	5.35e-06	6.83e-05	Downregulated
ENSMUSG00000004994	Ccdc130	981.821	-1.00923	0.262348	-3.84691	0.000119617	0.000749509	Downregulated
ENSMUSG00000004996	Mri1	1689.45	-1.18098	0.219498	-5.38035	7.43e-08	2.46e-06	Downregulated
ENSMUSG00000005078	Jkamp	2161.1	-1.27394	0.233586	-5.45385	4.93e-08	1.8e-06	Downregulated
ENSMUSG00000005103	Wdr1	2576.86	-1.36251	0.301993	-4.51173	6.43e-06	7.85e-05	Downregulated
ENSMUSG00000005125	Ndrg1	100.629	-1.8748	0.371338	-5.04877	4.45e-07	9.94e-06	Downregulated
ENSMUSG00000005131	4930550C14Rik	122.785	-1.17416	0.352366	-3.33221	0.000861586	0.00359686	Downregulated
ENSMUSG00000005150	Wdr83	1749.34	-1.2213	0.288192	-4.23781	2.26e-05	0.000206606	Downregulated
ENSMUSG00000005262	Ufd1	9462.59	-1.0469	0.216653	-4.83216	1.35e-06	2.35e-05	Downregulated
ENSMUSG00000005362	Crbn	1294.75	-1.03413	0.28047	-3.68713	0.000226802	0.00124668	Downregulated
ENSMUSG00000005370	Msh6	2024.37	-1.11575	0.251523	-4.43597	9.17e-06	0.000103491	Downregulated
ENSMUSG00000005410	Mcm5	3032.05	-1.1526	0.283196	-4.06997	4.7e-05	0.000363119	Downregulated
ENSMUSG00000005481	Ddx39	26367.4	-1.04919	0.270688	-3.876	0.000106187	0.000682361	Downregulated
ENSMUSG00000005510	Ndufs3	5631.2	-1.3418	0.219027	-6.12618	9e-10	8.39e-08	Downregulated
ENSMUSG00000005514	Por	1369.04	-1.05073	0.252056	-4.16863	3.06e-05	0.000261946	Downregulated
ENSMUSG00000005621	Zfp592	439.273	-1.21753	0.27255	-4.46719	7.93e-06	9.31e-05	Downregulated
ENSMUSG00000005625	Psmd4	21013.3	-1.14408	0.23119	-4.94865	7.47e-07	1.49e-05	Downregulated
ENSMUSG00000005682	Pan2	535.748	-1.02716	0.258896	-3.96747	7.26e-05	0.000510664	Downregulated
ENSMUSG00000005683	Cs	6634.76	-1.18045	0.260608	-4.5296	5.91e-06	7.38e-05	Downregulated
ENSMUSG00000005687	Bcas2	13100	-1.04293	0.257793	-4.04562	5.22e-05	0.000394143	Downregulated
ENSMUSG00000005699	Pard6a	412.938	-1.27147	0.277666	-4.57911	4.67e-06	6.11e-05	Downregulated
ENSMUSG00000005804	Bloc1s6	1015.02	-1.43468	0.281206	-5.10189	3.36e-07	8.08e-06	Downregulated
ENSMUSG00000005823	Gpr108	573.419	-1.57656	0.271097	-5.81548	6.05e-09	3.66e-07	Downregulated
ENSMUSG00000005873	Reep5	470.15	-1.90271	0.281889	-6.74985	1.48e-11	3.51e-09	Downregulated
ENSMUSG00000005897	Nr2c1	368.729	-1.54658	0.296744	-5.21183	1.87e-07	5.06e-06	Downregulated
ENSMUSG00000005949	Ctns	88.8544	-1.12946	0.369648	-3.05551	0.00224681	0.0077822	Downregulated
ENSMUSG00000005981	Trap1	2517.41	-1.36401	0.257284	-5.30157	1.15e-07	3.42e-06	Downregulated
ENSMUSG00000005982	Naa60	219.675	-1.20207	0.287134	-4.18645	2.83e-05	0.000247033	Downregulated
ENSMUSG00000006010	Odr4	1025.37	-1.25907	0.284859	-4.41998	9.87e-06	0.000109363	Downregulated
ENSMUSG00000006050	Sra1	2771.74	-1.3074	0.252544	-5.1769	2.26e-07	5.85e-06	Downregulated
ENSMUSG00000006056	Calcoco2	132318	-1.13133	0.262293	-4.31321	1.61e-05	0.000159701	Downregulated
ENSMUSG00000006095	Tbcb	2550.48	-1.38174	0.279871	-4.93706	7.93e-07	1.55e-05	Downregulated
ENSMUSG00000006216	Clcnkb	279.974	-1.99308	0.342792	-5.81424	6.09e-09	3.67e-07	Downregulated
ENSMUSG00000006273	Atp6v1b2	5855.57	-1.28124	0.252966	-5.06488	4.09e-07	9.36e-06	Downregulated
ENSMUSG00000006288	Ttc5	654.205	-1.16019	0.301747	-3.84492	0.00012059	0.000754221	Downregulated
ENSMUSG00000006289	Osgep	1789.31	-1.24949	0.233523	-5.3506	8.77e-08	2.8e-06	Downregulated
ENSMUSG00000006301	Tmbim1	2171.02	-1.51122	0.269608	-5.60525	2.08e-08	9.39e-07	Downregulated
ENSMUSG00000006304	Arpc2	9978.45	-1.11738	0.243389	-4.59092	4.41e-06	5.88e-05	Downregulated
ENSMUSG00000006315	Tmem147	4019.64	-1.00732	0.229377	-4.39156	1.13e-05	0.000121455	Downregulated
ENSMUSG00000006345	Ggt1	603.639	-1.40576	0.308168	-4.56166	5.07e-06	6.53e-05	Downregulated
ENSMUSG00000006356	Crip2	34924.5	-1.10981	0.247767	-4.47923	7.49e-06	8.89e-05	Downregulated
ENSMUSG00000006378	Gcat	162.718	-1.17796	0.372872	-3.15916	0.00158224	0.00585855	Downregulated
ENSMUSG00000006390	Elovl1	899.067	-1.28349	0.221332	-5.79893	6.67e-09	3.94e-07	Downregulated
ENSMUSG00000006392	Med8	3556.21	-1.03278	0.224921	-4.59175	4.4e-06	5.86e-05	Downregulated
ENSMUSG00000006418	Rnf114	2878.23	-1.00149	0.238405	-4.20081	2.66e-05	0.000235004	Downregulated
ENSMUSG00000006463	Zdhhc24	159.448	-1.19721	0.382681	-3.12848	0.00175715	0.00638426	Downregulated
ENSMUSG00000006587	Snai3	65.2288	-1.12811	0.392317	-2.87549	0.00403397	0.0125758	Downregulated
ENSMUSG00000006599	Gtf2h1	5069.37	-1.08726	0.255626	-4.25333	2.11e-05	0.000196471	Downregulated
ENSMUSG00000006678	Pola1	1664.39	-1.0064	0.272492	-3.69332	0.000221345	0.00121943	Downregulated
ENSMUSG00000006699	Cdc42	26572.7	-1.06072	0.24091	-4.40299	1.07e-05	0.000116627	Downregulated
ENSMUSG00000006728	Cdk4	7936.42	-1.2192	0.225587	-5.40456	6.5e-08	2.24e-06	Downregulated
ENSMUSG00000006731	B4galnt1	263.042	-1.05202	0.293249	-3.58747	0.000333905	0.00168703	Downregulated
ENSMUSG00000006732	Mettl1	1218.15	-1.0515	0.226571	-4.64091	3.47e-06	4.88e-05	Downregulated
ENSMUSG00000006763	Saal1	1749.73	-1.2465	0.241693	-5.15738	2.5e-07	6.38e-06	Downregulated
ENSMUSG00000006818	Sod2	19515.3	-1.12496	0.243218	-4.62532	3.74e-06	5.19e-05	Downregulated
ENSMUSG00000006850	Tmco6	89.2241	-2.08462	0.364951	-5.71206	1.12e-08	5.72e-07	Downregulated
ENSMUSG00000006998	Psmd2	9949.16	-1.19999	0.240664	-4.98616	6.16e-07	1.27e-05	Downregulated
ENSMUSG00000007029	Vars	656.499	-1.59389	0.285452	-5.58374	2.35e-08	1.03e-06	Downregulated
ENSMUSG00000007034	Slc44a4	549.504	-1.49258	0.305249	-4.88972	1.01e-06	1.86e-05	Downregulated
ENSMUSG00000007036	Abhd16a	218.414	-1.55732	0.296556	-5.25137	1.51e-07	4.29e-06	Downregulated
ENSMUSG00000007038	Neu1	1246.81	-1.69423	0.284513	-5.95485	2.6e-09	1.93e-07	Downregulated
ENSMUSG00000007415	Gatad1	248.215	-1.02429	0.287726	-3.55994	0.000370946	0.00183931	Downregulated
ENSMUSG00000007564	Ppp2r1a	7088.76	-1.18138	0.271903	-4.34485	1.39e-05	0.000142568	Downregulated
ENSMUSG00000007646	Rad51c	256.108	-2.00487	0.281097	-7.1323	9.87e-13	5.26e-10	Downregulated
ENSMUSG00000007659	Bcl2l1	448.874	-1.07068	0.249849	-4.28531	1.82e-05	0.000175604	Downregulated
ENSMUSG00000007739	Cct4	28531.2	-1.09266	0.227008	-4.81331	1.48e-06	2.52e-05	Downregulated
ENSMUSG00000007777	0610009B22Rik	1089.47	-1.85927	0.274782	-6.76635	1.32e-11	3.31e-09	Downregulated
ENSMUSG00000008035	Mid1ip1	111.256	-2.40462	0.932098	-2.5798	0.00988588	0.0264377	Downregulated
ENSMUSG00000008129	4930432K21Rik	209.968	-1.03606	0.322215	-3.21542	0.00130253	0.00499547	Downregulated
ENSMUSG00000008136	Fhl2	1019.58	-1.6866	0.305097	-5.52809	3.24e-08	1.31e-06	Downregulated
ENSMUSG00000008140	Emc10	2617.56	-1.87656	0.271537	-6.91088	4.82e-12	1.71e-09	Downregulated
ENSMUSG00000008226	Scrn3	475.344	-1.13969	0.240882	-4.73134	2.23e-06	3.46e-05	Downregulated
ENSMUSG00000008348	Ubc	4382.92	-1.23987	0.278641	-4.44971	8.6e-06	9.91e-05	Downregulated
ENSMUSG00000008475	Arpc5	6821.83	-1.2869	0.287414	-4.4775	7.55e-06	8.95e-05	Downregulated
ENSMUSG00000008690	Ncaph2	2822.81	-1.54781	0.243236	-6.36342	1.97e-10	2.57e-08	Downregulated
ENSMUSG00000008892	Vdac3	8115.65	-1.03903	0.248526	-4.18076	2.91e-05	0.00025176	Downregulated
ENSMUSG00000008958	Vps72	2391.69	-1.14021	0.220641	-5.16771	2.37e-07	6.08e-06	Downregulated
ENSMUSG00000009030	Pdcl	1356.73	-1.07158	0.296255	-3.61708	0.00029795	0.00154622	Downregulated
ENSMUSG00000009092	Derl3	241.93	-2.29138	0.439249	-5.21659	1.82e-07	4.96e-06	Downregulated
ENSMUSG00000009585	Apobec3	1508.07	-1.04377	0.314642	-3.31732	0.000908841	0.00375463	Downregulated
ENSMUSG00000009687	Fxyd5	73.3637	-1.03583	0.445261	-2.32635	0.0199997	0.0476985	Downregulated
ENSMUSG00000009863	Sdhb	6768.29	-1.00571	0.241156	-4.17037	3.04e-05	0.00026034	Downregulated
ENSMUSG00000009894	Snap47	1361.34	-1.55363	0.223569	-6.94922	3.67e-12	1.39e-09	Downregulated
ENSMUSG00000009905	Kdsr	1202.92	-1.04678	0.258185	-4.05439	5.03e-05	0.000382182	Downregulated
ENSMUSG00000009995	Taz	891.857	-1.35062	0.272947	-4.94831	7.49e-07	1.49e-05	Downregulated
ENSMUSG00000010025	Aldh3a2	334.661	-1.53528	0.28958	-5.30176	1.15e-07	3.42e-06	Downregulated
ENSMUSG00000010048	Ifrd2	856.858	-1.0273	0.268421	-3.82721	0.000129603	0.000796653	Downregulated
ENSMUSG00000010290	AI597479	583.087	-1.2731	0.262637	-4.84737	1.25e-06	2.22e-05	Downregulated
ENSMUSG00000010517	Faf1	1914.99	-1.00339	0.272283	-3.68508	0.000228629	0.0012547	Downregulated
ENSMUSG00000010607	Pigyl	3329.64	-1.66579	0.268985	-6.19289	5.91e-10	6.15e-08	Downregulated
ENSMUSG00000010660	Plcd1	1879.93	-1.07902	0.251622	-4.28825	1.8e-05	0.000173888	Downregulated
ENSMUSG00000010663	Fads1	122.529	-1.26903	0.34414	-3.68753	0.000226438	0.00124508	Downregulated
ENSMUSG00000010721	Lmbr1	181.361	-1.0123	0.348952	-2.90096	0.00372016	0.0117783	Downregulated
ENSMUSG00000010796	Asz1	565.537	-1.06904	0.315941	-3.38367	0.000715252	0.00310604	Downregulated
ENSMUSG00000010830	Kdelr3	1258.66	-1.54717	0.289221	-5.34943	8.82e-08	2.81e-06	Downregulated
ENSMUSG00000011096	Akt1s1	524.375	-1.48873	0.238504	-6.24194	4.32e-10	4.9e-08	Downregulated
ENSMUSG00000011254	Thg1l	1098.77	-1.50331	0.259538	-5.79225	6.95e-09	4.07e-07	Downregulated
ENSMUSG00000011306	Sugp1	819.037	-1.0626	0.246524	-4.31035	1.63e-05	0.000161221	Downregulated
ENSMUSG00000011486	Slc25a41	1114.09	-1.33266	0.269501	-4.94494	7.62e-07	1.51e-05	Downregulated
ENSMUSG00000011832	Evi5l	192.854	-1.1965	0.294696	-4.06011	4.9e-05	0.00037444	Downregulated
ENSMUSG00000011884	Gltp	3457.95	-1.04361	0.247035	-4.22457	2.39e-05	0.000217154	Downregulated
ENSMUSG00000012396	Nanog	11115.6	-2.21444	0.936609	-2.36432	0.0180634	0.0438216	Downregulated
ENSMUSG00000012429	Mplkip	646.154	-1.22177	0.300475	-4.06613	4.78e-05	0.00036754	Downregulated
ENSMUSG00000012535	Tnpo3	1860.88	-1.03149	0.231225	-4.46099	8.16e-06	9.51e-05	Downregulated
ENSMUSG00000013083	2200002J24Rik	136.726	-1.53363	0.43134	-3.5555	0.000377259	0.00186508	Downregulated
ENSMUSG00000013415	Igf2bp1	1930.59	-1.08905	0.216191	-5.03742	4.72e-07	1.04e-05	Downregulated
ENSMUSG00000013495	Tmem175	821.703	-1.68984	0.237658	-7.11039	1.16e-12	5.81e-10	Downregulated
ENSMUSG00000013593	Ndufs2	1463.35	-1.80859	0.268748	-6.72969	1.7e-11	3.92e-09	Downregulated
ENSMUSG00000013622	Atraid	1841.76	-1.15027	0.243917	-4.71583	2.41e-06	3.63e-05	Downregulated
ENSMUSG00000013997	Nit1	1448.03	-1.73725	0.23749	-7.31505	2.57e-13	1.76e-10	Downregulated
ENSMUSG00000014077	Chp1	2582.47	-1.22924	0.299335	-4.10658	4.02e-05	0.000322576	Downregulated
ENSMUSG00000014177	Tvp23b	1253.91	-1.58167	0.247118	-6.40044	1.55e-10	2.08e-08	Downregulated
ENSMUSG00000014243	Zswim7	416.287	-1.78935	0.247972	-7.21593	5.36e-13	3.38e-10	Downregulated
ENSMUSG00000014361	Mertk	550.391	-1.05675	0.302785	-3.49011	0.000482829	0.00227068	Downregulated
ENSMUSG00000014402	Tsg101	3657	-1.26499	0.233757	-5.41156	6.25e-08	2.18e-06	Downregulated
ENSMUSG00000014554	Dguok	980.311	-1.05709	0.235802	-4.48295	7.36e-06	8.75e-05	Downregulated
ENSMUSG00000014601	Strip1	789.29	-1.2046	0.314793	-3.82664	0.000129902	0.000797551	Downregulated
ENSMUSG00000014606	Slc25a11	2020.53	-1.55243	0.23912	-6.49228	8.45e-11	1.36e-08	Downregulated
ENSMUSG00000014633	Cmc2	2163.82	-1.03218	0.282188	-3.65779	0.000254402	0.00136712	Downregulated
ENSMUSG00000014846	Tppp3	110.325	-1.05726	0.403986	-2.61706	0.00886914	0.0242742	Downregulated
ENSMUSG00000014867	Surf4	3678.6	-1.13369	0.217073	-5.22264	1.76e-07	4.85e-06	Downregulated
ENSMUSG00000014956	Ppp1cb	1999.34	-1.17217	0.299603	-3.91242	9.14e-05	0.000607588	Downregulated
ENSMUSG00000014980	Tsen15	1674.22	-1.13183	0.24165	-4.68377	2.82e-06	4.11e-05	Downregulated
ENSMUSG00000015001	Oc90	81.8442	-1.36752	0.482689	-2.83312	0.00460959	0.0140444	Downregulated
ENSMUSG00000015093	Clic3	2449.75	-1.6327	0.21551	-7.57601	3.56e-14	3.04e-11	Downregulated
ENSMUSG00000015095	Fbxw5	137.77	-2.01047	0.34004	-5.91244	3.37e-09	2.4e-07	Downregulated
ENSMUSG00000015112	Slc25a13	469.646	-1.29376	0.35246	-3.67066	0.000241921	0.00131037	Downregulated
ENSMUSG00000015247	Nipsnap3b	2217.52	-1.38315	0.271431	-5.09578	3.47e-07	8.31e-06	Downregulated
ENSMUSG00000015289	Lage3	2383.73	-1.05564	0.219122	-4.81759	1.45e-06	2.48e-05	Downregulated
ENSMUSG00000015291	Gdi1	383.662	-1.55508	0.33875	-4.59066	4.42e-06	5.88e-05	Downregulated
ENSMUSG00000015335	Zdhhc12	671.564	-1.19205	0.245836	-4.84898	1.24e-06	2.21e-05	Downregulated
ENSMUSG00000015337	Endog	372.507	-1.12893	0.279992	-4.03201	5.53e-05	0.00041275	Downregulated
ENSMUSG00000015363	Trabd	454.787	-1.38572	0.27795	-4.98551	6.18e-07	1.28e-05	Downregulated
ENSMUSG00000015522	Arnt	689.707	-1.10871	0.260853	-4.25033	2.13e-05	0.000198652	Downregulated
ENSMUSG00000015542	Nat9	1048.84	-1.38406	0.219937	-6.29298	3.11e-10	3.77e-08	Downregulated
ENSMUSG00000015619	Gata3	2949.16	-1.23588	0.293734	-4.20749	2.58e-05	0.000230183	Downregulated
ENSMUSG00000015659	Serac1	105.319	-1.03087	0.343667	-2.99963	0.00270304	0.00905542	Downregulated
ENSMUSG00000015668	Pdzd11	4344.87	-1.45667	0.234364	-6.2154	5.12e-10	5.6e-08	Downregulated
ENSMUSG00000015702	Anxa9	644.794	-1.38299	0.337197	-4.10143	4.11e-05	0.000327682	Downregulated
ENSMUSG00000015711	Prune1	1450.34	-1.45475	0.295985	-4.91494	8.88e-07	1.7e-05	Downregulated
ENSMUSG00000015714	Cers2	11442.7	-1.06712	0.261406	-4.08224	4.46e-05	0.000349096	Downregulated
ENSMUSG00000015747	Vps45	395.903	-1.09969	0.285729	-3.84871	0.000118743	0.00074485	Downregulated
ENSMUSG00000015749	Anp32e	1024.48	-1.10041	0.2876	-3.82619	0.000130142	0.000798162	Downregulated
ENSMUSG00000015750	Aph1a	162.545	-1.3941	0.360187	-3.87049	0.000108616	0.000693822	Downregulated
ENSMUSG00000015806	Qdpr	569.24	-1.14541	0.246065	-4.65488	3.24e-06	4.62e-05	Downregulated
ENSMUSG00000015837	Sqstm1	6634.76	-1.15613	0.246075	-4.69827	2.62e-06	3.89e-05	Downregulated
ENSMUSG00000015880	Ncapg	1138.54	-1.40764	0.278096	-5.0617	4.16e-07	9.48e-06	Downregulated
ENSMUSG00000015889	Lta4h	908.62	-1.39964	0.283455	-4.93779	7.9e-07	1.55e-05	Downregulated
ENSMUSG00000015943	Bola1	3224.88	-1.02213	0.240496	-4.25008	2.14e-05	0.000198693	Downregulated
ENSMUSG00000015961	Adss	3637.27	-1.40542	0.290897	-4.83133	1.36e-06	2.35e-05	Downregulated
ENSMUSG00000015971	Actr8	682.495	-1.26667	0.317112	-3.99438	6.49e-05	0.000469132	Downregulated
ENSMUSG00000016253	Nelfcd	1560.88	-1.1551	0.277963	-4.15558	3.24e-05	0.000274877	Downregulated
ENSMUSG00000016257	Prelid3b	2660.15	-1.22168	0.257409	-4.74606	2.07e-06	3.27e-05	Downregulated
ENSMUSG00000016344	Ppdpf	1316.1	-1.21352	0.225564	-5.37991	7.45e-08	2.46e-06	Downregulated
ENSMUSG00000016382	Pls3	1494.93	-1.28891	0.285512	-4.51439	6.35e-06	7.77e-05	Downregulated
ENSMUSG00000016386	Mpped2	213.963	-1.22609	0.308329	-3.97657	6.99e-05	0.000496354	Downregulated
ENSMUSG00000016409	Nkap	921.053	-1.1971	0.2719	-4.40272	1.07e-05	0.000116693	Downregulated
ENSMUSG00000016495	Plgrkt	311.995	-1.14224	0.292113	-3.91028	9.22e-05	0.000610446	Downregulated
ENSMUSG00000016503	Gtf3a	367.448	-1.03887	0.274554	-3.78384	0.000154429	0.000916475	Downregulated
ENSMUSG00000016526	Dyrk3	1267.07	-1.60236	0.280495	-5.71261	1.11e-08	5.72e-07	Downregulated
ENSMUSG00000016541	Atxn10	2736.1	-1.05496	0.255022	-4.13676	3.52e-05	0.000292801	Downregulated
ENSMUSG00000016552	Foxred2	114.969	-1.03065	0.412922	-2.49598	0.0125608	0.0322394	Downregulated
ENSMUSG00000016554	Eif3d	6785.4	-1.18187	0.254709	-4.64008	3.48e-06	4.89e-05	Downregulated
ENSMUSG00000016619	Nup50	2429.96	-1.06331	0.255006	-4.16976	3.05e-05	0.000260778	Downregulated
ENSMUSG00000017119	Nbr1	725.852	-1.43896	0.265914	-5.41137	6.25e-08	2.18e-06	Downregulated
ENSMUSG00000017144	Rnd3	1386.45	-1.43838	0.319442	-4.50281	6.71e-06	8.11e-05	Downregulated
ENSMUSG00000017188	Coa3	4108.28	-1.13052	0.207575	-5.44634	5.14e-08	1.85e-06	Downregulated
ENSMUSG00000017221	Psmd3	5085.24	-1.06076	0.291662	-3.63697	0.000275868	0.00145498	Downregulated
ENSMUSG00000017286	Glod4	2339.24	-1.30852	0.22661	-5.7743	7.73e-09	4.38e-07	Downregulated
ENSMUSG00000017386	Traf4	1315.23	-1.2711	0.230606	-5.51202	3.55e-08	1.4e-06	Downregulated
ENSMUSG00000017405	Nek8	220.123	-1.03779	0.296511	-3.50001	0.000465235	0.00220068	Downregulated
ENSMUSG00000017491	Rarb	132.536	-1.02642	0.369045	-2.7813	0.00541416	0.0160655	Downregulated
ENSMUSG00000017499	Cdc6	4247.24	-1.2168	0.286876	-4.24155	2.22e-05	0.000204289	Downregulated
ENSMUSG00000017561	Crlf3	1783.56	-1.00849	0.257096	-3.92264	8.76e-05	0.000589755	Downregulated
ENSMUSG00000017707	Serinc3	13847.1	-1.10223	0.22962	-4.80024	1.58e-06	2.66e-05	Downregulated
ENSMUSG00000017723	Wfdc2	136.662	-1.74673	0.37595	-4.64617	3.38e-06	4.77e-05	Downregulated
ENSMUSG00000017747	Ghdc	670.937	-1.43238	0.283514	-5.05225	4.37e-07	9.82e-06	Downregulated
ENSMUSG00000017754	Pltp	34.2791	-1.47877	0.549659	-2.69035	0.00713771	0.0202231	Downregulated
ENSMUSG00000017764	Zswim1	829.771	-1.72232	0.282968	-6.08665	1.15e-09	1.01e-07	Downregulated
ENSMUSG00000017774	Myo1c	960.175	-1.09366	0.301484	-3.62758	0.000286088	0.00149456	Downregulated
ENSMUSG00000017837	Nkiras2	2155.79	-1.66462	0.270275	-6.159	7.32e-10	7.14e-08	Downregulated
ENSMUSG00000017843	Ppp2r5c	2321.66	-1.03432	0.244103	-4.23725	2.26e-05	0.0002069	Downregulated
ENSMUSG00000017861	Mybl2	1900.02	-1.17843	0.265767	-4.43405	9.25e-06	0.000104082	Downregulated
ENSMUSG00000018012	Rac3	111.909	-1.04281	0.33882	-3.07779	0.00208544	0.00733493	Downregulated
ENSMUSG00000018042	Cyb5r3	765.979	-1.50587	0.247462	-6.08528	1.16e-09	1.02e-07	Downregulated
ENSMUSG00000018102	Hist1h2bc	491.08	-1.44503	0.254664	-5.67424	1.39e-08	6.89e-07	Downregulated
ENSMUSG00000018166	Erbb3	965.273	-1.18618	0.290558	-4.08241	4.46e-05	0.000348999	Downregulated
ENSMUSG00000018189	Uchl5	3779.24	-1.02554	0.243284	-4.21538	2.49e-05	0.000223574	Downregulated
ENSMUSG00000018287	Spag7	6001.48	-1.14626	0.26383	-4.34468	1.39e-05	0.000142588	Downregulated
ENSMUSG00000018326	Ywhab	10302	-1.07714	0.246474	-4.3702	1.24e-05	0.000130494	Downregulated
ENSMUSG00000018340	Anxa6	208.26	-1.13126	0.312156	-3.62401	0.000290065	0.00151117	Downregulated
ENSMUSG00000018347	Zkscan6	134.209	-1.29508	0.371027	-3.49054	0.000482043	0.00226949	Downregulated
ENSMUSG00000018395	Kif3a	295.161	-1.04723	0.26735	-3.9171	8.96e-05	0.000599425	Downregulated
ENSMUSG00000018405	Mrm1	228.722	-1.43925	0.290157	-4.96023	7.04e-07	1.42e-05	Downregulated
ENSMUSG00000018415	Gid4	515.833	-1.0368	0.259167	-4.00052	6.32e-05	0.000460062	Downregulated
ENSMUSG00000018417	Myo1b	2250.66	-1.15089	0.240754	-4.78036	1.75e-06	2.87e-05	Downregulated
ENSMUSG00000018442	Derl2	3153.24	-1.43155	0.231784	-6.17623	6.56e-10	6.74e-08	Downregulated
ENSMUSG00000018446	C1qbp	28657.5	-1.19157	0.252794	-4.7136	2.43e-06	3.66e-05	Downregulated
ENSMUSG00000018567	Gabarap	2042.1	-1.31202	0.218457	-6.00582	1.9e-09	1.5e-07	Downregulated
ENSMUSG00000018569	Cldn7	8104.36	-1.32313	0.255101	-5.18669	2.14e-07	5.66e-06	Downregulated
ENSMUSG00000018574	Acadvl	577.965	-1.18458	0.263206	-4.50059	6.78e-06	8.17e-05	Downregulated
ENSMUSG00000018583	G3bp1	7092.36	-1.01531	0.233647	-4.34551	1.39e-05	0.000142476	Downregulated
ENSMUSG00000018593	Sparc	59.6852	-1.24837	0.514176	-2.42791	0.0151863	0.037837	Downregulated
ENSMUSG00000018599	Mief2	161.319	-1.22027	0.397383	-3.07077	0.00213505	0.00747705	Downregulated
ENSMUSG00000018648	Dusp14	7106.35	-1.36808	0.252961	-5.40827	6.36e-08	2.21e-06	Downregulated
ENSMUSG00000018651	Tada2a	1204.53	-1.10589	0.241047	-4.58785	4.48e-06	5.94e-05	Downregulated
ENSMUSG00000018661	Cog1	199.327	-1.47643	0.312833	-4.71956	2.36e-06	3.6e-05	Downregulated
ENSMUSG00000018669	Cdk5rap3	687.351	-1.44278	0.252243	-5.71979	1.07e-08	5.57e-07	Downregulated
ENSMUSG00000018677	Slc25a39	5208.18	-1.21894	0.250642	-4.86329	1.15e-06	2.08e-05	Downregulated
ENSMUSG00000018707	Dync1h1	948.923	-1.22113	0.261689	-4.66633	3.07e-06	4.43e-05	Downregulated
ENSMUSG00000018733	Pex12	888.151	-1.49736	0.274314	-5.45856	4.8e-08	1.77e-06	Downregulated
ENSMUSG00000018761	Mpdu1	4258.27	-1.26192	0.255356	-4.94182	7.74e-07	1.54e-05	Downregulated
ENSMUSG00000018809	Smyd4	100.307	-1.30052	0.391544	-3.32151	0.000895319	0.00371226	Downregulated
ENSMUSG00000018882	Mrpl45	5752.72	-1.02969	0.208819	-4.93102	8.18e-07	1.59e-05	Downregulated
ENSMUSG00000018900	Slc22a5	51.5585	-1.3743	0.55071	-2.49551	0.0125777	0.0322757	Downregulated
ENSMUSG00000018920	Cxcl16	220.514	-1.32182	0.279827	-4.72369	2.32e-06	3.55e-05	Downregulated
ENSMUSG00000018932	Map2k3	1576.36	-1.05635	0.251253	-4.20433	2.62e-05	0.000232331	Downregulated
ENSMUSG00000018965	Ywhah	3098.79	-1.18278	0.267949	-4.41419	1.01e-05	0.000111824	Downregulated
ENSMUSG00000018995	Nars2	215.325	-1.69787	0.405554	-4.18655	2.83e-05	0.000247033	Downregulated
ENSMUSG00000018999	Slc35b4	398.309	-1.15819	0.253853	-4.56246	5.06e-06	6.51e-05	Downregulated
ENSMUSG00000019039	Dalrd3	885.537	-1.15991	0.245975	-4.71557	2.41e-06	3.64e-05	Downregulated
ENSMUSG00000019055	Plod1	969.411	-1.52439	0.264749	-5.75785	8.52e-09	4.73e-07	Downregulated
ENSMUSG00000019080	Mfsd3	67.2715	-2.1302	0.40168	-5.30324	1.14e-07	3.42e-06	Downregulated
ENSMUSG00000019087	Atp6ap1	3687.13	-1.33245	0.264974	-5.0286	4.94e-07	1.08e-05	Downregulated
ENSMUSG00000019139	Isyna1	66963	-1.25588	0.242177	-5.18579	2.15e-07	5.67e-06	Downregulated
ENSMUSG00000019173	Rab5c	1108.69	-1.11124	0.236792	-4.69291	2.69e-06	3.98e-05	Downregulated
ENSMUSG00000019179	Mdh2	31488.6	-1.17005	0.228948	-5.11054	3.21e-07	7.82e-06	Downregulated
ENSMUSG00000019295	Tmem129	463.306	-1.18489	0.275585	-4.29954	1.71e-05	0.000167441	Downregulated
ENSMUSG00000019303	Psmc3ip	1606.4	-1.02791	0.214321	-4.7961	1.62e-06	2.7e-05	Downregulated
ENSMUSG00000019312	Grb7	585.773	-1.48731	0.304401	-4.88602	1.03e-06	1.9e-05	Downregulated
ENSMUSG00000019373	Cops3	2959.04	-1.22043	0.243226	-5.01771	5.23e-07	1.12e-05	Downregulated
ENSMUSG00000019428	Fkbp8	2234.84	-1.0124	0.274008	-3.6948	0.000220058	0.00121509	Downregulated
ENSMUSG00000019429	Ffar3	78.7334	-1.64461	0.410148	-4.00979	6.08e-05	0.000446165	Downregulated
ENSMUSG00000019432	Ddx39b	6551.02	-1.29405	0.232394	-5.56833	2.57e-08	1.09e-06	Downregulated
ENSMUSG00000019433	Gipc1	1057.5	-1.01898	0.261853	-3.89143	9.97e-05	0.00064738	Downregulated
ENSMUSG00000019437	Tlcd1	1738.74	-1.48942	0.250039	-5.95675	2.57e-09	1.92e-07	Downregulated
ENSMUSG00000019470	Xab2	1385.8	-1.0029	0.257229	-3.89884	9.67e-05	0.000632083	Downregulated
ENSMUSG00000019478	Rab4a	456.095	-1.12111	0.302127	-3.71072	0.000206668	0.00115272	Downregulated
ENSMUSG00000019487	Trip10	356.59	-1.25859	0.293716	-4.28507	1.83e-05	0.000175604	Downregulated
ENSMUSG00000019494	Cops6	10139.1	-1.16226	0.225446	-5.15539	2.53e-07	6.42e-06	Downregulated
ENSMUSG00000019578	Ubxn6	258.883	-1.10554	0.319917	-3.4557	0.000548864	0.0025174	Downregulated
ENSMUSG00000019710	Mrpl24	2343.64	-1.94436	0.275327	-7.06199	1.64e-12	8e-10	Downregulated
ENSMUSG00000019763	Rmnd1	259.591	-1.83424	0.298061	-6.15391	7.56e-10	7.33e-08	Downregulated
ENSMUSG00000019773	Fbxo5	2486.75	-1.10341	0.258363	-4.27079	1.95e-05	0.000184429	Downregulated
ENSMUSG00000019777	Hdac2	3351.87	-1.12414	0.292566	-3.84234	0.000121865	0.00076024	Downregulated
ENSMUSG00000019779	Frk	127.794	-1.14745	0.405891	-2.82699	0.00469872	0.0142676	Downregulated
ENSMUSG00000019791	Hint3	687.603	-1.16162	0.260103	-4.46598	7.97e-06	9.35e-05	Downregulated
ENSMUSG00000019810	Fuca2	2786.36	-1.62399	0.286824	-5.66196	1.5e-08	7.13e-07	Downregulated
ENSMUSG00000019813	Cep57l1	1258.67	-1.25947	0.233718	-5.38885	7.09e-08	2.38e-06	Downregulated
ENSMUSG00000019826	Zbtb24	277.565	-1.15831	0.25315	-4.57558	4.75e-06	6.19e-05	Downregulated
ENSMUSG00000019848	Popdc3	508.749	-1.28538	0.287826	-4.46583	7.98e-06	9.35e-05	Downregulated
ENSMUSG00000019849	Prep	4712.55	-1.33113	0.290486	-4.58241	4.6e-06	6.07e-05	Downregulated
ENSMUSG00000019857	Asf1a	3937.22	-1.0078	0.259966	-3.87666	0.000105899	0.000681058	Downregulated
ENSMUSG00000019863	Qrsl1	1181.5	-1.07655	0.241407	-4.45947	8.22e-06	9.56e-05	Downregulated
ENSMUSG00000019864	Rtn4ip1	144.754	-1.22242	0.348476	-3.50789	0.000451669	0.00215142	Downregulated
ENSMUSG00000019872	Smpdl3a	5481.39	-1.24392	0.273651	-4.54563	5.48e-06	6.93e-05	Downregulated
ENSMUSG00000019877	Serinc1	6163.31	-1.51196	0.262906	-5.75095	8.87e-09	4.86e-07	Downregulated
ENSMUSG00000019916	P4ha1	2420.51	-1.19125	0.232434	-5.12509	2.97e-07	7.38e-06	Downregulated
ENSMUSG00000019920	Lims1	873.82	-1.27588	0.236223	-5.40117	6.62e-08	2.27e-06	Downregulated
ENSMUSG00000019951	Uhrf1bp1l	591.13	-1.02735	0.259108	-3.96494	7.34e-05	0.000515253	Downregulated
ENSMUSG00000019960	Dusp6	320.46	-1.9066	0.341781	-5.57841	2.43e-08	1.05e-06	Downregulated
ENSMUSG00000019969	Psen1	3159.22	-1.14547	0.261804	-4.3753	1.21e-05	0.000128355	Downregulated
ENSMUSG00000019978	Epb41l2	480.392	-1.0162	0.281103	-3.61506	0.000300275	0.00155581	Downregulated
ENSMUSG00000019988	Nedd1	1526.12	-1.6178	0.259204	-6.2414	4.34e-10	4.9e-08	Downregulated
ENSMUSG00000019997	Ccn2	243.796	-1.67751	0.34247	-4.89828	9.67e-07	1.79e-05	Downregulated
ENSMUSG00000019998	Stx7	3506.36	-1.55177	0.274283	-5.65755	1.54e-08	7.22e-07	Downregulated
ENSMUSG00000020003	Pex7	352.117	-1.88433	0.27764	-6.78695	1.15e-11	3.05e-09	Downregulated
ENSMUSG00000020038	Cry1	515.253	-1.35441	0.286589	-4.72595	2.29e-06	3.52e-05	Downregulated
ENSMUSG00000020048	Hsp90b1	5822.17	-1.27891	0.35791	-3.57328	0.000352539	0.00176342	Downregulated
ENSMUSG00000020056	Washc3	3264.34	-1.21583	0.22538	-5.39459	6.87e-08	2.32e-06	Downregulated
ENSMUSG00000020057	Dram1	111.32	-1.17736	0.386648	-3.04505	0.00232642	0.00801034	Downregulated
ENSMUSG00000020064	Herc4	1817.29	-1.01723	0.274699	-3.70306	0.000213014	0.00118425	Downregulated
ENSMUSG00000020069	Hnrnph3	847.719	-1.26345	0.248962	-5.07488	3.88e-07	9.04e-06	Downregulated
ENSMUSG00000020078	Vps26a	6724.94	-1.28251	0.245624	-5.22144	1.78e-07	4.88e-06	Downregulated
ENSMUSG00000020079	Supv3l1	1043.31	-1.42103	0.258019	-5.50747	3.64e-08	1.43e-06	Downregulated
ENSMUSG00000020083	Fam241b	121.013	-1.47772	0.363845	-4.0614	4.88e-05	0.000373045	Downregulated
ENSMUSG00000020087	Tysnd1	126.826	-1.23556	0.31026	-3.98236	6.82e-05	0.000486718	Downregulated
ENSMUSG00000020097	Sgpl1	1007.9	-1.21181	0.25369	-4.77675	1.78e-06	2.92e-05	Downregulated
ENSMUSG00000020114	Cand1	7445.51	-1.0018	0.263123	-3.80736	0.000140456	0.000846211	Downregulated
ENSMUSG00000020115	Tbk1	492.232	-1.16434	0.271969	-4.28114	1.86e-05	0.000178027	Downregulated
ENSMUSG00000020130	Tbc1d15	5543.57	-1.02665	0.258969	-3.96436	7.36e-05	0.000516017	Downregulated
ENSMUSG00000020134	Peli1	867.303	-1.35275	0.279909	-4.83282	1.35e-06	2.35e-05	Downregulated
ENSMUSG00000020149	Rab1a	10398.2	-1.32656	0.266161	-4.98406	6.23e-07	1.28e-05	Downregulated
ENSMUSG00000020150	Gamt	156.432	-1.26045	0.314766	-4.00439	6.22e-05	0.00045394	Downregulated
ENSMUSG00000020152	Actr2	3804.5	-1.04333	0.25286	-4.12611	3.69e-05	0.000303526	Downregulated
ENSMUSG00000020156	Pwwp3a	1053.93	-1.0544	0.274023	-3.84787	0.00011915	0.000747131	Downregulated
ENSMUSG00000020171	Yeats4	1349.45	-1.31908	0.252672	-5.22054	1.78e-07	4.89e-06	Downregulated
ENSMUSG00000020183	Cpm	329.644	-1.24272	0.294098	-4.22553	2.38e-05	0.000216569	Downregulated
ENSMUSG00000020186	Csrp2	996.162	-1.46173	0.280646	-5.20845	1.9e-07	5.13e-06	Downregulated
ENSMUSG00000020225	Tmbim4	3541.3	-1.00048	0.250775	-3.98953	6.62e-05	0.00047661	Downregulated
ENSMUSG00000020226	Slc5a4b	50.2261	-1.77888	0.473158	-3.75959	0.000170195	0.000989053	Downregulated
ENSMUSG00000020230	Prmt2	100.671	-1.0711	0.367719	-2.91282	0.00358178	0.0114229	Downregulated
ENSMUSG00000020232	Hmg20b	393.309	-1.13323	0.248074	-4.56809	4.92e-06	6.38e-05	Downregulated
ENSMUSG00000020235	Fzr1	554.988	-1.13493	0.283114	-4.00872	6.1e-05	0.000447809	Downregulated
ENSMUSG00000020248	Nfyb	3132.15	-1.14188	0.221593	-5.15306	2.56e-07	6.46e-06	Downregulated
ENSMUSG00000020250	Txnrd1	1439.13	-1.24169	0.273117	-4.54637	5.46e-06	6.92e-05	Downregulated
ENSMUSG00000020267	Hint1	4504.7	-1.06961	0.210337	-5.08525	3.67e-07	8.68e-06	Downregulated
ENSMUSG00000020268	Lyrm7	216.533	-1.48533	0.352812	-4.20998	2.55e-05	0.000228024	Downregulated
ENSMUSG00000020273	Papolg	324.453	-1.61008	0.308405	-5.22068	1.78e-07	4.89e-06	Downregulated
ENSMUSG00000020283	Pex13	902.805	-1.26001	0.275026	-4.58143	4.62e-06	6.07e-05	Downregulated
ENSMUSG00000020287	Mpg	170.836	-1.43697	0.29048	-4.94687	7.54e-07	1.5e-05	Downregulated
ENSMUSG00000020289	Nprl3	302.867	-1.46479	0.286732	-5.10856	3.25e-07	7.88e-06	Downregulated
ENSMUSG00000020311	Erlec1	290.435	-1.75696	0.306949	-5.72395	1.04e-08	5.5e-07	Downregulated
ENSMUSG00000020325	Fstl3	542.2	-1.47126	0.294795	-4.99078	6.01e-07	1.25e-05	Downregulated
ENSMUSG00000020328	Nudcd2	4456.72	-1.35721	0.236535	-5.73788	9.59e-09	5.16e-07	Downregulated
ENSMUSG00000020332	Meikin	195.069	-1.34916	0.353183	-3.82001	0.000133447	0.000812777	Downregulated
ENSMUSG00000020333	Acsl6	142.506	-1.43442	0.38556	-3.72035	0.00019895	0.00111404	Downregulated
ENSMUSG00000020361	Hspa4	3285.68	-1.02425	0.214432	-4.77655	1.78e-06	2.92e-05	Downregulated
ENSMUSG00000020362	Cnot6	737.303	-1.07636	0.298189	-3.60967	0.000306586	0.00158322	Downregulated
ENSMUSG00000020380	Rad50	534.261	-1.23829	0.240271	-5.15374	2.55e-07	6.45e-06	Downregulated
ENSMUSG00000020381	Mrnip	346.458	-2.17263	0.279754	-7.76622	8.09e-15	1.03e-11	Downregulated
ENSMUSG00000020388	Pdlim4	181.497	-1.18289	0.332719	-3.55521	0.000377672	0.00186615	Downregulated
ENSMUSG00000020392	Cdkn2aipnl	2167.85	-1.1951	0.250707	-4.76694	1.87e-06	3.01e-05	Downregulated
ENSMUSG00000020397	Med7	2505.9	-1.1693	0.231774	-5.04501	4.53e-07	1.01e-05	Downregulated
ENSMUSG00000020402	Vdac1	7606.57	-1.41187	0.236849	-5.96106	2.51e-09	1.88e-07	Downregulated
ENSMUSG00000020444	Guk1	6968.75	-1.01208	0.202104	-5.00769	5.51e-07	1.17e-05	Downregulated
ENSMUSG00000020457	Drg1	9330	-1.19298	0.231004	-5.16432	2.41e-07	6.18e-06	Downregulated
ENSMUSG00000020459	Mtif2	558.639	-1.11785	0.308111	-3.62806	0.000285554	0.00149223	Downregulated
ENSMUSG00000020464	Pnpt1	1179.61	-1.16094	0.323909	-3.58417	0.000338154	0.00170345	Downregulated
ENSMUSG00000020467	Efemp1	92.8936	-2.05471	0.404389	-5.08101	3.75e-07	8.82e-06	Downregulated
ENSMUSG00000020471	Pold2	2074.17	-1.36332	0.258847	-5.26691	1.39e-07	3.98e-06	Downregulated
ENSMUSG00000020476	Dbnl	3172.39	-1.238	0.235529	-5.25624	1.47e-07	4.19e-06	Downregulated
ENSMUSG00000020477	Mrps24	11225.2	-1.05869	0.213052	-4.96918	6.72e-07	1.37e-05	Downregulated
ENSMUSG00000020484	Xbp1	2007.52	-2.15698	0.338645	-6.36942	1.9e-10	2.49e-08	Downregulated
ENSMUSG00000020496	Rnf187	1050.56	-1.15596	0.220564	-5.24094	1.6e-07	4.5e-06	Downregulated
ENSMUSG00000020513	Tubd1	463.838	-1.23049	0.326863	-3.76454	0.000166853	0.000974282	Downregulated
ENSMUSG00000020523	Fam114a2	2092.28	-1.03694	0.25453	-4.07394	4.62e-05	0.000358493	Downregulated
ENSMUSG00000020527	Myo19	335.754	-1.33368	0.281863	-4.73168	2.23e-06	3.46e-05	Downregulated
ENSMUSG00000020528	Prpsap2	2933.58	-1.42012	0.244518	-5.80784	6.33e-09	3.78e-07	Downregulated
ENSMUSG00000020544	Cox11	398.268	-1.21815	0.310305	-3.92567	8.65e-05	0.000584421	Downregulated
ENSMUSG00000020547	Bzw2	2771.44	-1.02922	0.267894	-3.84189	0.000122091	0.000761095	Downregulated
ENSMUSG00000020561	Twistnb	2036.33	-1.37669	0.269359	-5.11099	3.2e-07	7.81e-06	Downregulated
ENSMUSG00000020564	Atxn7l1	352.726	-1.26457	0.296984	-4.25804	2.06e-05	0.000192905	Downregulated
ENSMUSG00000020571	Pdia6	8447.32	-1.56716	0.316424	-4.95271	7.32e-07	1.47e-05	Downregulated
ENSMUSG00000020590	Snx13	237.877	-1.07635	0.265459	-4.0547	5.02e-05	0.000381849	Downregulated
ENSMUSG00000020605	Hs1bp3	266.077	-1.22045	0.311442	-3.91871	8.9e-05	0.000596597	Downregulated
ENSMUSG00000020610	Amz2	678.246	-1.31438	0.237917	-5.52452	3.3e-08	1.34e-06	Downregulated
ENSMUSG00000020612	Prkar1a	3328.08	-1.14902	0.210913	-5.44784	5.1e-08	1.84e-06	Downregulated
ENSMUSG00000020621	Rdh14	127.008	-2.18565	0.333639	-6.55093	5.72e-11	1.02e-08	Downregulated
ENSMUSG00000020628	Trappc12	287.487	-1.33673	0.287319	-4.65243	3.28e-06	4.67e-05	Downregulated
ENSMUSG00000020630	Rnaseh1	890.688	-1.12894	0.276323	-4.08557	4.4e-05	0.000345232	Downregulated
ENSMUSG00000020644	Id2	3162.23	-1.33188	0.340107	-3.91607	9e-05	0.000601048	Downregulated
ENSMUSG00000020646	Mboat2	2765.14	-1.02165	0.258795	-3.94772	7.89e-05	0.000544277	Downregulated
ENSMUSG00000020650	Bcap29	1577.65	-1.23805	0.228494	-5.41832	6.02e-08	2.11e-06	Downregulated
ENSMUSG00000020652	Cenpo	480.602	-1.04876	0.267912	-3.91457	9.06e-05	0.000603711	Downregulated
ENSMUSG00000020664	Dld	2783.79	-1.19206	0.231356	-5.15249	2.57e-07	6.47e-06	Downregulated
ENSMUSG00000020692	Nle1	425.679	-1.17629	0.255431	-4.60513	4.12e-06	5.57e-05	Downregulated
ENSMUSG00000020720	Psmd12	15617.8	-1.05562	0.255552	-4.13075	3.62e-05	0.000298179	Downregulated
ENSMUSG00000020721	Helz	643.158	-1.27341	0.256894	-4.95696	7.16e-07	1.44e-05	Downregulated
ENSMUSG00000020733	Slc9a3r1	457.393	-1.23403	0.292285	-4.22201	2.42e-05	0.000218816	Downregulated
ENSMUSG00000020743	Mif4gd	856.388	-1.24387	0.223208	-5.5727	2.51e-08	1.07e-06	Downregulated
ENSMUSG00000020766	Galk1	4395.69	-1.33242	0.241949	-5.50702	3.65e-08	1.43e-06	Downregulated
ENSMUSG00000020774	Aspa	132.316	-2.33837	0.412598	-5.66743	1.45e-08	6.98e-07	Downregulated
ENSMUSG00000020775	Mrpl38	1655.38	-1.24558	0.211957	-5.87657	4.19e-09	2.82e-07	Downregulated
ENSMUSG00000020777	Acox1	574.944	-1.1297	0.295178	-3.82719	0.000129616	0.000796653	Downregulated
ENSMUSG00000020780	Srp68	1822.78	-1.39625	0.262468	-5.31968	1.04e-07	3.18e-06	Downregulated
ENSMUSG00000020818	Mfsd11	1394.47	-1.31732	0.243004	-5.42097	5.93e-08	2.09e-06	Downregulated
ENSMUSG00000020829	Slc46a1	4786.62	-1.63355	0.226996	-7.19639	6.18e-13	3.64e-10	Downregulated
ENSMUSG00000020832	Eral1	741.603	-1.15697	0.271747	-4.25754	2.07e-05	0.00019323	Downregulated
ENSMUSG00000020834	Dhrs13	593.59	-1.00014	0.250608	-3.99083	6.58e-05	0.000474616	Downregulated
ENSMUSG00000020846	Rflnb	2851.63	-1.11452	0.247419	-4.50459	6.65e-06	8.05e-05	Downregulated
ENSMUSG00000020849	Ywhae	30992.4	-1.09166	0.229833	-4.7498	2.04e-06	3.22e-05	Downregulated
ENSMUSG00000020857	Nme2	347.135	-1.07076	0.260525	-4.11003	3.96e-05	0.000319139	Downregulated
ENSMUSG00000020869	Lrrc59	5631.81	-1.03854	0.251795	-4.12456	3.71e-05	0.000304838	Downregulated
ENSMUSG00000020895	Tmem107	474.758	-1.11476	0.256838	-4.34034	1.42e-05	0.00014481	Downregulated
ENSMUSG00000020897	Aurkb	1863.45	-1.11275	0.277646	-4.00779	6.13e-05	0.000449194	Downregulated
ENSMUSG00000020898	Ctc1	568.869	-1.26574	0.239058	-5.29471	1.19e-07	3.54e-06	Downregulated
ENSMUSG00000020900	Myh10	2205.46	-1.52334	0.259507	-5.87014	4.35e-09	2.89e-07	Downregulated
ENSMUSG00000020925	Ccdc43	6618.84	-1.12514	0.266708	-4.21864	2.46e-05	0.000220943	Downregulated
ENSMUSG00000020936	Nmt1	4317.26	-1.05068	0.2285	-4.59815	4.26e-06	5.72e-05	Downregulated
ENSMUSG00000020946	Gosr2	3003.53	-1.04108	0.233921	-4.45056	8.56e-06	9.89e-05	Downregulated
ENSMUSG00000020949	Fkbp3	4597.02	-1.46104	0.248679	-5.87522	4.22e-09	2.84e-07	Downregulated
ENSMUSG00000020952	Scfd1	1992.22	-1.30437	0.288231	-4.52544	6.03e-06	7.49e-05	Downregulated
ENSMUSG00000020956	Dtd2	1671.98	-2.05197	0.246161	-8.33589	7.69e-17	1.64e-13	Downregulated
ENSMUSG00000020962	Gtf2a1	647.58	-1.08354	0.267746	-4.04691	5.19e-05	0.000392843	Downregulated
ENSMUSG00000020974	Pole2	1577.39	-1.24849	0.281772	-4.43085	9.39e-06	0.000105155	Downregulated
ENSMUSG00000020978	Klhdc2	935.036	-1.001	0.261956	-3.82123	0.000132787	0.000809144	Downregulated
ENSMUSG00000020986	Sec23a	1659.57	-1.1417	0.248799	-4.58885	4.46e-06	5.91e-05	Downregulated
ENSMUSG00000020993	Trappc6b	1128.31	-1.47708	0.239125	-6.17705	6.53e-10	6.74e-08	Downregulated
ENSMUSG00000021033	Gstz1	412.341	-1.04813	0.284786	-3.68041	0.000232861	0.00126935	Downregulated
ENSMUSG00000021036	Sptlc2	2346.32	-1.08522	0.25681	-4.22578	2.38e-05	0.000216444	Downregulated
ENSMUSG00000021038	Vipas39	1151.1	-1.51535	0.287458	-5.27156	1.35e-07	3.9e-06	Downregulated
ENSMUSG00000021051	Ppp2r5e	645.532	-1.05206	0.292855	-3.59242	0.000327625	0.00166697	Downregulated
ENSMUSG00000021054	Sgpp1	1183.1	-1.03965	0.254023	-4.09273	4.26e-05	0.000337542	Downregulated
ENSMUSG00000021065	Fut8	136.709	-1.23058	0.362314	-3.39645	0.000682652	0.00299265	Downregulated
ENSMUSG00000021072	Tmx1	2435.55	-1.60333	0.298426	-5.37261	7.76e-08	2.55e-06	Downregulated
ENSMUSG00000021109	Hif1a	303.444	-1.02498	0.274222	-3.7378	0.000185639	0.00105815	Downregulated
ENSMUSG00000021114	Atp6v1d	4434.1	-1.01778	0.244792	-4.15772	3.21e-05	0.000272986	Downregulated
ENSMUSG00000021136	Smoc1	156.531	-1.20992	0.360064	-3.3603	0.000778589	0.0033269	Downregulated
ENSMUSG00000021176	Efcab11	157.916	-2.03152	0.34455	-5.89617	3.72e-09	2.57e-07	Downregulated
ENSMUSG00000021177	Tdp1	368.05	-1.33217	0.303701	-4.38644	1.15e-05	0.000123797	Downregulated
ENSMUSG00000021190	Lgmn	4236.25	-1.11706	0.227981	-4.89977	9.59e-07	1.79e-05	Downregulated
ENSMUSG00000021192	Golga5	777.275	-1.26506	0.252009	-5.01988	5.17e-07	1.11e-05	Downregulated
ENSMUSG00000021218	Gdi2	11103	-1.11034	0.259472	-4.27921	1.88e-05	0.000179179	Downregulated
ENSMUSG00000021222	Dcaf4	3861.09	-1.00904	0.263881	-3.82386	0.000131378	0.000803434	Downregulated
ENSMUSG00000021238	Aldh6a1	621.279	-1.70378	0.273878	-6.22095	4.94e-10	5.47e-08	Downregulated
ENSMUSG00000021240	Abcd4	620.58	-1.13248	0.260998	-4.33904	1.43e-05	0.000145512	Downregulated
ENSMUSG00000021241	Isca2	1387.73	-1.26234	0.241638	-5.22412	1.75e-07	4.83e-06	Downregulated
ENSMUSG00000021248	Tmed10	10592.3	-1.00053	0.241098	-4.14988	3.33e-05	0.00027973	Downregulated
ENSMUSG00000021252	Erg28	2366.82	-1.08887	0.239354	-4.54922	5.38e-06	6.85e-05	Downregulated
ENSMUSG00000021263	Degs2	30.3969	-1.37875	0.520459	-2.64911	0.00807037	0.0224262	Downregulated
ENSMUSG00000021278	Amn	188.304	-1.95579	0.360691	-5.42233	5.88e-08	2.09e-06	Downregulated
ENSMUSG00000021279	Cdc42bpb	149.502	-1.09082	0.299941	-3.63678	0.000276066	0.00145557	Downregulated
ENSMUSG00000021286	Zfyve21	1962	-1.03091	0.216143	-4.76956	1.85e-06	2.99e-05	Downregulated
ENSMUSG00000021326	Trim27	1389.43	-1.07323	0.255242	-4.20475	2.61e-05	0.000232145	Downregulated
ENSMUSG00000021327	Zkscan3	95.3292	-1.39265	0.342053	-4.07143	4.67e-05	0.00036139	Downregulated
ENSMUSG00000021339	Mrs2	755.288	-1.16411	0.228224	-5.10072	3.38e-07	8.12e-06	Downregulated
ENSMUSG00000021361	Tmem14c	1942.66	-1.04042	0.216525	-4.80507	1.55e-06	2.6e-05	Downregulated
ENSMUSG00000021371	Mcur1	571.494	-1.60438	0.300468	-5.33962	9.31e-08	2.92e-06	Downregulated
ENSMUSG00000021376	Tpmt	226.134	-1.06358	0.293024	-3.62968	0.000283768	0.00148471	Downregulated
ENSMUSG00000021403	Serpinb9b	3475.71	-1.67123	0.334947	-4.98953	6.05e-07	1.26e-05	Downregulated
ENSMUSG00000021418	Rpp40	1657	-1.16449	0.28152	-4.13643	3.53e-05	0.000292883	Downregulated
ENSMUSG00000021420	Fars2	183.966	-1.21655	0.33319	-3.65121	0.000261003	0.00139556	Downregulated
ENSMUSG00000021456	Fbp2	34677	-1.01733	0.255975	-3.97433	7.06e-05	0.000500074	Downregulated
ENSMUSG00000021468	Sptlc1	1768.53	-1.3088	0.234149	-5.5896	2.28e-08	1.01e-06	Downregulated
ENSMUSG00000021469	Msx2	245.318	-1.53367	0.357848	-4.2858	1.82e-05	0.000175575	Downregulated
ENSMUSG00000021470	Ercc6l2	190.94	-1.54671	0.334992	-4.61714	3.89e-06	5.34e-05	Downregulated
ENSMUSG00000021474	Sfxn1	982.135	-1.12969	0.231664	-4.87642	1.08e-06	1.97e-05	Downregulated
ENSMUSG00000021484	Lman2	8548.44	-1.12677	0.24125	-4.67053	3e-06	4.37e-05	Downregulated
ENSMUSG00000021485	Mxd3	464.203	-1.47428	0.345622	-4.26558	1.99e-05	0.000187844	Downregulated
ENSMUSG00000021486	Prelid1	9957.06	-1.05919	0.216022	-4.90316	9.43e-07	1.77e-05	Downregulated
ENSMUSG00000021518	Ptdss1	4384.6	-1.18483	0.260157	-4.5543	5.26e-06	6.71e-05	Downregulated
ENSMUSG00000021532	Fastkd3	1206.17	-1.33967	0.307527	-4.35628	1.32e-05	0.000136796	Downregulated
ENSMUSG00000021534	1700001L19Rik	40.4574	-1.54343	0.496538	-3.10839	0.00188108	0.00674122	Downregulated
ENSMUSG00000021537	Cetn3	3836.9	-1.21283	0.314113	-3.86114	0.00011286	0.000714517	Downregulated
ENSMUSG00000021548	Ccnh	2938.36	-1.17433	0.247301	-4.7486	2.05e-06	3.24e-05	Downregulated
ENSMUSG00000021552	Gkap1	454.254	-1.0735	0.307031	-3.49638	0.000471619	0.00222655	Downregulated
ENSMUSG00000021553	Slc28a3	1779.19	-1.44999	0.280119	-5.17631	2.26e-07	5.86e-06	Downregulated
ENSMUSG00000021569	Trip13	6348.74	-1.14714	0.270364	-4.24296	2.21e-05	0.000203449	Downregulated
ENSMUSG00000021572	Cep72	322.069	-1.77656	0.291121	-6.10246	1.04e-09	9.33e-08	Downregulated
ENSMUSG00000021577	Sdha	2943.83	-1.27517	0.275603	-4.62685	3.71e-06	5.16e-05	Downregulated
ENSMUSG00000021578	Ccdc127	1674.11	-1.02904	0.250775	-4.10346	4.07e-05	0.000325974	Downregulated
ENSMUSG00000021591	Glrx	670.305	-1.13278	0.271336	-4.17483	2.98e-05	0.000256582	Downregulated
ENSMUSG00000021607	Mrpl36	5478.98	-1.51556	0.222937	-6.79815	1.06e-11	2.91e-09	Downregulated
ENSMUSG00000021608	Lpcat1	632.678	-2.08909	0.248209	-8.41662	3.87e-17	1.1e-13	Downregulated
ENSMUSG00000021610	Clptm1l	2635.55	-1.08244	0.264676	-4.08968	4.32e-05	0.000340735	Downregulated
ENSMUSG00000021615	Xrcc4	372.221	-1.5984	0.293253	-5.45058	5.02e-08	1.82e-06	Downregulated
ENSMUSG00000021635	Rad17	884.169	-1.14674	0.249311	-4.59964	4.23e-06	5.69e-05	Downregulated
ENSMUSG00000021636	Marveld2	308.729	-1.01628	0.272416	-3.73062	0.000191006	0.00108199	Downregulated
ENSMUSG00000021646	Mccc2	712.028	-1.2531	0.258627	-4.84518	1.26e-06	2.24e-05	Downregulated
ENSMUSG00000021650	Ptcd2	1236.28	-1.46541	0.269304	-5.44147	5.28e-08	1.89e-06	Downregulated
ENSMUSG00000021661	Ankra2	111.038	-1.24233	0.354737	-3.50211	0.000461592	0.0021883	Downregulated
ENSMUSG00000021666	Gfm2	768.506	-1.08481	0.260154	-4.16986	3.05e-05	0.000260778	Downregulated
ENSMUSG00000021671	Poc5	671.624	-1.21381	0.319999	-3.79315	0.000148749	0.000888641	Downregulated
ENSMUSG00000021678	F2rl1	100.133	-1.9174	0.396399	-4.83705	1.32e-06	2.31e-05	Downregulated
ENSMUSG00000021686	Ap3b1	1235.91	-1.08531	0.280392	-3.87069	0.000108528	0.000693521	Downregulated
ENSMUSG00000021696	Elovl7	1184.6	-1.48458	0.255257	-5.816	6.03e-09	3.66e-07	Downregulated
ENSMUSG00000021697	Depdc1b	259.747	-1.3919	0.301151	-4.62193	3.8e-06	5.24e-05	Downregulated
ENSMUSG00000021712	Trim23	351.652	-1.6217	0.262639	-6.17464	6.63e-10	6.74e-08	Downregulated
ENSMUSG00000021713	Ppwd1	439.551	-1.09158	0.272923	-3.99958	6.35e-05	0.000461494	Downregulated
ENSMUSG00000021737	Psmd6	12409.5	-1.13185	0.24986	-4.52992	5.9e-06	7.37e-05	Downregulated
ENSMUSG00000021752	Kctd6	277.691	-1.21047	0.289316	-4.18389	2.87e-05	0.00024945	Downregulated
ENSMUSG00000021771	Vdac2	7492.61	-1.2006	0.27182	-4.41689	1e-05	0.000110577	Downregulated
ENSMUSG00000021785	Ngly1	165.682	-1.60263	0.292653	-5.47623	4.34e-08	1.65e-06	Downregulated
ENSMUSG00000021792	Prxl2a	1395.69	-1.513	0.257457	-5.87671	4.19e-09	2.82e-07	Downregulated
ENSMUSG00000021814	Anxa7	4273.85	-1.51709	0.243053	-6.24181	4.33e-10	4.9e-08	Downregulated
ENSMUSG00000021823	Vcl	114.025	-1.52117	0.356674	-4.26488	2e-05	0.000188228	Downregulated
ENSMUSG00000021906	Oxnad1	215.126	-1.21302	0.291913	-4.15541	3.25e-05	0.000274946	Downregulated
ENSMUSG00000021913	Ogdhl	281.838	-1.47578	0.333006	-4.4317	9.35e-06	0.000104944	Downregulated
ENSMUSG00000021916	Glt8d1	467.218	-1.2225	0.273774	-4.46536	7.99e-06	9.37e-05	Downregulated
ENSMUSG00000021930	Spryd7	3006.91	-1.0561	0.240324	-4.39448	1.11e-05	0.000120213	Downregulated
ENSMUSG00000021938	Pspc1	584.571	-1.10999	0.271668	-4.08581	4.39e-05	0.00034503	Downregulated
ENSMUSG00000021957	Tkt	639.818	-1.11473	0.25195	-4.42443	9.67e-06	0.000107624	Downregulated
ENSMUSG00000021958	Pinx1	985.513	-1.05991	0.263939	-4.01574	5.93e-05	0.000436945	Downregulated
ENSMUSG00000021975	Ints9	1385.84	-1.21306	0.252267	-4.80861	1.52e-06	2.57e-05	Downregulated
ENSMUSG00000021987	Mtmr6	195.976	-1.2198	0.296739	-4.1107	3.94e-05	0.000318679	Downregulated
ENSMUSG00000021993	Mipep	348.358	-1.7161	0.347303	-4.94121	7.76e-07	1.54e-05	Downregulated
ENSMUSG00000021998	Lcp1	259.345	-2.28548	0.300712	-7.60022	2.96e-14	2.8e-11	Downregulated
ENSMUSG00000022019	Tdrd3	221.119	-1.20231	0.335044	-3.5885	0.000332583	0.00168284	Downregulated
ENSMUSG00000022020	Naa16	847.922	-1.08545	0.263719	-4.11594	3.86e-05	0.000312545	Downregulated
ENSMUSG00000022022	Mtrf1	110.781	-1.31031	0.386902	-3.38666	0.000707492	0.00307782	Downregulated
ENSMUSG00000022031	Elp3	1933.28	-1.52465	0.252559	-6.03682	1.57e-09	1.28e-07	Downregulated
ENSMUSG00000022094	Slc39a14	364.687	-1.12574	0.288611	-3.90055	9.6e-05	0.000628119	Downregulated
ENSMUSG00000022108	Itm2b	2472.54	-1.31884	0.239296	-5.51135	3.56e-08	1.4e-06	Downregulated
ENSMUSG00000022110	Sucla2	11078	-1.16933	0.243302	-4.80607	1.54e-06	2.6e-05	Downregulated
ENSMUSG00000022124	Fbxl3	150.722	-1.20688	0.338786	-3.56235	0.000367548	0.00182511	Downregulated
ENSMUSG00000022125	Cln5	557.105	-1.63649	0.265039	-6.17451	6.64e-10	6.74e-08	Downregulated
ENSMUSG00000022130	Tgds	447.442	-1.50887	0.304075	-4.96215	6.97e-07	1.41e-05	Downregulated
ENSMUSG00000022131	Gpr180	69.2812	-1.05714	0.38041	-2.77894	0.00545363	0.0161608	Downregulated
ENSMUSG00000022139	Mbnl2	233.371	-1.03698	0.346556	-2.99224	0.00276937	0.00924704	Downregulated
ENSMUSG00000022150	Dab2	16957.6	-1.18785	0.262713	-4.52149	6.14e-06	7.58e-05	Downregulated
ENSMUSG00000022151	Ttc33	1263.13	-1.13749	0.247087	-4.60361	4.15e-06	5.6e-05	Downregulated
ENSMUSG00000022195	6030458C11Rik	394.91	-1.27112	0.269227	-4.72136	2.34e-06	3.58e-05	Downregulated
ENSMUSG00000022201	Zfr	2289.98	-1.08975	0.241985	-4.50336	6.69e-06	8.09e-05	Downregulated
ENSMUSG00000022206	Npr3	184.434	-1.08646	0.341179	-3.18444	0.00145034	0.00546262	Downregulated
ENSMUSG00000022214	Dcaf11	665.924	-1.08244	0.290165	-3.73043	0.000191154	0.00108212	Downregulated
ENSMUSG00000022217	Emc9	497.39	-1.50645	0.247797	-6.07938	1.21e-09	1.03e-07	Downregulated
ENSMUSG00000022223	Sdr39u1	399.71	-1.72612	0.286579	-6.02318	1.71e-09	1.38e-07	Downregulated
ENSMUSG00000022225	Cma1	173.443	-1.24718	0.431041	-2.89342	0.00381073	0.0120138	Downregulated
ENSMUSG00000022229	Atp12a	209.162	-2.49065	0.346855	-7.18065	6.94e-13	3.95e-10	Downregulated
ENSMUSG00000022235	Cmbl	2324.21	-1.65544	0.36734	-4.50657	6.59e-06	8e-05	Downregulated
ENSMUSG00000022241	Tars	3051.95	-1.07641	0.279517	-3.85098	0.000117647	0.00073988	Downregulated
ENSMUSG00000022244	Amacr	112.003	-1.73412	0.331119	-5.23716	1.63e-07	4.58e-06	Downregulated
ENSMUSG00000022285	Ywhaz	13873.3	-1.15756	0.269902	-4.28881	1.8e-05	0.00017365	Downregulated
ENSMUSG00000022286	Grhl2	1220.36	-1.04488	0.262245	-3.98435	6.77e-05	0.000483851	Downregulated
ENSMUSG00000022295	Atp6v1c1	10322	-1.20615	0.263227	-4.58216	4.6e-06	6.07e-05	Downregulated
ENSMUSG00000022299	Slc25a32	343.871	-1.00864	0.273694	-3.68527	0.000228457	0.00125416	Downregulated
ENSMUSG00000022322	Shcbp1	3148.74	-1.00857	0.286565	-3.51952	0.000432335	0.00207567	Downregulated
ENSMUSG00000022329	Stk3	177.523	-1.09325	0.348291	-3.13888	0.00169595	0.00620817	Downregulated
ENSMUSG00000022330	Osr2	253.439	-1.23093	0.405005	-3.0393	0.00237131	0.00812761	Downregulated
ENSMUSG00000022339	Ebag9	101.573	-1.56708	0.343899	-4.5568	5.19e-06	6.66e-05	Downregulated
ENSMUSG00000022350	Washc5	1005.51	-1.03766	0.261979	-3.96085	7.47e-05	0.000521803	Downregulated
ENSMUSG00000022351	Sqle	1526.38	-1.35728	0.255268	-5.31707	1.05e-07	3.21e-06	Downregulated
ENSMUSG00000022354	Ndufb9	3298.29	-1.04607	0.234038	-4.46965	7.83e-06	9.21e-05	Downregulated
ENSMUSG00000022378	Fam49b	371.966	-1.09775	0.284819	-3.85419	0.000116112	0.000732386	Downregulated
ENSMUSG00000022382	Wnt7b	286.699	-1.84698	0.425087	-4.34495	1.39e-05	0.000142568	Downregulated
ENSMUSG00000022386	Trmu	255.778	-1.27002	0.295145	-4.30303	1.68e-05	0.000165397	Downregulated
ENSMUSG00000022407	Adsl	3981.15	-1.19428	0.247805	-4.81944	1.44e-06	2.47e-05	Downregulated
ENSMUSG00000022429	Dmc1	434.821	-1.33249	0.310936	-4.28541	1.82e-05	0.000175604	Downregulated
ENSMUSG00000022437	Samm50	217.249	-1.26553	0.273214	-4.63199	3.62e-06	5.05e-05	Downregulated
ENSMUSG00000022438	Parvb	446.8	-1.02543	0.253345	-4.04756	5.18e-05	0.000391929	Downregulated
ENSMUSG00000022450	Ndufa6	3287.47	-1.07758	0.277296	-3.88603	0.000101899	0.000660061	Downregulated
ENSMUSG00000022451	Twf1	2155.9	-1.15606	0.254306	-4.54594	5.47e-06	6.93e-05	Downregulated
ENSMUSG00000022453	Naga	772.411	-1.65592	0.342167	-4.8395	1.3e-06	2.29e-05	Downregulated
ENSMUSG00000022463	Srebf2	362.974	-1.77539	0.307143	-5.78034	7.46e-09	4.24e-07	Downregulated
ENSMUSG00000022464	Slc38a4	1258.63	-1.50045	0.337615	-4.44426	8.82e-06	0.000100925	Downregulated
ENSMUSG00000022471	Xrcc6	1087.23	-1.3339	0.298114	-4.47446	7.66e-06	9.04e-05	Downregulated
ENSMUSG00000022477	Aco2	2437.22	-1.18422	0.278798	-4.2476	2.16e-05	0.000200249	Downregulated
ENSMUSG00000022498	Txndc11	346.39	-1.28384	0.272343	-4.71406	2.43e-06	3.66e-05	Downregulated
ENSMUSG00000022500	Litaf	6103.37	-1.06571	0.225802	-4.71968	2.36e-06	3.6e-05	Downregulated
ENSMUSG00000022505	Emp2	1099.51	-1.27319	0.320969	-3.96669	7.29e-05	0.000512114	Downregulated
ENSMUSG00000022516	Nudt16l1	1036.26	-1.34667	0.291966	-4.61243	3.98e-06	5.43e-05	Downregulated
ENSMUSG00000022517	Mgrn1	582.861	-1.16872	0.255243	-4.57885	4.68e-06	6.11e-05	Downregulated
ENSMUSG00000022536	Glyr1	1000.59	-1.1929	0.275902	-4.32363	1.53e-05	0.00015359	Downregulated
ENSMUSG00000022540	Rogdi	4746.7	-1.24495	0.256466	-4.85424	1.21e-06	2.16e-05	Downregulated
ENSMUSG00000022542	45547	942.356	-1.41296	0.312791	-4.51726	6.26e-06	7.71e-05	Downregulated
ENSMUSG00000022544	Eef2kmt	1184.43	-1.53148	0.255913	-5.98438	2.17e-09	1.65e-07	Downregulated
ENSMUSG00000022550	Adck5	388.403	-1.10729	0.290229	-3.81521	0.000136068	0.000826482	Downregulated
ENSMUSG00000022551	Cyc1	9686.72	-1.02833	0.243161	-4.22901	2.35e-05	0.000213783	Downregulated
ENSMUSG00000022553	Maf1	2456.1	-1.34074	0.236024	-5.68051	1.34e-08	6.68e-07	Downregulated
ENSMUSG00000022561	Gpaa1	2039.5	-1.08339	0.239553	-4.52255	6.11e-06	7.55e-05	Downregulated
ENSMUSG00000022571	Pycrl	828.369	-1.01662	0.215732	-4.71239	2.45e-06	3.67e-05	Downregulated
ENSMUSG00000022583	Ly6f	934.155	-1.48868	0.269759	-5.51857	3.42e-08	1.36e-06	Downregulated
ENSMUSG00000022587	Ly6e	572.981	-1.12278	0.239326	-4.69141	2.71e-06	3.99e-05	Downregulated
ENSMUSG00000022614	Lmf2	242.309	-1.133	0.265287	-4.27084	1.95e-05	0.000184429	Downregulated
ENSMUSG00000022639	Dubr	91.0973	-1.14011	0.42811	-2.66312	0.00774188	0.0216615	Downregulated
ENSMUSG00000022664	Slc35a5	194.112	-1.92872	0.347483	-5.55053	2.85e-08	1.19e-06	Downregulated
ENSMUSG00000022673	Mcm4	3398.82	-1.457	0.294327	-4.95027	7.41e-07	1.49e-05	Downregulated
ENSMUSG00000022681	Ntan1	544.012	-1.2878	0.267642	-4.81166	1.5e-06	2.54e-05	Downregulated
ENSMUSG00000022683	Pla2g10	483.607	-1.12558	0.335772	-3.35222	0.000801674	0.00340422	Downregulated
ENSMUSG00000022686	B3gnt5	93.8297	-2.19263	0.454939	-4.81962	1.44e-06	2.47e-05	Downregulated
ENSMUSG00000022707	Gbe1	160.467	-1.20969	0.367522	-3.29148	0.000996606	0.00403514	Downregulated
ENSMUSG00000022721	Trmt2a	973.468	-1.35684	0.234508	-5.78591	7.21e-09	4.18e-07	Downregulated
ENSMUSG00000022747	St3gal6	347.437	-1.55982	0.279146	-5.58782	2.3e-08	1.01e-06	Downregulated
ENSMUSG00000022760	Thap7	906.126	-1.14349	0.239522	-4.77403	1.81e-06	2.94e-05	Downregulated
ENSMUSG00000022765	Snap29	857.404	-1.06555	0.223888	-4.75929	1.94e-06	3.1e-05	Downregulated
ENSMUSG00000022769	Sdf2l1	1712.17	-1.29147	0.26026	-4.96223	6.97e-07	1.41e-05	Downregulated
ENSMUSG00000022779	Top3b	744.418	-1.4899	0.260786	-5.71313	1.11e-08	5.72e-07	Downregulated
ENSMUSG00000022792	Yars2	659.954	-1.03689	0.238228	-4.35253	1.35e-05	0.000138739	Downregulated
ENSMUSG00000022808	Snx4	2892.85	-1.24434	0.232165	-5.35972	8.34e-08	2.68e-06	Downregulated
ENSMUSG00000022827	Rabl3	1248.8	-1.39125	0.252303	-5.51421	3.5e-08	1.39e-06	Downregulated
ENSMUSG00000022828	Gtf2e1	929.988	-1.28894	0.248889	-5.17877	2.23e-07	5.81e-06	Downregulated
ENSMUSG00000022833	Ccdc14	259.078	-1.49759	0.261597	-5.72478	1.04e-08	5.49e-07	Downregulated
ENSMUSG00000022841	Ap2m1	11334.4	-1.35681	0.233983	-5.79878	6.68e-09	3.94e-07	Downregulated
ENSMUSG00000022844	Pdia5	3780.22	-1.14584	0.279249	-4.10329	4.07e-05	0.000325974	Downregulated
ENSMUSG00000022858	Tra2b	7004.96	-1.12214	0.249946	-4.48952	7.14e-06	8.52e-05	Downregulated
ENSMUSG00000022867	Usp25	272.239	-1.71294	0.323748	-5.29097	1.22e-07	3.59e-06	Downregulated
ENSMUSG00000022875	Kng1	1269.65	-1.35988	0.26881	-5.0589	4.22e-07	9.55e-06	Downregulated
ENSMUSG00000022881	Rfc4	5833.1	-1.09832	0.271104	-4.0513	5.09e-05	0.000386586	Downregulated
ENSMUSG00000022884	Eif4a2	17286.4	-1.11759	0.227169	-4.91966	8.67e-07	1.67e-05	Downregulated
ENSMUSG00000022898	Vps26c	1856.61	-1.49413	0.283137	-5.27704	1.31e-07	3.81e-06	Downregulated
ENSMUSG00000022900	Ildr1	26.8144	-2.62084	0.648607	-4.04072	5.33e-05	0.000400874	Downregulated
ENSMUSG00000022911	Arl13b	183.176	-1.11798	0.309764	-3.60914	0.000307219	0.00158602	Downregulated
ENSMUSG00000022913	Psmg1	3580.97	-1.77085	0.256138	-6.91365	4.72e-12	1.71e-09	Downregulated
ENSMUSG00000022947	Cbr3	61.7967	-1.23686	0.409764	-3.01846	0.00254063	0.0086145	Downregulated
ENSMUSG00000022951	Rcan1	1297.88	-1.23977	0.299003	-4.14635	3.38e-05	0.000283376	Downregulated
ENSMUSG00000022962	Gart	3058.26	-1.28302	0.246158	-5.2122	1.87e-07	5.06e-06	Downregulated
ENSMUSG00000022969	Il10rb	19.7013	-2.05447	0.663098	-3.09829	0.00194639	0.00692725	Downregulated
ENSMUSG00000022972	Cfap298	795.228	-1.08381	0.245746	-4.41029	1.03e-05	0.000113341	Downregulated
ENSMUSG00000023004	Tuba1b	2754.82	-1.43166	0.298712	-4.79276	1.65e-06	2.72e-05	Downregulated
ENSMUSG00000023021	Cers5	2166.9	-1.13394	0.280109	-4.04819	5.16e-05	0.000391048	Downregulated
ENSMUSG00000023027	Atf1	2518.07	-1.01978	0.225051	-4.53131	5.86e-06	7.34e-05	Downregulated
ENSMUSG00000023043	Krt18	7811.64	-1.70247	0.318358	-5.34766	8.91e-08	2.83e-06	Downregulated
ENSMUSG00000023051	Tarbp2	2216.21	-1.03693	0.24322	-4.26333	2.01e-05	0.000189333	Downregulated
ENSMUSG00000023070	Rgn	438.106	-1.4521	0.333253	-4.35734	1.32e-05	0.000136388	Downregulated
ENSMUSG00000023075	Akirin1	1930.91	-1.01287	0.259663	-3.90069	9.59e-05	0.000628095	Downregulated
ENSMUSG00000023104	Rfc2	3084.9	-1.61133	0.254854	-6.32257	2.57e-10	3.18e-08	Downregulated
ENSMUSG00000023110	Prmt5	6882.29	-1.17731	0.27764	-4.24041	2.23e-05	0.000204882	Downregulated
ENSMUSG00000023143	Nagpa	1089.35	-1.36732	0.256633	-5.32794	9.93e-08	3.07e-06	Downregulated
ENSMUSG00000023150	Ivns1abp	4073.41	-1.17507	0.272271	-4.3158	1.59e-05	0.00015812	Downregulated
ENSMUSG00000023153	Tmem52	232.92	-1.24315	0.332864	-3.73472	0.000187924	0.00106915	Downregulated
ENSMUSG00000023169	Slc38a1	552.76	-1.37778	0.387984	-3.55111	0.000383609	0.00189057	Downregulated
ENSMUSG00000023232	Serinc2	271.752	-1.6976	0.315099	-5.38751	7.14e-08	2.39e-06	Downregulated
ENSMUSG00000023272	Creld2	5725.76	-1.12362	0.291308	-3.85716	0.000114712	0.000724091	Downregulated
ENSMUSG00000023345	Poc1a	893.738	-1.20899	0.243795	-4.95904	7.08e-07	1.43e-05	Downregulated
ENSMUSG00000023403	Stk31	620.074	-1.23928	0.294097	-4.21385	2.51e-05	0.000224852	Downregulated
ENSMUSG00000023456	Tpi1	852.415	-1.69775	0.250505	-6.77732	1.22e-11	3.16e-09	Downregulated
ENSMUSG00000023571	C1qtnf12	1086.43	-1.46223	0.289405	-5.05254	4.36e-07	9.81e-06	Downregulated
ENSMUSG00000023572	Ccndbp1	1758.57	-1.09799	0.241009	-4.5558	5.22e-06	6.69e-05	Downregulated
ENSMUSG00000023791	Pigx	2111.3	-1.01242	0.24202	-4.18322	2.87e-05	0.000249806	Downregulated
ENSMUSG00000023827	Agpat4	99.8581	-1.40799	0.33492	-4.20395	2.62e-05	0.000232604	Downregulated
ENSMUSG00000023882	Zfp54	553.411	-1.45908	0.288926	-5.05	4.42e-07	9.89e-06	Downregulated
ENSMUSG00000023908	Pkmyt1	149.046	-1.00316	0.298636	-3.35914	0.000781854	0.0033375	Downregulated
ENSMUSG00000023909	Paqr4	283.468	-1.54813	0.282408	-5.48189	4.21e-08	1.6e-06	Downregulated
ENSMUSG00000023913	Pla2g7	456.903	-1.3182	0.317708	-4.14909	3.34e-05	0.000280415	Downregulated
ENSMUSG00000023921	Mmut	208.679	-1.33737	0.348651	-3.83584	0.000125134	0.000774122	Downregulated
ENSMUSG00000023940	Sgo1	1532.2	-1.07522	0.26158	-4.11049	3.95e-05	0.000318804	Downregulated
ENSMUSG00000023942	Slc29a1	469.776	-1.3827	0.269426	-5.13203	2.87e-07	7.15e-06	Downregulated
ENSMUSG00000023967	Mrps18a	5569.32	-1.04313	0.220947	-4.72115	2.35e-06	3.58e-05	Downregulated
ENSMUSG00000023987	Pgc	34.9881	-1.67858	0.527148	-3.18427	0.00145121	0.0054647	Downregulated
ENSMUSG00000023988	Bysl	3656.88	-1.03733	0.250987	-4.13301	3.58e-05	0.00029598	Downregulated
ENSMUSG00000023994	Nfya	496.968	-1.18697	0.262431	-4.52297	6.1e-06	7.54e-05	Downregulated
ENSMUSG00000024006	Stk38	1195.4	-1.04045	0.225183	-4.62046	3.83e-06	5.26e-05	Downregulated
ENSMUSG00000024007	Ppil1	7915.94	-1.14636	0.23045	-4.97441	6.54e-07	1.34e-05	Downregulated
ENSMUSG00000024019	Cmtr1	20.5357	-1.56289	0.619487	-2.52288	0.0116399	0.0302883	Downregulated
ENSMUSG00000024026	Glo1	1314.2	-1.07992	0.210658	-5.12641	2.95e-07	7.33e-06	Downregulated
ENSMUSG00000024069	Slc30a6	2459.94	-1.01843	0.24995	-4.07453	4.61e-05	0.000358072	Downregulated
ENSMUSG00000024082	Ndufaf7	2019.43	-1.06396	0.216128	-4.92285	8.53e-07	1.64e-05	Downregulated
ENSMUSG00000024083	Pja2	250.696	-1.62451	0.296612	-5.47689	4.33e-08	1.64e-06	Downregulated
ENSMUSG00000024091	Vapa	9764.74	-1.07058	0.239197	-4.47574	7.61e-06	9e-05	Downregulated
ENSMUSG00000024099	Ndufv2	5992.53	-1.43643	0.238154	-6.03154	1.62e-09	1.31e-07	Downregulated
ENSMUSG00000024101	Washc1	281.745	-1.02233	0.274362	-3.72619	0.000194392	0.00109535	Downregulated
ENSMUSG00000024114	Prss41	57.26	-1.73659	0.437687	-3.96766	7.26e-05	0.00051062	Downregulated
ENSMUSG00000024121	Atp6v0c	7086.72	-1.11324	0.226889	-4.90655	9.27e-07	1.75e-05	Downregulated
ENSMUSG00000024130	Abca3	239.784	-1.17175	0.295956	-3.95919	7.52e-05	0.000524578	Downregulated
ENSMUSG00000024140	Epas1	1482.71	-1.01764	0.274826	-3.70285	0.00021319	0.00118483	Downregulated
ENSMUSG00000024142	Mlst8	1112.04	-1.20595	0.266616	-4.52315	6.09e-06	7.54e-05	Downregulated
ENSMUSG00000024151	Msh2	1722.5	-1.66572	0.257965	-6.45717	1.07e-10	1.58e-08	Downregulated
ENSMUSG00000024160	Spsb3	79.4829	-1.10433	0.362303	-3.0481	0.00230296	0.00795247	Downregulated
ENSMUSG00000024165	Jpt2	2078.53	-1.23865	0.209836	-5.90291	3.57e-09	2.5e-07	Downregulated
ENSMUSG00000024180	Tmem8	263.886	-1.16968	0.301187	-3.88357	0.000102933	0.000665245	Downregulated
ENSMUSG00000024187	Fam234a	3609.64	-1.34672	0.244821	-5.50083	3.78e-08	1.47e-06	Downregulated
ENSMUSG00000024190	Dusp1	1253.33	-1.0036	0.263922	-3.80264	0.000143165	0.000861009	Downregulated
ENSMUSG00000024197	Plin3	1544.6	-1.62418	0.242656	-6.69333	2.18e-11	4.79e-09	Downregulated
ENSMUSG00000024228	Nudt12	404.479	-1.81562	0.276648	-6.56292	5.28e-11	9.79e-09	Downregulated
ENSMUSG00000024231	Cul2	7214.53	-1.18969	0.273858	-4.34418	1.4e-05	0.000142741	Downregulated
ENSMUSG00000024240	Epc1	182.883	-1.01025	0.295559	-3.41811	0.000630565	0.00281273	Downregulated
ENSMUSG00000024246	Thumpd2	120.176	-1.03732	0.388084	-2.67293	0.00751924	0.0211565	Downregulated
ENSMUSG00000024259	Slc25a46	240.996	-1.95637	0.314305	-6.22442	4.83e-10	5.39e-08	Downregulated
ENSMUSG00000024271	Elp2	2236.44	-1.33969	0.254666	-5.26057	1.44e-07	4.1e-06	Downregulated
ENSMUSG00000024277	Mapre2	989.343	-1.23293	0.269085	-4.58194	4.61e-06	6.07e-05	Downregulated
ENSMUSG00000024317	Rnf138	1123.93	-1.12168	0.246645	-4.54775	5.42e-06	6.89e-05	Downregulated
ENSMUSG00000024319	Vps52	529.755	-1.41119	0.248888	-5.66998	1.43e-08	6.96e-07	Downregulated
ENSMUSG00000024331	Dsc2	31.2854	-2.21573	0.570106	-3.88652	0.000101692	0.000658969	Downregulated
ENSMUSG00000024334	H2-Oa	360.493	-1.74129	0.334226	-5.2099	1.89e-07	5.1e-06	Downregulated
ENSMUSG00000024370	Cdc23	1643.67	-1.24649	0.253809	-4.91114	9.05e-07	1.72e-05	Downregulated
ENSMUSG00000024381	Bin1	143.568	-1.28523	0.299165	-4.29606	1.74e-05	0.000169154	Downregulated
ENSMUSG00000024406	Pou5f1	1707.38	-1.19568	0.238108	-5.02159	5.12e-07	1.11e-05	Downregulated
ENSMUSG00000024410	Rmc1	5550.68	-1.01808	0.266933	-3.81398	0.000136745	0.000830301	Downregulated
ENSMUSG00000024414	Mrpl27	3812.5	-1.01253	0.222943	-4.54164	5.58e-06	7.04e-05	Downregulated
ENSMUSG00000024425	Ndfip1	3011.27	-1.29365	0.206413	-6.26727	3.67e-10	4.29e-08	Downregulated
ENSMUSG00000024436	Mrps18b	6388.67	-1.13043	0.2375	-4.7597	1.94e-06	3.09e-05	Downregulated
ENSMUSG00000024442	Dele1	216.597	-1.46181	0.307565	-4.75285	2.01e-06	3.18e-05	Downregulated
ENSMUSG00000024454	Hdac3	1146.2	-1.13814	0.247564	-4.59734	4.28e-06	5.72e-05	Downregulated
ENSMUSG00000024474	Ik	2361.33	-1.05806	0.265265	-3.9887	6.64e-05	0.000477703	Downregulated
ENSMUSG00000024487	Yipf5	2732.56	-1.07211	0.277512	-3.86328	0.000111874	0.000709325	Downregulated
ENSMUSG00000024507	Hsd17b4	1039.04	-1.45198	0.259983	-5.58491	2.34e-08	1.02e-06	Downregulated
ENSMUSG00000024537	Psmg2	5773.4	-1.57689	0.241349	-6.53365	6.42e-11	1.11e-08	Downregulated
ENSMUSG00000024561	Mbd1	180.761	-1.09718	0.350154	-3.13343	0.00172777	0.00629628	Downregulated
ENSMUSG00000024581	Napg	790.979	-1.1266	0.251838	-4.47351	7.69e-06	9.07e-05	Downregulated
ENSMUSG00000024588	Fech	544.337	-1.26961	0.243331	-5.21762	1.81e-07	4.95e-06	Downregulated
ENSMUSG00000024592	C330018D20Rik	539.079	-1.5759	0.321098	-4.90784	9.21e-07	1.74e-05	Downregulated
ENSMUSG00000024594	Prrc1	1819.58	-1.0284	0.263307	-3.90569	9.4e-05	0.000618469	Downregulated
ENSMUSG00000024601	Isoc1	1085.66	-1.27983	0.313003	-4.08888	4.33e-05	0.000341451	Downregulated
ENSMUSG00000024640	Psat1	35403.7	-1.08403	0.241337	-4.49175	7.06e-06	8.47e-05	Downregulated
ENSMUSG00000024644	Cndp2	8344.6	-1.41164	0.248376	-5.68347	1.32e-08	6.6e-07	Downregulated
ENSMUSG00000024666	Tmem138	427.438	-1.34645	0.259504	-5.18855	2.12e-07	5.62e-06	Downregulated
ENSMUSG00000024712	Rfk	15266.7	-1.4931	0.242278	-6.16275	7.15e-10	7.01e-08	Downregulated
ENSMUSG00000024725	Ostf1	5594.25	-1.44475	0.243309	-5.93791	2.89e-09	2.1e-07	Downregulated
ENSMUSG00000024742	Fen1	75.7266	-1.12579	0.381493	-2.95102	0.00316728	0.0103032	Downregulated
ENSMUSG00000024766	Lipo3	120.533	-1.09287	0.361393	-3.02405	0.00249412	0.00848718	Downregulated
ENSMUSG00000024772	Ehd1	1728.35	-1.28937	0.253755	-5.08115	3.75e-07	8.82e-06	Downregulated
ENSMUSG00000024773	Atg2a	1301.69	-1.0844	0.273542	-3.9643	7.36e-05	0.000516017	Downregulated
ENSMUSG00000024784	Gpha2	499.348	-1.31079	0.299028	-4.3835	1.17e-05	0.000125088	Downregulated
ENSMUSG00000024785	Rcl1	5151.06	-1.00891	0.252497	-3.99572	6.45e-05	0.000466901	Downregulated
ENSMUSG00000024786	Majin	324.284	-1.82905	0.344569	-5.30824	1.11e-07	3.34e-06	Downregulated
ENSMUSG00000024787	Snx15	541.63	-1.72576	0.254904	-6.77026	1.29e-11	3.27e-09	Downregulated
ENSMUSG00000024797	Vps51	378.485	-1.20676	0.280097	-4.30838	1.64e-05	0.000162568	Downregulated
ENSMUSG00000024824	Rad9a	1447.57	-1.31987	0.270776	-4.87438	1.09e-06	1.99e-05	Downregulated
ENSMUSG00000024826	Dpf2	5119.46	-1.21002	0.249505	-4.84969	1.24e-06	2.2e-05	Downregulated
ENSMUSG00000024827	Gldc	4627.2	-1.0581	0.26983	-3.92135	8.81e-05	0.000591479	Downregulated
ENSMUSG00000024833	Pola2	890.042	-1.12329	0.270165	-4.15778	3.21e-05	0.000272986	Downregulated
ENSMUSG00000024835	Coro1b	749.887	-1.42209	0.258789	-5.49518	3.9e-08	1.51e-06	Downregulated
ENSMUSG00000024845	Tmem134	307.789	-1.70607	0.271631	-6.28084	3.37e-10	4.03e-08	Downregulated
ENSMUSG00000024854	Pold4	94.2982	-1.53172	0.349488	-4.38276	1.17e-05	0.000125354	Downregulated
ENSMUSG00000024868	Dkk1	147.993	-1.08616	0.458943	-2.36666	0.0179496	0.0435703	Downregulated
ENSMUSG00000024870	Rab1b	1817.58	-1.09527	0.221801	-4.9381	7.89e-07	1.55e-05	Downregulated
ENSMUSG00000024878	Cbwd1	2205.48	-1.01539	0.246231	-4.12373	3.73e-05	0.000305159	Downregulated
ENSMUSG00000024896	Minpp1	390.253	-1.4622	0.2723	-5.36982	7.88e-08	2.57e-06	Downregulated
ENSMUSG00000024902	Mrpl11	2959.69	-1.14385	0.218325	-5.23923	1.61e-07	4.53e-06	Downregulated
ENSMUSG00000024906	Mus81	356.946	-1.85423	0.308957	-6.00158	1.95e-09	1.52e-07	Downregulated
ENSMUSG00000024908	Ppp6r3	3544.4	-1.04824	0.23575	-4.44641	8.73e-06	0.000100147	Downregulated
ENSMUSG00000024942	Capn1	238.088	-1.26656	0.301725	-4.19771	2.7e-05	0.000237869	Downregulated
ENSMUSG00000024944	Arl2	1475.27	-1.27055	0.224546	-5.65832	1.53e-08	7.2e-07	Downregulated
ENSMUSG00000024947	Men1	365.086	-1.01689	0.258379	-3.93567	8.3e-05	0.000567219	Downregulated
ENSMUSG00000024963	Dnajc4	514.545	-1.17756	0.255092	-4.6162	3.91e-06	5.35e-05	Downregulated
ENSMUSG00000024982	Zdhhc6	1439.85	-1.47573	0.25146	-5.86865	4.39e-09	2.91e-07	Downregulated
ENSMUSG00000024993	Fam45a	9159.14	-1.20258	0.30087	-3.997	6.42e-05	0.000465307	Downregulated
ENSMUSG00000024997	Prdx3	8441.98	-1.07656	0.239721	-4.49089	7.09e-06	8.48e-05	Downregulated
ENSMUSG00000025027	Xpnpep1	3692.96	-1.7379	0.262286	-6.62596	3.45e-11	7.01e-09	Downregulated
ENSMUSG00000025034	Trim8	426.153	-1.11036	0.311382	-3.5659	0.000362613	0.00180544	Downregulated
ENSMUSG00000025038	Efhc2	83.4993	-1.4004	0.545179	-2.56869	0.0102083	0.0271172	Downregulated
ENSMUSG00000025040	Fundc1	2011.2	-1.11546	0.280212	-3.98076	6.87e-05	0.000489793	Downregulated
ENSMUSG00000025076	Casp7	121.007	-1.24761	0.376019	-3.31795	0.000906804	0.00374892	Downregulated
ENSMUSG00000025078	Nhlrc2	278.545	-1.22449	0.267852	-4.57153	4.84e-06	6.29e-05	Downregulated
ENSMUSG00000025085	Ablim1	256.708	-1.50811	0.355288	-4.24474	2.19e-05	0.00020238	Downregulated
ENSMUSG00000025086	Trub1	868.374	-1.28195	0.249197	-5.14435	2.68e-07	6.73e-06	Downregulated
ENSMUSG00000025091	Pnliprp2	1096.49	-1.67818	0.331099	-5.06852	4.01e-07	9.24e-06	Downregulated
ENSMUSG00000025102	3110040N11Rik	1232.75	-1.07257	0.227084	-4.72322	2.32e-06	3.56e-05	Downregulated
ENSMUSG00000025103	Btbd1	463.708	-1.54369	0.306418	-5.03786	4.71e-07	1.04e-05	Downregulated
ENSMUSG00000025130	P4hb	8006.07	-1.01039	0.223683	-4.51705	6.27e-06	7.71e-05	Downregulated
ENSMUSG00000025132	Arhgdia	3402.4	-1.18694	0.235836	-5.03291	4.83e-07	1.06e-05	Downregulated
ENSMUSG00000025139	Tollip	2536.41	-1.18842	0.271244	-4.38138	1.18e-05	0.000125913	Downregulated
ENSMUSG00000025150	Cbr2	419.708	-1.16283	0.322614	-3.6044	0.000312876	0.00160841	Downregulated
ENSMUSG00000025151	Maged1	367.739	-1.32949	0.316321	-4.20297	2.63e-05	0.000233292	Downregulated
ENSMUSG00000025154	Arhgap19	349.515	-1.0504	0.277875	-3.78011	0.000156759	0.000928688	Downregulated
ENSMUSG00000025155	Dus1l	1200.62	-1.07481	0.252911	-4.24974	2.14e-05	0.000198828	Downregulated
ENSMUSG00000025156	Gps1	3436.87	-1.13042	0.229526	-4.925	8.44e-07	1.63e-05	Downregulated
ENSMUSG00000025157	Zdhhc16	249.024	-1.29029	0.288134	-4.47808	7.53e-06	8.93e-05	Downregulated
ENSMUSG00000025159	Mms19	686.5	-1.02451	0.260644	-3.93068	8.47e-05	0.000575642	Downregulated
ENSMUSG00000025184	R3hcc1l	299.975	-1.01073	0.260107	-3.88583	0.00010198	0.000660334	Downregulated
ENSMUSG00000025190	Got1	7823.89	-1.15511	0.283904	-4.06865	4.73e-05	0.00036457	Downregulated
ENSMUSG00000025193	Cutc	482.595	-1.35134	0.268758	-5.02808	4.95e-07	1.08e-05	Downregulated
ENSMUSG00000025196	Cpn1	5005.52	-1.32432	0.239234	-5.53567	3.1e-08	1.27e-06	Downregulated
ENSMUSG00000025203	Scd2	1632.47	-1.42032	0.219724	-6.46412	1.02e-10	1.54e-08	Downregulated
ENSMUSG00000025208	Mrpl43	1674.14	-1.02643	0.241166	-4.25611	2.08e-05	0.000194367	Downregulated
ENSMUSG00000025218	Poll	179.086	-1.39169	0.283881	-4.90236	9.47e-07	1.77e-05	Downregulated
ENSMUSG00000025226	Fbxl15	128.432	-1.02201	0.309389	-3.30332	0.000955465	0.00390471	Downregulated
ENSMUSG00000025227	Mfsd13a	176.73	-1.80645	0.353987	-5.10315	3.34e-07	8.04e-06	Downregulated
ENSMUSG00000025228	Actr1a	1666.27	-1.11194	0.226663	-4.90571	9.31e-07	1.76e-05	Downregulated
ENSMUSG00000025232	Hexa	2891.67	-1.62857	0.27222	-5.98256	2.2e-09	1.67e-07	Downregulated
ENSMUSG00000025236	Adpgk	778.294	-1.71495	0.271809	-6.30939	2.8e-10	3.41e-08	Downregulated
ENSMUSG00000025246	Tbl1x	636.95	-1.15415	0.247188	-4.66911	3.03e-06	4.39e-05	Downregulated
ENSMUSG00000025257	Ribc1	489.114	-1.53614	0.318057	-4.82977	1.37e-06	2.37e-05	Downregulated
ENSMUSG00000025261	Huwe1	4369.01	-1.00955	0.266348	-3.79036	0.000150431	0.000896804	Downregulated
ENSMUSG00000025266	Gnl3l	999.748	-1.23592	0.301992	-4.09256	4.27e-05	0.000337635	Downregulated
ENSMUSG00000025271	Pfkfb1	402.453	-1.05053	0.280712	-3.74237	0.000182294	0.00104303	Downregulated
ENSMUSG00000025278	Flnb	1908.02	-1.02655	0.265403	-3.86787	0.000109789	0.000698444	Downregulated
ENSMUSG00000025326	Ube3a	432.687	-1.14202	0.362519	-3.15023	0.00163141	0.00600801	Downregulated
ENSMUSG00000025353	Ormdl2	4667.03	-1.43592	0.234629	-6.11993	9.36e-10	8.5e-08	Downregulated
ENSMUSG00000025366	Esyt1	391.001	-1.05017	0.282041	-3.72345	0.000196518	0.00110477	Downregulated
ENSMUSG00000025377	Tepsin	218.748	-1.05716	0.263393	-4.01361	5.98e-05	0.000440209	Downregulated
ENSMUSG00000025381	Cnpy2	1055.37	-1.35967	0.27732	-4.90289	9.44e-07	1.77e-05	Downregulated
ENSMUSG00000025401	Myo1a	85.0916	-1.37162	0.397182	-3.45338	0.000553609	0.00253643	Downregulated
ENSMUSG00000025413	Ttc4	3080.91	-1.0396	0.241095	-4.31201	1.62e-05	0.000160292	Downregulated
ENSMUSG00000025417	Pip4k2c	789.746	-1.01446	0.256094	-3.96127	7.46e-05	0.000521308	Downregulated
ENSMUSG00000025421	Hdhd2	44.1298	-1.04416	0.452902	-2.30549	0.0211393	0.0499625	Downregulated
ENSMUSG00000025423	Pias2	1827.41	-1.02996	0.297925	-3.45712	0.000545982	0.0025089	Downregulated
ENSMUSG00000025428	Atp5a1	20457.5	-1.08733	0.249058	-4.36577	1.27e-05	0.000132352	Downregulated
ENSMUSG00000025429	Pstpip2	54.9407	-2.35973	0.421136	-5.60325	2.1e-08	9.47e-07	Downregulated
ENSMUSG00000025464	Paox	98.7714	-1.25827	0.422539	-2.97788	0.00290254	0.00959938	Downregulated
ENSMUSG00000025465	Echs1	1744.09	-1.52936	0.248758	-6.148	7.85e-10	7.52e-08	Downregulated
ENSMUSG00000025486	Sirt3	56.0787	-1.24871	0.451393	-2.76634	0.00566892	0.0167052	Downregulated
ENSMUSG00000025504	Eps8l2	104.255	-1.01351	0.347391	-2.91747	0.0035288	0.0112834	Downregulated
ENSMUSG00000025510	Cd151	830.213	-1.6044	0.274741	-5.83968	5.23e-09	3.31e-07	Downregulated
ENSMUSG00000025512	Chid1	868.316	-1.05447	0.309519	-3.40681	0.000657273	0.0029098	Downregulated
ENSMUSG00000025525	Apool	1497.19	-1.2867	0.25569	-5.03224	4.85e-07	1.06e-05	Downregulated
ENSMUSG00000025531	Chm	885.382	-1.02116	0.292084	-3.49611	0.000472086	0.00222814	Downregulated
ENSMUSG00000025533	Asl	383.387	-1.11001	0.291325	-3.81022	0.000138843	0.0008397	Downregulated
ENSMUSG00000025538	Sumf2	533.365	-1.36511	0.281768	-4.84481	1.27e-06	2.24e-05	Downregulated
ENSMUSG00000025544	Tm9sf2	3998.94	-1.0667	0.246438	-4.32849	1.5e-05	0.000150949	Downregulated
ENSMUSG00000025545	Clybl	899.4	-1.34829	0.2674	-5.04221	4.6e-07	1.02e-05	Downregulated
ENSMUSG00000025574	Tk1	7681.07	-1.00152	0.221212	-4.5274	5.97e-06	7.44e-05	Downregulated
ENSMUSG00000025575	Cant1	222.386	-1.056	0.29263	-3.60867	0.000307768	0.00158741	Downregulated
ENSMUSG00000025579	Gaa	1627.12	-1.24336	0.213886	-5.81321	6.13e-09	3.67e-07	Downregulated
ENSMUSG00000025588	Nat1	131.663	-1.42478	0.47134	-3.02283	0.0025042	0.00851297	Downregulated
ENSMUSG00000025607	Copg2	220.974	-1.78539	0.308467	-5.78793	7.13e-09	4.16e-07	Downregulated
ENSMUSG00000025609	Mkln1	1893.02	-1.252	0.269438	-4.64669	3.37e-06	4.77e-05	Downregulated
ENSMUSG00000025626	Phf6	1422.44	-1.25017	0.263941	-4.73656	2.17e-06	3.4e-05	Downregulated
ENSMUSG00000025630	Hprt	113531	-1.08105	0.265356	-4.07395	4.62e-05	0.000358493	Downregulated
ENSMUSG00000025645	Ccdc51	567.951	-1.23024	0.267029	-4.60714	4.08e-06	5.53e-05	Downregulated
ENSMUSG00000025651	Uqcrc1	18519.2	-1.01769	0.205285	-4.95746	7.14e-07	1.44e-05	Downregulated
ENSMUSG00000025728	Pigq	927.544	-1.23138	0.26133	-4.71196	2.45e-06	3.68e-05	Downregulated
ENSMUSG00000025731	Mettl26	1438.83	-1.07531	0.254903	-4.21852	2.46e-05	0.000220943	Downregulated
ENSMUSG00000025736	Jmjd8	55.4991	-1.76937	0.427118	-4.14258	3.43e-05	0.000286725	Downregulated
ENSMUSG00000025745	Hadha	1552.7	-1.22962	0.240058	-5.12217	3.02e-07	7.44e-06	Downregulated
ENSMUSG00000025746	Il6	40.5687	-1.69447	0.645075	-2.62677	0.00861987	0.0236984	Downregulated
ENSMUSG00000025791	Pgm1	92.8716	-1.7989	0.401907	-4.47592	7.61e-06	9e-05	Downregulated
ENSMUSG00000025792	Slc25a10	1343.55	-1.01175	0.251727	-4.01923	5.84e-05	0.000431268	Downregulated
ENSMUSG00000025809	Itgb1	1765.75	-1.01007	0.276224	-3.65671	0.000255476	0.00137116	Downregulated
ENSMUSG00000025817	Nudt5	529.341	-1.67674	0.310159	-5.40605	6.44e-08	2.23e-06	Downregulated
ENSMUSG00000025823	Pdia4	4558.59	-1.4464	0.289359	-4.99863	5.77e-07	1.22e-05	Downregulated
ENSMUSG00000025838	Pramel6	33687.4	-1.02488	0.272342	-3.76322	0.000167737	0.000978438	Downregulated
ENSMUSG00000025857	Dnaaf5	766.821	-1.16237	0.27745	-4.18948	2.8e-05	0.000244764	Downregulated
ENSMUSG00000025873	Faf2	1928.83	-1.23395	0.249212	-4.95138	7.37e-07	1.48e-05	Downregulated
ENSMUSG00000025878	Uimc1	733.723	-1.05464	0.24297	-4.3406	1.42e-05	0.000144744	Downregulated
ENSMUSG00000025899	Alkbh8	343.215	-1.35978	0.306086	-4.44248	8.89e-06	0.000101356	Downregulated
ENSMUSG00000025903	Lypla1	1955.47	-1.19286	0.242581	-4.91739	8.77e-07	1.68e-05	Downregulated
ENSMUSG00000025915	Sgk3	5406.61	-1.21978	0.281311	-4.33605	1.45e-05	0.000147152	Downregulated
ENSMUSG00000025917	Cops5	8686.73	-1.0654	0.243767	-4.37057	1.24e-05	0.000130435	Downregulated
ENSMUSG00000025925	Terf1	3257.39	-1.04286	0.25091	-4.15632	3.23e-05	0.000274125	Downregulated
ENSMUSG00000025930	Msc	570.592	-2.98872	0.396601	-7.53584	4.85e-14	3.94e-11	Downregulated
ENSMUSG00000025934	Gsta3	186.703	-1.2724	0.288892	-4.4044	1.06e-05	0.000116165	Downregulated
ENSMUSG00000025935	Tram1	3348.39	-1.14793	0.30772	-3.73043	0.000191156	0.00108212	Downregulated
ENSMUSG00000025937	Lactb2	5956.39	-1.60601	0.283797	-5.65901	1.52e-08	7.2e-07	Downregulated
ENSMUSG00000025940	Tmem70	5218.27	-1.02085	0.229211	-4.45378	8.44e-06	9.76e-05	Downregulated
ENSMUSG00000025950	Idh1	8155.3	-1.13657	0.222691	-5.10379	3.33e-07	8.02e-06	Downregulated
ENSMUSG00000025962	Fastkd2	1809.18	-1.21103	0.2818	-4.29746	1.73e-05	0.000168732	Downregulated
ENSMUSG00000025968	Ndufs1	2952.62	-1.11721	0.27651	-4.04041	5.34e-05	0.000401059	Downregulated
ENSMUSG00000025971	Maip1	1343.05	-1.22261	0.262471	-4.65805	3.19e-06	4.58e-05	Downregulated
ENSMUSG00000025979	Mob4	4045.2	-1.06062	0.259894	-4.08098	4.48e-05	0.000350514	Downregulated
ENSMUSG00000025981	Coq10b	1135.92	-1.02651	0.29007	-3.53883	0.000401904	0.00195664	Downregulated
ENSMUSG00000026003	Acadl	6412.57	-1.17215	0.24342	-4.81535	1.47e-06	2.5e-05	Downregulated
ENSMUSG00000026014	Raph1	353.763	-1.37204	0.317851	-4.3166	1.58e-05	0.000157636	Downregulated
ENSMUSG00000026027	Stradb	477.016	-1.54682	0.291701	-5.30275	1.14e-07	3.42e-06	Downregulated
ENSMUSG00000026035	Ppil3	1323.34	-1.44794	0.265516	-5.45332	4.94e-08	1.81e-06	Downregulated
ENSMUSG00000026036	Nif3l1	3696.25	-1.23714	0.254923	-4.85299	1.22e-06	2.17e-05	Downregulated
ENSMUSG00000026037	Orc2	1746.54	-1.04285	0.278941	-3.73861	0.000185038	0.00105624	Downregulated
ENSMUSG00000026090	2010300C02Rik	447.529	-1.0096	0.294605	-3.42697	0.000610359	0.00274123	Downregulated
ENSMUSG00000026094	Stk17b	706.291	-1.01842	0.287186	-3.54619	0.00039084	0.00191722	Downregulated
ENSMUSG00000026095	Asnsd1	197.988	-1.40923	0.325949	-4.32347	1.54e-05	0.000153614	Downregulated
ENSMUSG00000026111	Unc50	2473.22	-1.21191	0.223613	-5.4197	5.97e-08	2.1e-06	Downregulated
ENSMUSG00000026112	Coa5	1541.33	-1.0095	0.252913	-3.9915	6.57e-05	0.000473879	Downregulated
ENSMUSG00000026123	Plekhb2	486.384	-1.30182	0.265166	-4.90944	9.13e-07	1.73e-05	Downregulated
ENSMUSG00000026124	Cfc1	17.4727	-1.74222	0.686906	-2.53634	0.0112019	0.029332	Downregulated
ENSMUSG00000026142	Rhbdd1	204.605	-1.03995	0.349395	-2.97643	0.00291626	0.00963166	Downregulated
ENSMUSG00000026150	Mff	1475.63	-1.19128	0.234951	-5.07034	3.97e-07	9.17e-06	Downregulated
ENSMUSG00000026154	Sdhaf4	593.133	-1.42972	0.26666	-5.36157	8.25e-08	2.66e-06	Downregulated
ENSMUSG00000026155	Smap1	327.702	-1.11303	0.300527	-3.70361	0.000212554	0.00118284	Downregulated
ENSMUSG00000026159	Agfg1	1110.14	-1.04757	0.335155	-3.12564	0.00177421	0.00643667	Downregulated
ENSMUSG00000026172	Bcs1l	447.426	-1.18399	0.261149	-4.5338	5.79e-06	7.28e-05	Downregulated
ENSMUSG00000026187	Xrcc5	926.112	-2.11585	0.314859	-6.71997	1.82e-11	4.13e-09	Downregulated
ENSMUSG00000026189	Pecr	728.383	-1.08639	0.233337	-4.65589	3.23e-06	4.61e-05	Downregulated
ENSMUSG00000026192	Atic	727.534	-1.2365	0.238774	-5.17855	2.24e-07	5.81e-06	Downregulated
ENSMUSG00000026197	Zfand2b	1259.92	-1.19111	0.271853	-4.38144	1.18e-05	0.000125913	Downregulated
ENSMUSG00000026198	Abcb6	26.5447	-1.76243	0.646791	-2.72489	0.00643237	0.0185575	Downregulated
ENSMUSG00000026199	Ankzf1	217.602	-1.45999	0.340178	-4.29184	1.77e-05	0.00017202	Downregulated
ENSMUSG00000026202	Tuba4a	4993.78	-1.67185	0.308396	-5.42112	5.92e-08	2.09e-06	Downregulated
ENSMUSG00000026229	Psmd1	10791.6	-1.05021	0.255568	-4.10932	3.97e-05	0.000319979	Downregulated
ENSMUSG00000026238	Ptma	41282.7	-1.27834	0.257654	-4.96144	7e-07	1.42e-05	Downregulated
ENSMUSG00000026245	Farsb	8618.92	-1.58318	0.289421	-5.47017	4.5e-08	1.69e-06	Downregulated
ENSMUSG00000026248	Mrpl44	2603.34	-1.07125	0.269113	-3.98065	6.87e-05	0.000489808	Downregulated
ENSMUSG00000026260	Ndufa10	5955.96	-1.14496	0.232195	-4.93102	8.18e-07	1.59e-05	Downregulated
ENSMUSG00000026270	Capn10	313.963	-1.12974	0.272105	-4.15187	3.3e-05	0.000278282	Downregulated
ENSMUSG00000026277	Stk25	937.929	-1.38906	0.344287	-4.0346	5.47e-05	0.000408773	Downregulated
ENSMUSG00000026278	Bok	2954.29	-1.16106	0.251496	-4.61663	3.9e-06	5.35e-05	Downregulated
ENSMUSG00000026280	Atg4b	17848.2	-1.49076	0.266653	-5.59064	2.26e-08	1.01e-06	Downregulated
ENSMUSG00000026281	Dtymk	14983.1	-1.00549	0.237993	-4.22489	2.39e-05	0.000217059	Downregulated
ENSMUSG00000026288	Inpp5d	1096.74	-1.23522	0.252118	-4.89936	9.61e-07	1.79e-05	Downregulated
ENSMUSG00000026304	Rab17	1201.11	-1.43836	0.258203	-5.57065	2.54e-08	1.08e-06	Downregulated
ENSMUSG00000026305	Lrrfip1	422.942	-1.10904	0.297179	-3.73188	0.000190054	0.00107767	Downregulated
ENSMUSG00000026309	Ilkap	387.03	-1.24359	0.278824	-4.46013	8.19e-06	9.53e-05	Downregulated
ENSMUSG00000026317	Cln8	3728.99	-1.11106	0.258065	-4.30535	1.67e-05	0.00016402	Downregulated
ENSMUSG00000026333	Gin1	996.702	-1.13835	0.296804	-3.83537	0.000125375	0.000774985	Downregulated
ENSMUSG00000026341	Actr3	4385.79	-1.54738	0.307198	-5.03706	4.73e-07	1.04e-05	Downregulated
ENSMUSG00000026342	Slc35f5	122.078	-1.67601	0.367718	-4.55786	5.17e-06	6.63e-05	Downregulated
ENSMUSG00000026355	Mcm6	3797.49	-1.34485	0.261701	-5.13887	2.76e-07	6.91e-06	Downregulated
ENSMUSG00000026356	Dars	6011.38	-1.63782	0.280757	-5.83357	5.43e-09	3.41e-07	Downregulated
ENSMUSG00000026380	Tfcp2l1	8184.99	-1.2764	0.278751	-4.579	4.67e-06	6.11e-05	Downregulated
ENSMUSG00000026383	Epb41l5	2380.33	-1.3763	0.28445	-4.83848	1.31e-06	2.3e-05	Downregulated
ENSMUSG00000026389	Steap3	2064.38	-1.10488	0.274337	-4.02746	5.64e-05	0.000418894	Downregulated
ENSMUSG00000026393	Nek7	122.42	-1.07146	0.376298	-2.84738	0.00440806	0.0135149	Downregulated
ENSMUSG00000026404	Ddx59	286.598	-1.09354	0.285952	-3.82419	0.000131202	0.000802928	Downregulated
ENSMUSG00000026409	Pfkfb2	166.531	-1.31977	0.3333	-3.95969	7.5e-05	0.000523693	Downregulated
ENSMUSG00000026411	Tmem9	1195.96	-1.17951	0.295644	-3.98963	6.62e-05	0.00047661	Downregulated
ENSMUSG00000026427	Eif2d	6409.85	-1.74254	0.287825	-6.05415	1.41e-09	1.17e-07	Downregulated
ENSMUSG00000026433	Rab29	2191.43	-1.42833	0.293908	-4.8598	1.18e-06	2.11e-05	Downregulated
ENSMUSG00000026456	Cyb5r1	2259.84	-1.39937	0.29948	-4.67268	2.97e-06	4.33e-05	Downregulated
ENSMUSG00000026457	Adipor1	3745.67	-1.33396	0.271957	-4.90504	9.34e-07	1.76e-05	Downregulated
ENSMUSG00000026466	Tor1aip1	697.024	-1.10069	0.246684	-4.46193	8.12e-06	9.49e-05	Downregulated
ENSMUSG00000026479	Lamc2	68.0155	-1.12412	0.419851	-2.67742	0.00741912	0.0209182	Downregulated
ENSMUSG00000026480	Ncf2	102.97	-1.61313	0.421362	-3.82837	0.000128994	0.000793687	Downregulated
ENSMUSG00000026509	Capn2	97.1258	-1.32367	0.42202	-3.13651	0.0017097	0.00624911	Downregulated
ENSMUSG00000026510	Trp53bp2	792.655	-1.42501	0.345433	-4.12528	3.7e-05	0.000304183	Downregulated
ENSMUSG00000026520	Pycr2	850.946	-2.03599	0.315882	-6.44541	1.15e-10	1.7e-08	Downregulated
ENSMUSG00000026526	Fh1	2025.32	-1.72533	0.277035	-6.22785	4.73e-10	5.31e-08	Downregulated
ENSMUSG00000026547	Tagln2	8240.05	-1.03781	0.247886	-4.18667	2.83e-05	0.000247033	Downregulated
ENSMUSG00000026553	Copa	1371.67	-1.1265	0.237311	-4.74692	2.07e-06	3.26e-05	Downregulated
ENSMUSG00000026554	Dcaf8	284.075	-1.30772	0.280685	-4.65903	3.18e-06	4.56e-05	Downregulated
ENSMUSG00000026558	Uck2	6235.16	-1.41672	0.238162	-5.94856	2.71e-09	1.98e-07	Downregulated
ENSMUSG00000026563	Tada1	805.136	-1.25546	0.289043	-4.34349	1.4e-05	0.000143105	Downregulated
ENSMUSG00000026576	Atp1b1	735.278	-1.72898	0.295053	-5.8599	4.63e-09	3.03e-07	Downregulated
ENSMUSG00000026585	Kifap3	257.008	-1.08769	0.352769	-3.08329	0.00204727	0.007226	Downregulated
ENSMUSG00000026600	Soat1	834.398	-1.38512	0.274183	-5.05179	4.38e-07	9.83e-06	Downregulated
ENSMUSG00000026617	Bpnt1	1043.98	-1.09723	0.303871	-3.61085	0.000305195	0.00157747	Downregulated
ENSMUSG00000026618	Iars2	324.048	-1.82555	0.294368	-6.2016	5.59e-10	5.95e-08	Downregulated
ENSMUSG00000026622	Nek2	1777.99	-1.21077	0.26851	-4.50924	6.51e-06	7.93e-05	Downregulated
ENSMUSG00000026638	Irf6	190.714	-1.66479	0.348021	-4.78358	1.72e-06	2.83e-05	Downregulated
ENSMUSG00000026641	Usf1	1475.42	-1.23683	0.259424	-4.76758	1.86e-06	3e-05	Downregulated
ENSMUSG00000026646	Suv39h2	158.03	-1.2315	0.31023	-3.96965	7.2e-05	0.000507694	Downregulated
ENSMUSG00000026667	Uhmk1	1280.47	-1.20194	0.269468	-4.46041	8.18e-06	9.53e-05	Downregulated
ENSMUSG00000026669	Mcm10	2059	-1.19756	0.272874	-4.3887	1.14e-05	0.000122597	Downregulated
ENSMUSG00000026698	Pigc	227.432	-1.69767	0.351061	-4.83582	1.33e-06	2.32e-05	Downregulated
ENSMUSG00000026709	Dars2	1011.65	-1.66415	0.288365	-5.77097	7.88e-09	4.45e-07	Downregulated
ENSMUSG00000026723	Trdmt1	580.864	-1.13663	0.273622	-4.15401	3.27e-05	0.000276486	Downregulated
ENSMUSG00000026749	Nek6	3184.18	-1.94081	0.589356	-3.2931	0.000990876	0.00401766	Downregulated
ENSMUSG00000026766	Mmadhc	2493.88	-1.58097	0.256467	-6.16443	7.07e-10	6.98e-08	Downregulated
ENSMUSG00000026791	Slc2a8	1720.27	-1.2068	0.274765	-4.39211	1.12e-05	0.000121222	Downregulated
ENSMUSG00000026856	Dolpp1	1050.35	-1.04386	0.276528	-3.77488	0.000160086	0.000942831	Downregulated
ENSMUSG00000026864	Hspa5	21273.2	-1.46054	0.345368	-4.22893	2.35e-05	0.000213783	Downregulated
ENSMUSG00000026869	Psmd5	5285.2	-1.03048	0.241857	-4.26069	2.04e-05	0.000190847	Downregulated
ENSMUSG00000026878	Rab14	2797.85	-1.01089	0.240394	-4.20513	2.61e-05	0.000231874	Downregulated
ENSMUSG00000026879	Gsn	397.696	-1.25657	0.338794	-3.70895	0.000208124	0.00116046	Downregulated
ENSMUSG00000026887	Mrrf	1299.51	-1.07582	0.250271	-4.29863	1.72e-05	0.000168037	Downregulated
ENSMUSG00000026888	Grb14	363.749	-1.12262	0.337944	-3.3219	0.000894066	0.00370796	Downregulated
ENSMUSG00000026893	Gca	2835.42	-1.12875	0.302293	-3.73397	0.000188483	0.00107161	Downregulated
ENSMUSG00000026895	Ndufa8	4212.59	-1.13334	0.213284	-5.31377	1.07e-07	3.26e-06	Downregulated
ENSMUSG00000026914	Psmd14	15308.2	-1.15194	0.240024	-4.79926	1.59e-06	2.66e-05	Downregulated
ENSMUSG00000026921	Egfl7	586.409	-1.56796	0.25436	-6.16435	7.08e-10	6.98e-08	Downregulated
ENSMUSG00000026926	Pmpca	3062.91	-1.14608	0.255004	-4.49435	6.98e-06	8.38e-05	Downregulated
ENSMUSG00000026927	Entr1	1097.93	-1.05799	0.269433	-3.92675	8.61e-05	0.00058264	Downregulated
ENSMUSG00000026956	Uap1l1	1890.61	-1.23788	0.231777	-5.34083	9.25e-08	2.92e-06	Downregulated
ENSMUSG00000026958	Dpp7	2134.98	-1.16648	0.22849	-5.10518	3.3e-07	7.98e-06	Downregulated
ENSMUSG00000026960	Arl6ip6	590.697	-1.43314	0.266007	-5.38759	7.14e-08	2.39e-06	Downregulated
ENSMUSG00000026965	Anapc2	812.518	-1.04852	0.255528	-4.10335	4.07e-05	0.000325974	Downregulated
ENSMUSG00000026970	Rbms1	544.07	-1.4122	0.289826	-4.87258	1.1e-06	2e-05	Downregulated
ENSMUSG00000026994	Galnt3	232.964	-1.2351	0.362829	-3.40409	0.000663841	0.00293064	Downregulated
ENSMUSG00000027001	Dusp19	341.744	-1.70061	0.280308	-6.06692	1.3e-09	1.1e-07	Downregulated
ENSMUSG00000027006	Dnajc10	1031.23	-1.81869	0.277216	-6.56054	5.36e-11	9.8e-09	Downregulated
ENSMUSG00000027012	Dync1i2	1683.2	-1.13042	0.240935	-4.69179	2.71e-06	3.99e-05	Downregulated
ENSMUSG00000027067	Ssrp1	2175.4	-1.14159	0.26167	-4.36272	1.28e-05	0.000133801	Downregulated
ENSMUSG00000027070	Lrp2	9344.58	-1.06741	0.283735	-3.76201	0.000168556	0.000981204	Downregulated
ENSMUSG00000027074	Slc43a3	14420.4	-1.52194	0.287011	-5.30272	1.14e-07	3.42e-06	Downregulated
ENSMUSG00000027078	Ube2l6	210.189	-1.8311	0.353083	-5.18605	2.15e-07	5.67e-06	Downregulated
ENSMUSG00000027165	B230118H07Rik	2357.21	-1.86255	0.289875	-6.42536	1.32e-10	1.84e-08	Downregulated
ENSMUSG00000027167	Elp4	522.947	-1.25176	0.28895	-4.3321	1.48e-05	0.000148889	Downregulated
ENSMUSG00000027176	Cstf3	911.005	-1.00975	0.264601	-3.81613	0.000135558	0.000824269	Downregulated
ENSMUSG00000027180	Fbxo3	542.408	-1.63184	0.377944	-4.31767	1.58e-05	0.000157048	Downregulated
ENSMUSG00000027184	Caprin1	4116.89	-1.06524	0.249366	-4.27179	1.94e-05	0.00018401	Downregulated
ENSMUSG00000027187	Cat	2041.71	-1.54699	0.290602	-5.32339	1.02e-07	3.13e-06	Downregulated
ENSMUSG00000027193	Api5	5300.06	-1.07982	0.27646	-3.90588	9.39e-05	0.000618405	Downregulated
ENSMUSG00000027198	Ext2	198.257	-1.1554	0.307132	-3.76192	0.000168615	0.000981209	Downregulated
ENSMUSG00000027203	Dut	11401.9	-1.0373	0.227322	-4.56314	5.04e-06	6.49e-05	Downregulated
ENSMUSG00000027229	Terb2	399.347	-1.11461	0.316278	-3.52414	0.000424859	0.00204599	Downregulated
ENSMUSG00000027233	Patl2	181.331	-2.54498	0.996485	-2.55396	0.0106505	0.0280951	Downregulated
ENSMUSG00000027239	Mdk	248.141	-1.13291	0.291664	-3.88429	0.000102631	0.000663793	Downregulated
ENSMUSG00000027242	Wdr76	367.002	-1.25823	0.288425	-4.3624	1.29e-05	0.000133835	Downregulated
ENSMUSG00000027243	Harbi1	476.92	-1.53128	0.269317	-5.6858	1.3e-08	6.57e-07	Downregulated
ENSMUSG00000027244	Atg13	3063.57	-1.32536	0.245387	-5.40109	6.62e-08	2.27e-06	Downregulated
ENSMUSG00000027255	Arfgap2	349.172	-1.24948	0.27239	-4.5871	4.49e-06	5.95e-05	Downregulated
ENSMUSG00000027259	Adal	500.111	-1.64068	0.321218	-5.10769	3.26e-07	7.9e-06	Downregulated
ENSMUSG00000027263	Tubgcp4	265.878	-1.2333	0.288344	-4.27719	1.89e-05	0.000180463	Downregulated
ENSMUSG00000027274	Mkks	378.968	-1.00566	0.284545	-3.53427	0.000408908	0.00198035	Downregulated
ENSMUSG00000027282	Mtch2	22860.2	-1.29999	0.258778	-5.02356	5.07e-07	1.1e-05	Downregulated
ENSMUSG00000027291	Vps39	297.45	-1.30667	0.308692	-4.23293	2.31e-05	0.000210687	Downregulated
ENSMUSG00000027303	Ptpra	321.256	-1.02838	0.296858	-3.46422	0.000531776	0.00245557	Downregulated
ENSMUSG00000027306	Nusap1	1653.88	-1.12143	0.275035	-4.07738	4.55e-05	0.00035435	Downregulated
ENSMUSG00000027323	Rad51	3365.12	-1.32455	0.22783	-5.81374	6.11e-09	3.67e-07	Downregulated
ENSMUSG00000027341	Tmem230	1065.89	-1.65286	0.285691	-5.78547	7.23e-09	4.18e-07	Downregulated
ENSMUSG00000027353	Mcm8	539.607	-2.02163	0.262924	-7.68904	1.48e-14	1.49e-11	Downregulated
ENSMUSG00000027363	Usp8	843.016	-1.13195	0.237116	-4.77384	1.81e-06	2.94e-05	Downregulated
ENSMUSG00000027366	Sppl2a	1286.01	-1.48753	0.239928	-6.19993	5.65e-10	5.95e-08	Downregulated
ENSMUSG00000027367	Stard7	227.432	-1.27444	0.328205	-3.88306	0.000103148	0.000666337	Downregulated
ENSMUSG00000027374	Mrps5	707.106	-1.14214	0.291296	-3.92088	8.82e-05	0.000592407	Downregulated
ENSMUSG00000027394	Ttl	989.386	-1.18011	0.249367	-4.73243	2.22e-06	3.45e-05	Downregulated
ENSMUSG00000027395	Polr1b	1783.17	-1.04848	0.223429	-4.69268	2.7e-06	3.98e-05	Downregulated
ENSMUSG00000027397	Slc20a1	1610.38	-1.04879	0.288125	-3.64004	0.000272596	0.00144218	Downregulated
ENSMUSG00000027406	Idh3b	7992.05	-1.05806	0.250473	-4.22424	2.4e-05	0.000217247	Downregulated
ENSMUSG00000027408	Cpxm1	152.35	-1.82801	0.361183	-5.06118	4.17e-07	9.49e-06	Downregulated
ENSMUSG00000027424	Mgme1	2210.63	-1.20711	0.23076	-5.23103	1.69e-07	4.71e-06	Downregulated
ENSMUSG00000027452	Acss1	33.7782	-1.86918	0.629252	-2.97047	0.0029734	0.00978253	Downregulated
ENSMUSG00000027456	Sdcbp2	197.728	-1.39728	0.393389	-3.55192	0.000382437	0.00188533	Downregulated
ENSMUSG00000027487	Cdk5rap1	1450.39	-1.16307	0.303027	-3.83817	0.000123957	0.000769632	Downregulated
ENSMUSG00000027509	Rae1	3863.79	-1.11511	0.24372	-4.57536	4.75e-06	6.19e-05	Downregulated
ENSMUSG00000027536	Chmp4c	1989.26	-1.04324	0.291205	-3.58251	0.000340306	0.00171176	Downregulated
ENSMUSG00000027546	Atp9a	434.014	-1.02144	0.275696	-3.70496	0.000211421	0.00117769	Downregulated
ENSMUSG00000027551	Zfp64	325.382	-1.2594	0.26065	-4.83176	1.35e-06	2.35e-05	Downregulated
ENSMUSG00000027582	Zgpat	228.138	-1.02573	0.303498	-3.37968	0.000725704	0.00314423	Downregulated
ENSMUSG00000027589	Pcmtd2	75.2696	-1.66984	0.409472	-4.07803	4.54e-05	0.000353692	Downregulated
ENSMUSG00000027593	Raly	611.974	-1.22342	0.264757	-4.6209	3.82e-06	5.26e-05	Downregulated
ENSMUSG00000027597	Ahcy	1019	-1.40532	0.280651	-5.00736	5.52e-07	1.17e-05	Downregulated
ENSMUSG00000027599	Armc1	1845.37	-1.22653	0.269764	-4.5467	5.45e-06	6.92e-05	Downregulated
ENSMUSG00000027601	Mtfr1	6409	-1.46621	0.251738	-5.82434	5.73e-09	3.56e-07	Downregulated
ENSMUSG00000027605	Acss2	187.356	-1.24524	0.288387	-4.31795	1.57e-05	0.000156953	Downregulated
ENSMUSG00000027610	Gss	2295	-1.60398	0.270248	-5.93523	2.93e-09	2.12e-07	Downregulated
ENSMUSG00000027615	Hps3	159.381	-1.56778	0.340552	-4.60364	4.15e-06	5.6e-05	Downregulated
ENSMUSG00000027637	Rab5if	855.238	-1.65604	0.304103	-5.44565	5.16e-08	1.85e-06	Downregulated
ENSMUSG00000027641	Rbl1	164.704	-1.21398	0.356824	-3.40219	0.000668471	0.0029441	Downregulated
ENSMUSG00000027642	Rpn2	6053.59	-1.31256	0.252769	-5.19271	2.07e-07	5.51e-06	Downregulated
ENSMUSG00000027650	Tti1	588.454	-1.51933	0.247179	-6.1467	7.91e-10	7.54e-08	Downregulated
ENSMUSG00000027654	Fam83d	885.866	-1.33161	0.21745	-6.12377	9.14e-10	8.39e-08	Downregulated
ENSMUSG00000027667	Zfp639	644.789	-1.23416	0.248143	-4.97358	6.57e-07	1.34e-05	Downregulated
ENSMUSG00000027668	Mfn1	2600.98	-1.18481	0.255511	-4.63704	3.53e-06	4.96e-05	Downregulated
ENSMUSG00000027680	Fxr1	3406.46	-1.11196	0.250083	-4.44636	8.73e-06	0.000100147	Downregulated
ENSMUSG00000027699	Ect2	2242.26	-1.01524	0.268648	-3.77907	0.000157416	0.000932256	Downregulated
ENSMUSG00000027709	Mccc1	683.725	-1.26092	0.281678	-4.47647	7.59e-06	8.99e-05	Downregulated
ENSMUSG00000027710	Acad9	1872.65	-1.55409	0.239287	-6.49468	8.32e-11	1.35e-08	Downregulated
ENSMUSG00000027712	Anxa5	122.053	-1.60482	0.358794	-4.47282	7.72e-06	9.08e-05	Downregulated
ENSMUSG00000027722	Spata5	773.869	-1.04377	0.266124	-3.92213	8.78e-05	0.000590048	Downregulated
ENSMUSG00000027751	Supt20	2243.3	-1.43947	0.278406	-5.1704	2.34e-07	6.04e-06	Downregulated
ENSMUSG00000027770	Dhx36	330.788	-1.03479	0.309749	-3.34074	0.00083555	0.00351483	Downregulated
ENSMUSG00000027774	Gfm1	1966.67	-1.04342	0.299084	-3.48871	0.00048535	0.00228128	Downregulated
ENSMUSG00000027775	Mfsd1	13871.1	-1.57538	0.259446	-6.07211	1.26e-09	1.07e-07	Downregulated
ENSMUSG00000027794	Sohlh2	140.652	-1.03235	0.385483	-2.67807	0.00740485	0.0208829	Downregulated
ENSMUSG00000027803	Wwtr1	1959.18	-1.39469	0.24254	-5.75035	8.91e-09	4.86e-07	Downregulated
ENSMUSG00000027811	4930579G24Rik	342.118	-1.29451	0.252712	-5.12248	3.02e-07	7.43e-06	Downregulated
ENSMUSG00000027822	Slc33a1	324.035	-1.4659	0.296665	-4.94127	7.76e-07	1.54e-05	Downregulated
ENSMUSG00000027823	Gmps	5523.98	-1.08309	0.27637	-3.91899	8.89e-05	0.000596125	Downregulated
ENSMUSG00000027854	Sike1	2379.83	-1.24435	0.264587	-4.70301	2.56e-06	3.8e-05	Downregulated
ENSMUSG00000027860	Vangl1	955.746	-1.2861	0.327325	-3.92913	8.53e-05	0.000578139	Downregulated
ENSMUSG00000027890	Gstm4	114.462	-1.08498	0.320513	-3.38514	0.000711414	0.00309173	Downregulated
ENSMUSG00000027900	Dram2	1634.82	-1.17101	0.267362	-4.37988	1.19e-05	0.000126469	Downregulated
ENSMUSG00000027905	Ddx20	1871.02	-1.08339	0.25672	-4.22013	2.44e-05	0.000219953	Downregulated
ENSMUSG00000027937	Jtb	3529.97	-1.10507	0.268043	-4.12274	3.74e-05	0.000305217	Downregulated
ENSMUSG00000027952	Pmvk	1807.52	-1.34217	0.219725	-6.10841	1.01e-09	9.04e-08	Downregulated
ENSMUSG00000027955	Gask1b	203.686	-1.98268	0.39552	-5.01283	5.36e-07	1.15e-05	Downregulated
ENSMUSG00000027956	Tmem144	1563.48	-1.67487	0.290947	-5.75663	8.58e-09	4.74e-07	Downregulated
ENSMUSG00000027984	Hadh	6141.88	-1.72579	0.28392	-6.07844	1.21e-09	1.04e-07	Downregulated
ENSMUSG00000027997	Casp6	5614.73	-1.29696	0.237244	-5.46679	4.58e-08	1.71e-06	Downregulated
ENSMUSG00000028013	Ppa2	1983.68	-1.29888	0.239291	-5.42804	5.7e-08	2.03e-06	Downregulated
ENSMUSG00000028018	Gstcd	194.987	-1.08083	0.353871	-3.05432	0.0022557	0.00780505	Downregulated
ENSMUSG00000028020	Glrb	126.644	-1.25359	0.323712	-3.87256	0.000107697	0.000689762	Downregulated
ENSMUSG00000028024	Enpep	1942.58	-1.98184	0.374341	-5.29419	1.2e-07	3.54e-06	Downregulated
ENSMUSG00000028035	Dnajb4	33.6615	-1.31521	0.509179	-2.583	0.0097945	0.0262427	Downregulated
ENSMUSG00000028048	Gba	5925.81	-1.38775	0.228387	-6.07631	1.23e-09	1.04e-07	Downregulated
ENSMUSG00000028049	Scamp3	3838.34	-1.25477	0.23251	-5.39664	6.79e-08	2.3e-06	Downregulated
ENSMUSG00000028070	Naxe	1600.84	-1.40625	0.244218	-5.75817	8.5e-09	4.73e-07	Downregulated
ENSMUSG00000028085	Gatb	505.204	-1.63219	0.280053	-5.82815	5.6e-09	3.49e-07	Downregulated
ENSMUSG00000028093	Acp6	252.729	-1.0001	0.34669	-2.8847	0.00391784	0.0122879	Downregulated
ENSMUSG00000028096	Gpr89	1096.59	-1.05211	0.255184	-4.12296	3.74e-05	0.000305217	Downregulated
ENSMUSG00000028098	Rnf115	2718.68	-1.31235	0.296164	-4.43117	9.37e-06	0.000105067	Downregulated
ENSMUSG00000028099	Polr3c	2349.03	-1.25812	0.245773	-5.11901	3.07e-07	7.53e-06	Downregulated
ENSMUSG00000028100	Nudt17	107.911	-1.45634	0.35077	-4.15186	3.3e-05	0.000278282	Downregulated
ENSMUSG00000028102	Pex11b	202.393	-1.40494	0.303485	-4.62934	3.67e-06	5.1e-05	Downregulated
ENSMUSG00000028107	Tars2	845.539	-1.48273	0.241857	-6.13061	8.75e-10	8.3e-08	Downregulated
ENSMUSG00000028127	Abcd3	1001.5	-1.56663	0.289003	-5.42081	5.93e-08	2.09e-06	Downregulated
ENSMUSG00000028133	Rwdd3	141.53	-1.27165	0.396981	-3.20331	0.00135859	0.00517049	Downregulated
ENSMUSG00000028138	Adh5	4082.55	-1.17686	0.284492	-4.13671	3.52e-05	0.000292801	Downregulated
ENSMUSG00000028149	Rap1gds1	149.153	-1.11637	0.338312	-3.29984	0.000967415	0.0039441	Downregulated
ENSMUSG00000028159	Dapp1	44.178	-1.66393	0.628383	-2.64795	0.0080982	0.0224925	Downregulated
ENSMUSG00000028189	Ctbs	316.102	-1.61598	0.319765	-5.05366	4.33e-07	9.78e-06	Downregulated
ENSMUSG00000028191	Bcl10	1486.01	-1.26722	0.273657	-4.6307	3.64e-06	5.08e-05	Downregulated
ENSMUSG00000028195	Ccn1	541.55	-1.0954	0.281217	-3.89524	9.81e-05	0.00064009	Downregulated
ENSMUSG00000028199	Cryz	463.037	-2.07283	0.345682	-5.99636	2.02e-09	1.55e-07	Downregulated
ENSMUSG00000028221	Pip4p2	2950.82	-1.46024	0.306206	-4.76881	1.85e-06	3e-05	Downregulated
ENSMUSG00000028223	Decr1	277.892	-1.16956	0.254839	-4.58942	4.44e-06	5.9e-05	Downregulated
ENSMUSG00000028228	Cpne3	525.223	-1.19443	0.231682	-5.15545	2.53e-07	6.42e-06	Downregulated
ENSMUSG00000028245	Nsmaf	341.596	-1.81753	0.353195	-5.14598	2.66e-07	6.69e-06	Downregulated
ENSMUSG00000028247	Coq3	2340.03	-1.39937	0.262346	-5.33406	9.6e-08	2.99e-06	Downregulated
ENSMUSG00000028249	Sdcbp	2365.36	-1.41356	0.244423	-5.78324	7.33e-09	4.2e-07	Downregulated
ENSMUSG00000028256	Odf2l	185.59	-1.88601	0.381764	-4.94024	7.8e-07	1.54e-05	Downregulated
ENSMUSG00000028271	Gtf2b	2222.37	-1.22016	0.274474	-4.44545	8.77e-06	0.000100501	Downregulated
ENSMUSG00000028278	Rragd	2228.3	-1.17278	0.274217	-4.27685	1.9e-05	0.000180583	Downregulated
ENSMUSG00000028291	Akirin2	671.54	-1.16621	0.258852	-4.50532	6.63e-06	8.03e-05	Downregulated
ENSMUSG00000028292	Rars2	2343.16	-1.38264	0.292734	-4.72319	2.32e-06	3.56e-05	Downregulated
ENSMUSG00000028295	Smim8	497.35	-1.06221	0.27156	-3.9115	9.17e-05	0.000609196	Downregulated
ENSMUSG00000028331	Trmo	576.68	-1.49468	0.300279	-4.97763	6.44e-07	1.32e-05	Downregulated
ENSMUSG00000028333	Anp32b	4127.38	-1.08545	0.24792	-4.37824	1.2e-05	0.000127107	Downregulated
ENSMUSG00000028345	Tex10	2766.12	-1.37344	0.240335	-5.71467	1.1e-08	5.7e-07	Downregulated
ENSMUSG00000028378	Ptgr1	3155.6	-1.00803	0.227131	-4.43809	9.08e-06	0.000102963	Downregulated
ENSMUSG00000028382	Ptbp3	1181.31	-1.18853	0.234595	-5.06632	4.06e-07	9.31e-06	Downregulated
ENSMUSG00000028393	Alad	6349.21	-1.22905	0.216656	-5.67283	1.4e-08	6.91e-07	Downregulated
ENSMUSG00000028403	Zdhhc21	178.93	-1.08719	0.309849	-3.50878	0.000450175	0.0021455	Downregulated
ENSMUSG00000028405	Aco1	619.207	-1.12673	0.286129	-3.93785	8.22e-05	0.000564259	Downregulated
ENSMUSG00000028411	Aptx	2918.17	-1.17446	0.234139	-5.01608	5.27e-07	1.13e-05	Downregulated
ENSMUSG00000028413	B4galt1	1110.67	-1.015	0.247465	-4.10159	4.1e-05	0.000327608	Downregulated
ENSMUSG00000028419	Chmp5	4368.08	-1.15678	0.270954	-4.26928	1.96e-05	0.000185476	Downregulated
ENSMUSG00000028420	Tmem38b	1890.71	-1.3027	0.243019	-5.36049	8.3e-08	2.67e-06	Downregulated
ENSMUSG00000028423	Nfx1	1611.32	-1.13169	0.279679	-4.04637	5.2e-05	0.000393576	Downregulated
ENSMUSG00000028434	Epb41l4b	1099.34	-1.10873	0.326771	-3.39297	0.000691387	0.00302163	Downregulated
ENSMUSG00000028435	Aqp3	4337.35	-1.32368	0.237138	-5.58191	2.38e-08	1.04e-06	Downregulated
ENSMUSG00000028436	Dcaf12	1231.46	-1.14134	0.264678	-4.31219	1.62e-05	0.000160256	Downregulated
ENSMUSG00000028452	Vcp	5753.05	-1.09716	0.249148	-4.40366	1.06e-05	0.000116417	Downregulated
ENSMUSG00000028453	Fancg	81.6111	-1.27379	0.387594	-3.2864	0.00101477	0.00408734	Downregulated
ENSMUSG00000028454	Pigo	276.629	-1.03545	0.280451	-3.69207	0.000222434	0.00122504	Downregulated
ENSMUSG00000028455	Stoml2	5967.6	-1.20501	0.227699	-5.2921	1.21e-07	3.58e-06	Downregulated
ENSMUSG00000028461	Ccdc107	686.1	-1.26686	0.262595	-4.82437	1.4e-06	2.42e-05	Downregulated
ENSMUSG00000028465	Tln1	640.195	-1.00986	0.263189	-3.83702	0.000124534	0.000770972	Downregulated
ENSMUSG00000028466	Creb3	1586.84	-1.06196	0.241406	-4.39907	1.09e-05	0.000118221	Downregulated
ENSMUSG00000028468	Rgp1	178.123	-1.17934	0.27625	-4.2691	1.96e-05	0.000185479	Downregulated
ENSMUSG00000028470	Hint2	1093.84	-1.72795	0.317849	-5.43637	5.44e-08	1.94e-06	Downregulated
ENSMUSG00000028478	Clta	11363	-1.16774	0.257725	-4.53096	5.87e-06	7.34e-05	Downregulated
ENSMUSG00000028480	Glipr2	550.517	-1.30207	0.282341	-4.61171	3.99e-06	5.44e-05	Downregulated
ENSMUSG00000028494	Plin2	3818.06	-1.80451	0.290625	-6.20906	5.33e-10	5.79e-08	Downregulated
ENSMUSG00000028517	Plpp3	684.149	-1.00253	0.294855	-3.40009	0.000673625	0.00296221	Downregulated
ENSMUSG00000028536	2610528J11Rik	2564.99	-1.5853	0.246327	-6.43574	1.23e-10	1.76e-08	Downregulated
ENSMUSG00000028552	Eps15	1176.99	-1.2257	0.277725	-4.41336	1.02e-05	0.000112107	Downregulated
ENSMUSG00000028557	Rnf11	1230.52	-1.32041	0.283262	-4.66146	3.14e-06	4.52e-05	Downregulated
ENSMUSG00000028563	Tm2d1	1551.6	-1.35739	0.283709	-4.78445	1.71e-06	2.82e-05	Downregulated
ENSMUSG00000028567	Txndc12	3251.16	-1.53594	0.255039	-6.02239	1.72e-09	1.38e-07	Downregulated
ENSMUSG00000028568	Btf3l4	3355.41	-1.54798	0.25443	-6.0841	1.17e-09	1.02e-07	Downregulated
ENSMUSG00000028577	Plaa	2377.65	-1.13119	0.270375	-4.18377	2.87e-05	0.000249457	Downregulated
ENSMUSG00000028582	Cc2d1b	107.895	-1.92586	0.394593	-4.88062	1.06e-06	1.94e-05	Downregulated
ENSMUSG00000028591	Pramef12	254.818	-1.30283	0.356856	-3.65086	0.000261362	0.00139704	Downregulated
ENSMUSG00000028601	Echdc2	10267.6	-1.10382	0.241862	-4.56381	5.02e-06	6.48e-05	Downregulated
ENSMUSG00000028603	Scp2	3148.58	-1.09085	0.227399	-4.79708	1.61e-06	2.69e-05	Downregulated
ENSMUSG00000028607	Cpt2	336.665	-1.85088	0.277116	-6.67907	2.4e-11	5.07e-09	Downregulated
ENSMUSG00000028619	Tceanc2	298.096	-1.18858	0.369369	-3.21786	0.00129152	0.00496417	Downregulated
ENSMUSG00000028622	Mrpl37	4055.08	-1.10784	0.254282	-4.35674	1.32e-05	0.000136595	Downregulated
ENSMUSG00000028629	Exo5	499.48	-1.00932	0.26555	-3.80087	0.000144187	0.000866542	Downregulated
ENSMUSG00000028633	Ctps	5527.08	-1.18289	0.24065	-4.91539	8.86e-07	1.7e-05	Downregulated
ENSMUSG00000028636	Ppcs	1586.27	-1.08139	0.258501	-4.1833	2.87e-05	0.000249806	Downregulated
ENSMUSG00000028651	Ppie	3464.47	-1.07762	0.228126	-4.72379	2.31e-06	3.55e-05	Downregulated
ENSMUSG00000028656	Cap1	2829.11	-1.23099	0.231056	-5.32767	9.95e-08	3.07e-06	Downregulated
ENSMUSG00000028657	Ppt1	457.653	-1.07765	0.236624	-4.55428	5.26e-06	6.71e-05	Downregulated
ENSMUSG00000028672	Hmgcl	2818.09	-1.36584	0.24092	-5.66927	1.43e-08	6.96e-07	Downregulated
ENSMUSG00000028673	Fuca1	779.562	-1.52587	0.268993	-5.67253	1.41e-08	6.91e-07	Downregulated
ENSMUSG00000028675	Pnrc2	611.131	-1.5252	0.295662	-5.15861	2.49e-07	6.35e-06	Downregulated
ENSMUSG00000028677	Rnf220	539.085	-1.27911	0.263628	-4.85194	1.22e-06	2.18e-05	Downregulated
ENSMUSG00000028683	Eif2b3	8917.66	-1.13426	0.251504	-4.50993	6.49e-06	7.91e-05	Downregulated
ENSMUSG00000028684	Urod	2261.36	-1.05982	0.231514	-4.57776	4.7e-06	6.14e-05	Downregulated
ENSMUSG00000028687	Mutyh	386.786	-1.38729	0.301927	-4.59479	4.33e-06	5.78e-05	Downregulated
ENSMUSG00000028688	Toe1	1253.98	-1.24935	0.254336	-4.91222	9.01e-07	1.71e-05	Downregulated
ENSMUSG00000028690	Mmachc	1035.04	-1.15058	0.29158	-3.94604	7.95e-05	0.000547513	Downregulated
ENSMUSG00000028699	Tspan1	2099.8	-1.46114	0.218314	-6.69285	2.19e-11	4.79e-09	Downregulated
ENSMUSG00000028702	Rad54l	597.993	-1.43182	0.311609	-4.59492	4.33e-06	5.78e-05	Downregulated
ENSMUSG00000028710	Atpaf1	783.242	-1.0438	0.287824	-3.62653	0.000287256	0.00149745	Downregulated
ENSMUSG00000028716	Pdzk1ip1	260.652	-1.93993	0.299124	-6.48538	8.85e-11	1.41e-08	Downregulated
ENSMUSG00000028719	Cmpk1	2738.49	-1.2362	0.243999	-5.06639	4.05e-07	9.31e-06	Downregulated
ENSMUSG00000028730	Cfap57	116.684	-1.27903	0.355658	-3.59624	0.000322847	0.00164873	Downregulated
ENSMUSG00000028743	Akr7a5	308.507	-1.09453	0.274559	-3.98651	6.71e-05	0.000481498	Downregulated
ENSMUSG00000028757	Ddost	6778.27	-1.20218	0.243486	-4.93736	7.92e-07	1.55e-05	Downregulated
ENSMUSG00000028773	Fabp3	8614.9	-1.49189	0.26314	-5.66959	1.43e-08	6.96e-07	Downregulated
ENSMUSG00000028776	Tinagl1	569.322	-1.66252	0.30403	-5.46829	4.54e-08	1.7e-06	Downregulated
ENSMUSG00000028779	Pef1	3290.01	-1.0107	0.236458	-4.27433	1.92e-05	0.000182535	Downregulated
ENSMUSG00000028792	Ak2	2769.43	-1.00332	0.244688	-4.10042	4.12e-05	0.000328499	Downregulated
ENSMUSG00000028793	Rnf19b	1063.07	-1.08099	0.263299	-4.10555	4.03e-05	0.000323554	Downregulated
ENSMUSG00000028795	Ccdc28b	62.9426	-1.15327	0.439969	-2.62126	0.00876052	0.0240231	Downregulated
ENSMUSG00000028807	Zbtb8a	244.577	-1.04659	0.290167	-3.60683	0.000309957	0.00159436	Downregulated
ENSMUSG00000028843	Sh3bgrl3	2853.44	-1.14975	0.243683	-4.71824	2.38e-06	3.61e-05	Downregulated
ENSMUSG00000028847	Trappc3	1012.32	-1.22568	0.25393	-4.82684	1.39e-06	2.39e-05	Downregulated
ENSMUSG00000028848	Gpn2	930.828	-1.60514	0.298002	-5.38633	7.19e-08	2.4e-06	Downregulated
ENSMUSG00000028851	Nudc	7176.08	-1.16985	0.266956	-4.3822	1.17e-05	0.000125597	Downregulated
ENSMUSG00000028859	Csf3r	1654.74	-1.21163	0.333688	-3.63102	0.000282306	0.00147933	Downregulated
ENSMUSG00000028885	Smpdl3b	1059.53	-1.15397	0.272132	-4.24049	2.23e-05	0.000204882	Downregulated
ENSMUSG00000028896	Rcc1	2167.14	-1.12109	0.257832	-4.34812	1.37e-05	0.000141131	Downregulated
ENSMUSG00000028901	Gmeb1	392.851	-1.13789	0.291627	-3.90187	9.55e-05	0.000625658	Downregulated
ENSMUSG00000028914	Casp9	170.633	-1.5422	0.303621	-5.07936	3.79e-07	8.89e-06	Downregulated
ENSMUSG00000028923	Necap2	948.035	-1.10048	0.267609	-4.11225	3.92e-05	0.000316987	Downregulated
ENSMUSG00000028932	Psmc2	26590.5	-1.04414	0.242526	-4.30526	1.67e-05	0.00016402	Downregulated
ENSMUSG00000028937	Acot7	2092.53	-1.27571	0.284138	-4.48976	7.13e-06	8.51e-05	Downregulated
ENSMUSG00000028944	Prkag2	213.648	-1.22188	0.317713	-3.84586	0.000120132	0.000751902	Downregulated
ENSMUSG00000028945	Rheb	5477.65	-1.00348	0.276659	-3.62715	0.000286567	0.00149569	Downregulated
ENSMUSG00000028959	Fastk	690.194	-1.54901	0.282567	-5.48191	4.21e-08	1.6e-06	Downregulated
ENSMUSG00000028961	Pgd	3939.08	-1.18691	0.256045	-4.63557	3.56e-06	4.98e-05	Downregulated
ENSMUSG00000028964	Park7	4419	-1.01899	0.222544	-4.57884	4.68e-06	6.11e-05	Downregulated
ENSMUSG00000028965	Tnfrsf9	62.2837	-1.22942	0.439931	-2.79458	0.00519669	0.015501	Downregulated
ENSMUSG00000028991	Mtor	363.252	-1.06278	0.28216	-3.76659	0.00016549	0.000969972	Downregulated
ENSMUSG00000028999	Rint1	453.069	-1.02959	0.254481	-4.04583	5.21e-05	0.000393972	Downregulated
ENSMUSG00000029012	Orc5	3806.06	-1.35553	0.269758	-5.02498	5.03e-07	1.09e-05	Downregulated
ENSMUSG00000029014	Dnajc2	3755.45	-1.12445	0.284167	-3.95702	7.59e-05	0.000528509	Downregulated
ENSMUSG00000029015	Slc26a5	281.109	-1.2769	0.300251	-4.25276	2.11e-05	0.000196761	Downregulated
ENSMUSG00000029020	Mfn2	310.048	-1.1424	0.27692	-4.12536	3.7e-05	0.000304183	Downregulated
ENSMUSG00000029022	Miip	2270.89	-1.39762	0.283723	-4.92602	8.39e-07	1.63e-05	Downregulated
ENSMUSG00000029030	Tprgl	1016.69	-1.09359	0.264579	-4.13331	3.58e-05	0.000295881	Downregulated
ENSMUSG00000029034	Ints11	4746.91	-1.73502	0.251202	-6.90689	4.95e-12	1.72e-09	Downregulated
ENSMUSG00000029036	Atad3a	1318.99	-1.02024	0.273437	-3.73117	0.000190596	0.00108002	Downregulated
ENSMUSG00000029038	Ssu72	7271.86	-1.16513	0.239432	-4.86624	1.14e-06	2.06e-05	Downregulated
ENSMUSG00000029047	Pex10	178.048	-1.78949	0.310812	-5.75747	8.54e-09	4.73e-07	Downregulated
ENSMUSG00000029048	Rer1	8830.61	-1.01911	0.229273	-4.44499	8.79e-06	0.000100651	Downregulated
ENSMUSG00000029053	Prkcz	1663.09	-1.23517	0.256967	-4.80672	1.53e-06	2.59e-05	Downregulated
ENSMUSG00000029059	Prxl2b	372.604	-1.65747	0.294254	-5.63279	1.77e-08	8.11e-07	Downregulated
ENSMUSG00000029063	Nadk	3601.06	-1.2251	0.219236	-5.58805	2.3e-08	1.01e-06	Downregulated
ENSMUSG00000029064	Gnb1	6611.08	-1.42743	0.32055	-4.45307	8.47e-06	9.79e-05	Downregulated
ENSMUSG00000029076	Sdf4	5797.16	-1.10425	0.238266	-4.63452	3.58e-06	5e-05	Downregulated
ENSMUSG00000029086	Prom1	80.7412	-1.27841	0.433343	-2.95011	0.00317661	0.0103237	Downregulated
ENSMUSG00000029097	Trmt44	215.21	-1.53047	0.328733	-4.65567	3.23e-06	4.61e-05	Downregulated
ENSMUSG00000029111	Nelfa	1791.22	-1.09881	0.263609	-4.16833	3.07e-05	0.000262154	Downregulated
ENSMUSG00000029120	Ppp2r2c	324.724	-1.13644	0.369334	-3.07699	0.00209103	0.00734702	Downregulated
ENSMUSG00000029138	4930548H24Rik	10.1169	-3.31012	1.05381	-3.1411	0.00168316	0.00616796	Downregulated
ENSMUSG00000029145	Eif2b4	4316.97	-1.11783	0.256181	-4.36345	1.28e-05	0.00013344	Downregulated
ENSMUSG00000029146	Snx17	661.44	-1.4682	0.2711	-5.41571	6.1e-08	2.14e-06	Downregulated
ENSMUSG00000029152	Ociad1	6426.38	-1.09524	0.229855	-4.76492	1.89e-06	3.03e-05	Downregulated
ENSMUSG00000029156	Sgcb	205.395	-1.16074	0.3316	-3.50041	0.000464545	0.00219802	Downregulated
ENSMUSG00000029171	Pgm2	397.419	-1.02042	0.299509	-3.40698	0.000656864	0.00290875	Downregulated
ENSMUSG00000029176	Anapc4	1495.13	-1.20411	0.254418	-4.73281	2.21e-06	3.45e-05	Downregulated
ENSMUSG00000029179	Zcchc4	309.876	-1.71357	0.28918	-5.9256	3.11e-09	2.23e-07	Downregulated
ENSMUSG00000029186	Pi4k2b	739.186	-1.10804	0.271471	-4.08162	4.47e-05	0.000349707	Downregulated
ENSMUSG00000029195	Klb	585.968	-1.03365	0.284985	-3.62701	0.000286719	0.00149603	Downregulated
ENSMUSG00000029199	Lias	5493.43	-1.08606	0.258418	-4.2027	2.64e-05	0.000233404	Downregulated
ENSMUSG00000029221	Slc30a9	182.059	-1.064	0.288993	-3.68175	0.000231636	0.00126555	Downregulated
ENSMUSG00000029223	Uchl1	655.01	-1.04075	0.325626	-3.19615	0.00139273	0.00528412	Downregulated
ENSMUSG00000029233	Srd5a3	142.564	-1.25539	0.320854	-3.91265	9.13e-05	0.000607467	Downregulated
ENSMUSG00000029247	Paics	16011	-1.41991	0.258891	-5.48461	4.14e-08	1.59e-06	Downregulated
ENSMUSG00000029263	Pigg	190.45	-1.27404	0.305321	-4.1728	3.01e-05	0.000257927	Downregulated
ENSMUSG00000029270	Dipk1a	985.728	-1.25929	0.264195	-4.76651	1.87e-06	3.01e-05	Downregulated
ENSMUSG00000029304	Spp1	1011.9	-2.58307	1.07766	-2.39693	0.0165331	0.0406642	Downregulated
ENSMUSG00000029319	Coq2	127.919	-1.40202	0.335786	-4.17535	2.98e-05	0.000256582	Downregulated
ENSMUSG00000029326	Enoph1	3504.57	-1.07082	0.249148	-4.29792	1.72e-05	0.00016848	Downregulated
ENSMUSG00000029344	Tpst2	547.643	-1.44811	0.264978	-5.46501	4.63e-08	1.72e-06	Downregulated
ENSMUSG00000029346	Srrd	171.861	-1.08045	0.354998	-3.04355	0.00233804	0.00803943	Downregulated
ENSMUSG00000029363	Rfc5	2727.43	-1.07072	0.26796	-3.99582	6.45e-05	0.000466899	Downregulated
ENSMUSG00000029381	Shroom3	400.459	-1.32078	0.240183	-5.49905	3.82e-08	1.48e-06	Downregulated
ENSMUSG00000029387	Gtf2h3	3579.03	-1.00343	0.230754	-4.34848	1.37e-05	0.000140985	Downregulated
ENSMUSG00000029413	Naaa	539.055	-1.62631	0.358094	-4.54156	5.58e-06	7.04e-05	Downregulated
ENSMUSG00000029414	Kntc1	278.145	-1.27931	0.313556	-4.08	4.5e-05	0.000351833	Downregulated
ENSMUSG00000029416	Slc15a4	309.738	-1.05063	0.283652	-3.70394	0.000212279	0.0011817	Downregulated
ENSMUSG00000029426	Scarb2	2149.67	-1.17704	0.248936	-4.7283	2.26e-06	3.5e-05	Downregulated
ENSMUSG00000029434	Vps33a	1645.53	-1.04778	0.24448	-4.28573	1.82e-05	0.000175575	Downregulated
ENSMUSG00000029447	Cct6a	18898.8	-1.11519	0.256064	-4.35512	1.33e-05	0.000137438	Downregulated
ENSMUSG00000029452	Tmem116	157.312	-1.0045	0.360761	-2.7844	0.00536265	0.0159237	Downregulated
ENSMUSG00000029468	P2rx7	103.664	-1.27065	0.46348	-2.74155	0.00611507	0.017775	Downregulated
ENSMUSG00000029472	Anapc5	8596.29	-1.30935	0.244384	-5.35774	8.43e-08	2.7e-06	Downregulated
ENSMUSG00000029484	Anxa3	996.473	-1.19784	0.235852	-5.07877	3.8e-07	8.9e-06	Downregulated
ENSMUSG00000029500	Pgam5	1331.68	-1.09924	0.279143	-3.93791	8.22e-05	0.000564259	Downregulated
ENSMUSG00000029507	Pus1	1111.4	-1.18655	0.26592	-4.46204	8.12e-06	9.49e-05	Downregulated
ENSMUSG00000029545	Acads	574.504	-1.17031	0.233959	-5.00219	5.67e-07	1.2e-05	Downregulated
ENSMUSG00000029552	Tes	3907.89	-1.59801	0.248354	-6.4344	1.24e-10	1.76e-08	Downregulated
ENSMUSG00000029557	Mrm2	749.848	-1.13146	0.252283	-4.48489	7.3e-06	8.7e-05	Downregulated
ENSMUSG00000029560	Snx8	651.261	-1.23119	0.260891	-4.71919	2.37e-06	3.6e-05	Downregulated
ENSMUSG00000029571	Tmem106b	294.198	-1.0075	0.267399	-3.76779	0.000164701	0.000966344	Downregulated
ENSMUSG00000029575	Mmab	178.404	-2.07553	0.298312	-6.95756	3.46e-12	1.34e-09	Downregulated
ENSMUSG00000029580	Actb	83624.8	-1.21629	0.264839	-4.59257	4.38e-06	5.84e-05	Downregulated
ENSMUSG00000029622	Arpc1b	4138.96	-1.09638	0.240191	-4.56462	5e-06	6.46e-05	Downregulated
ENSMUSG00000029627	Zkscan14	382.661	-1.32061	0.252985	-5.22011	1.79e-07	4.89e-06	Downregulated
ENSMUSG00000029646	Cdx2	380.267	-1.97266	0.366548	-5.38173	7.38e-08	2.45e-06	Downregulated
ENSMUSG00000029672	Fam3c	1248.42	-1.22886	0.29311	-4.19249	2.76e-05	0.000242377	Downregulated
ENSMUSG00000029699	Ssc4d	105.92	-1.35698	0.345072	-3.93244	8.41e-05	0.000572964	Downregulated
ENSMUSG00000029703	Lrwd1	723.671	-1.03692	0.238879	-4.34078	1.42e-05	0.000144706	Downregulated
ENSMUSG00000029713	Gnb2	178.914	-1.04907	0.312786	-3.35397	0.00079662	0.00338782	Downregulated
ENSMUSG00000029715	Pop7	2500.11	-1.16359	0.254556	-4.57104	4.85e-06	6.3e-05	Downregulated
ENSMUSG00000029725	Ppp1r35	95.7481	-1.87311	0.417842	-4.48283	7.37e-06	8.75e-05	Downregulated
ENSMUSG00000029730	Mcm7	3757.49	-1.11113	0.26378	-4.21233	2.53e-05	0.000225899	Downregulated
ENSMUSG00000029735	Tpk1	182.545	-1.27579	0.326687	-3.90524	9.41e-05	0.000618922	Downregulated
ENSMUSG00000029762	Akr1b8	12081	-1.42942	0.324678	-4.40259	1.07e-05	0.000116693	Downregulated
ENSMUSG00000029767	Calu	4281.53	-1.01971	0.247907	-4.11328	3.9e-05	0.000315721	Downregulated
ENSMUSG00000029776	Hibadh	344.538	-1.04867	0.251166	-4.17522	2.98e-05	0.000256582	Downregulated
ENSMUSG00000029782	Tmem209	3906.09	-1.43664	0.259309	-5.54026	3.02e-08	1.25e-06	Downregulated
ENSMUSG00000029802	Abcg2	267.547	-1.12663	0.369761	-3.04691	0.00231207	0.00797583	Downregulated
ENSMUSG00000029814	Igf2bp3	150.463	-1.12755	0.33835	-3.33251	0.000860664	0.00359481	Downregulated
ENSMUSG00000029815	Malsu1	1670.49	-1.64488	0.23613	-6.96597	3.26e-12	1.29e-09	Downregulated
ENSMUSG00000029829	Tmem213	21.0684	-2.60807	0.739283	-3.52784	0.000418972	0.00202106	Downregulated
ENSMUSG00000029863	Casp2	375.976	-1.0317	0.276451	-3.73194	0.00019001	0.00107767	Downregulated
ENSMUSG00000029867	Llcfc1	61.6622	-1.196	0.397729	-3.00709	0.00263764	0.00887043	Downregulated
ENSMUSG00000029916	Agk	821.144	-1.13056	0.274113	-4.12441	3.72e-05	0.000304889	Downregulated
ENSMUSG00000029993	Nfu1	3194.18	-1.6472	0.241532	-6.81979	9.12e-12	2.78e-09	Downregulated
ENSMUSG00000030004	Nat8	53.9311	-2.61126	0.441768	-5.91093	3.4e-09	2.41e-07	Downregulated
ENSMUSG00000030007	Cct7	39721.1	-1.18814	0.243863	-4.87215	1.1e-06	2.01e-05	Downregulated
ENSMUSG00000030008	Pradc1	1268.61	-1.12095	0.232635	-4.81848	1.45e-06	2.47e-05	Downregulated
ENSMUSG00000030035	Wbp1	118.434	-1.46222	0.329815	-4.43345	9.27e-06	0.000104303	Downregulated
ENSMUSG00000030051	Aplf	432.785	-1.07153	0.258619	-4.14329	3.42e-05	0.000286198	Downregulated
ENSMUSG00000030058	Copg1	1383.1	-1.45217	0.241477	-6.0137	1.81e-09	1.45e-07	Downregulated
ENSMUSG00000030060	Hmces	132.304	-1.48109	0.371687	-3.98478	6.75e-05	0.000483396	Downregulated
ENSMUSG00000030061	Uba3	2288.88	-1.4	0.266783	-5.24771	1.54e-07	4.36e-06	Downregulated
ENSMUSG00000030064	Frmd4b	861.445	-2.06209	0.266012	-7.75187	9.05e-15	1.03e-11	Downregulated
ENSMUSG00000030083	Abtb1	258.488	-1.12187	0.294456	-3.80997	0.000138982	0.0008397	Downregulated
ENSMUSG00000030104	Edem1	500.69	-1.26211	0.285846	-4.41535	1.01e-05	0.000111299	Downregulated
ENSMUSG00000030108	Slc6a13	881.934	-1.62562	0.632735	-2.5692	0.0101934	0.0270861	Downregulated
ENSMUSG00000030116	Mfap5	489.417	-2.20198	0.285797	-7.7047	1.31e-14	1.4e-11	Downregulated
ENSMUSG00000030117	Gdf3	1411.77	-1.34159	0.272789	-4.91806	8.74e-07	1.68e-05	Downregulated
ENSMUSG00000030127	Cops7a	12070.1	-1.33351	0.256708	-5.19465	2.05e-07	5.47e-06	Downregulated
ENSMUSG00000030145	Zfp248	125.704	-1.40667	0.384625	-3.65726	0.000254923	0.00136949	Downregulated
ENSMUSG00000030177	Ccdc77	1587.38	-1.29843	0.283487	-4.58021	4.65e-06	6.1e-05	Downregulated
ENSMUSG00000030204	Ddx47	5914.44	-1.19984	0.288847	-4.1539	3.27e-05	0.000276486	Downregulated
ENSMUSG00000030216	Wbp11	637.703	-1.15054	0.270753	-4.24943	2.14e-05	0.000198841	Downregulated
ENSMUSG00000030220	Arhgdib	269.1	-1.38207	0.34251	-4.03512	5.46e-05	0.000408575	Downregulated
ENSMUSG00000030225	Dera	492.883	-1.2264	0.266765	-4.59732	4.28e-06	5.72e-05	Downregulated
ENSMUSG00000030243	Recql	196.722	-1.41614	0.310018	-4.56795	4.93e-06	6.38e-05	Downregulated
ENSMUSG00000030254	Rad18	977	-1.2201	0.256262	-4.76114	1.93e-06	3.08e-05	Downregulated
ENSMUSG00000030264	Thumpd3	1563.84	-1.398	0.244996	-5.70622	1.16e-08	5.9e-07	Downregulated
ENSMUSG00000030271	Ogg1	147.039	-1.41371	0.371203	-3.80847	0.000139829	0.000843565	Downregulated
ENSMUSG00000030272	Camk1	569.54	-1.14184	0.288139	-3.96281	7.41e-05	0.00051902	Downregulated
ENSMUSG00000030281	Il17rc	72.8648	-1.62464	0.474337	-3.42509	0.000614607	0.00275741	Downregulated
ENSMUSG00000030301	Ccdc91	263.372	-1.83912	0.270246	-6.80537	1.01e-11	2.87e-09	Downregulated
ENSMUSG00000030327	Necap1	3416.04	-1.09508	0.273293	-4.00697	6.15e-05	0.000449993	Downregulated
ENSMUSG00000030335	Mrpl51	7713.59	-1.04008	0.248702	-4.18204	2.89e-05	0.000250727	Downregulated
ENSMUSG00000030353	Tead4	1112.08	-1.06733	0.240306	-4.44155	8.93e-06	0.000101635	Downregulated
ENSMUSG00000030357	Fkbp4	11620	-1.18464	0.241087	-4.91373	8.94e-07	1.71e-05	Downregulated
ENSMUSG00000030365	Clec2i	52.2379	-1.9605	0.554235	-3.5373	0.000404233	0.00196387	Downregulated
ENSMUSG00000030403	Vasp	438.402	-1.22627	0.31475	-3.896	9.78e-05	0.000638564	Downregulated
ENSMUSG00000030421	Uri1	384.36	-1.70285	0.263307	-6.46715	9.99e-11	1.54e-08	Downregulated
ENSMUSG00000030443	Zfp583	179.645	-1.12674	0.369012	-3.05339	0.00226274	0.00782623	Downregulated
ENSMUSG00000030447	Cyfip1	811.331	-1.48124	0.268178	-5.52334	3.33e-08	1.34e-06	Downregulated
ENSMUSG00000030468	Siglecg	434.406	-1.42596	0.35109	-4.06152	4.88e-05	0.000373017	Downregulated
ENSMUSG00000030471	Zdhhc13	719.341	-1.0968	0.277137	-3.9576	7.57e-05	0.000527449	Downregulated
ENSMUSG00000030505	Prmt3	1657.92	-1.28477	0.270843	-4.7436	2.1e-06	3.3e-05	Downregulated
ENSMUSG00000030515	Tarsl2	102.36	-1.20089	0.349881	-3.43227	0.000598542	0.00270096	Downregulated
ENSMUSG00000030528	Blm	473.904	-1.11549	0.253902	-4.39341	1.12e-05	0.000120651	Downregulated
ENSMUSG00000030532	Hddc3	398.119	-1.44198	0.329905	-4.37089	1.24e-05	0.000130326	Downregulated
ENSMUSG00000030534	Vps33b	936.402	-1.22017	0.298734	-4.08447	4.42e-05	0.000346389	Downregulated
ENSMUSG00000030541	Idh2	3834.12	-1.12691	0.284408	-3.96231	7.42e-05	0.000519691	Downregulated
ENSMUSG00000030559	Rab38	365.072	-1.0848	0.282057	-3.84605	0.000120039	0.0007516	Downregulated
ENSMUSG00000030588	Yif1b	4747.88	-1.01507	0.217415	-4.6688	3.03e-06	4.39e-05	Downregulated
ENSMUSG00000030589	Rasgrp4	767.139	-1.54287	0.309081	-4.99179	5.98e-07	1.25e-05	Downregulated
ENSMUSG00000030590	Fam98c	401.851	-1.43176	0.276484	-5.17847	2.24e-07	5.81e-06	Downregulated
ENSMUSG00000030591	Psmd8	28119.6	-1.21255	0.26284	-4.61325	3.96e-06	5.41e-05	Downregulated
ENSMUSG00000030605	Mfge8	1351.13	-1.1369	0.318775	-3.56646	0.00036183	0.00180302	Downregulated
ENSMUSG00000030610	Det1	203.215	-1.53507	0.316408	-4.85154	1.23e-06	2.18e-05	Downregulated
ENSMUSG00000030613	Ccdc90b	1112.03	-1.34804	0.287098	-4.69541	2.66e-06	3.93e-05	Downregulated
ENSMUSG00000030614	Tmem126b	504.04	-1.24779	0.269407	-4.63162	3.63e-06	5.06e-05	Downregulated
ENSMUSG00000030619	Eed	8378.8	-1.00948	0.245979	-4.10394	4.06e-05	0.000325517	Downregulated
ENSMUSG00000030643	Rab30	418.149	-1.2908	0.311478	-4.14412	3.41e-05	0.000285722	Downregulated
ENSMUSG00000030654	Arl6ip1	9487.89	-1.36049	0.263272	-5.16762	2.37e-07	6.08e-06	Downregulated
ENSMUSG00000030663	1110004F10Rik	5596.25	-1.37004	0.289089	-4.73915	2.15e-06	3.36e-05	Downregulated
ENSMUSG00000030681	Mvp	296.81	-1.108	0.281393	-3.93755	8.23e-05	0.000564428	Downregulated
ENSMUSG00000030682	Cdipt	11000.6	-1.00365	0.276632	-3.6281	0.000285514	0.00149223	Downregulated
ENSMUSG00000030685	Kctd13	912.155	-1.01704	0.262227	-3.8785	0.000105104	0.000676459	Downregulated
ENSMUSG00000030688	Stard10	2114.48	-1.55662	0.266334	-5.84461	5.08e-09	3.24e-07	Downregulated
ENSMUSG00000030704	Rab6a	1206.79	-1.08449	0.284878	-3.80687	0.000140736	0.000847593	Downregulated
ENSMUSG00000030713	Klk7	23.6366	-3.51425	0.814342	-4.31545	1.59e-05	0.000158277	Downregulated
ENSMUSG00000030722	Nfatc2ip	968.959	-1.02734	0.272571	-3.76906	0.000163864	0.000962097	Downregulated
ENSMUSG00000030725	Lipt2	187.331	-1.55921	0.3101	-5.02807	4.95e-07	1.08e-05	Downregulated
ENSMUSG00000030741	Spns1	7101.86	-1.02606	0.259048	-3.96089	7.47e-05	0.000521803	Downregulated
ENSMUSG00000030750	Nsmce1	8611.75	-1.38408	0.259752	-5.32849	9.9e-08	3.07e-06	Downregulated
ENSMUSG00000030759	Far1	597.137	-1.00507	0.248403	-4.04612	5.21e-05	0.000393655	Downregulated
ENSMUSG00000030780	BC017158	90.2598	-1.25625	0.402703	-3.11955	0.00181125	0.00654315	Downregulated
ENSMUSG00000030792	Dkkl1	729.779	-1.43087	0.302286	-4.7335	2.21e-06	3.44e-05	Downregulated
ENSMUSG00000030793	Pycard	552.345	-2.03661	0.285117	-7.14308	9.13e-13	5.02e-10	Downregulated
ENSMUSG00000030800	Prss8	401.554	-2.4008	0.299792	-8.00822	1.16e-15	1.99e-12	Downregulated
ENSMUSG00000030801	Kat8	1590.21	-1.19705	0.239592	-4.99622	5.85e-07	1.23e-05	Downregulated
ENSMUSG00000030802	Bckdk	1486.03	-1.00015	0.255684	-3.91167	9.17e-05	0.000608986	Downregulated
ENSMUSG00000030822	Prr14	1355.97	-1.2536	0.272381	-4.60239	4.18e-06	5.62e-05	Downregulated
ENSMUSG00000030842	Lamtor1	7782.62	-1.22666	0.230663	-5.31798	1.05e-07	3.2e-06	Downregulated
ENSMUSG00000030847	Bag3	830.681	-1.60678	0.331715	-4.84387	1.27e-06	2.25e-05	Downregulated
ENSMUSG00000030849	Fgfr2	791.69	-1.22586	0.250051	-4.90246	9.46e-07	1.77e-05	Downregulated
ENSMUSG00000030867	Plk1	2408.75	-1.22725	0.341988	-3.58859	0.000332476	0.00168284	Downregulated
ENSMUSG00000030868	Dctn5	3529.68	-1.19309	0.269689	-4.42396	9.69e-06	0.000107718	Downregulated
ENSMUSG00000030869	Ndufab1	1752.44	-1.14999	0.238225	-4.82733	1.38e-06	2.39e-05	Downregulated
ENSMUSG00000030871	Ears2	564.897	-2.05588	0.302497	-6.79636	1.07e-11	2.91e-09	Downregulated
ENSMUSG00000030872	Gga2	1742.01	-1.46935	0.273587	-5.37068	7.84e-08	2.56e-06	Downregulated
ENSMUSG00000030879	Mrpl17	10355.7	-1.55678	0.250916	-6.2044	5.49e-10	5.93e-08	Downregulated
ENSMUSG00000030888	Rrp8	1879.2	-1.18209	0.272543	-4.33726	1.44e-05	0.000146432	Downregulated
ENSMUSG00000030894	Tpp1	913.55	-2.22305	0.675559	-3.29068	0.000999462	0.00404287	Downregulated
ENSMUSG00000030917	Tmem159	8197.25	-1.16899	0.262811	-4.44802	8.67e-06	9.96e-05	Downregulated
ENSMUSG00000030922	Lyrm1	1385.78	-1.44042	0.266908	-5.39668	6.79e-08	2.3e-06	Downregulated
ENSMUSG00000030929	Eri2	539.047	-1.09656	0.293444	-3.73687	0.000186325	0.00106104	Downregulated
ENSMUSG00000030942	Thumpd1	2452.62	-1.03765	0.265571	-3.90724	9.34e-05	0.000615706	Downregulated
ENSMUSG00000030965	Abraxas2	702.907	-1.40696	0.269141	-5.22758	1.72e-07	4.76e-06	Downregulated
ENSMUSG00000030978	Rrm1	6349.38	-1.00477	0.263569	-3.81217	0.000137751	0.000835514	Downregulated
ENSMUSG00000030979	Uros	698.026	-1.08601	0.272875	-3.97987	6.9e-05	0.000491216	Downregulated
ENSMUSG00000030986	Dhx32	1792.27	-1.30507	0.258843	-5.04196	4.61e-07	1.02e-05	Downregulated
ENSMUSG00000031007	Atp6ap2	15155.2	-1.57306	0.283168	-5.55523	2.77e-08	1.17e-06	Downregulated
ENSMUSG00000031015	Swap70	505.734	-1.64255	0.32719	-5.02018	5.16e-07	1.11e-05	Downregulated
ENSMUSG00000031022	BC051019	852.489	-1.24497	0.22502	-5.5327	3.15e-08	1.29e-06	Downregulated
ENSMUSG00000031023	Akip1	1341.82	-1.39984	0.253504	-5.52195	3.35e-08	1.35e-06	Downregulated
ENSMUSG00000031060	Rbm10	555.079	-1.01663	0.341576	-2.9763	0.00291754	0.00963215	Downregulated
ENSMUSG00000031065	Cdk16	1793.52	-1.10674	0.274802	-4.02741	5.64e-05	0.000418894	Downregulated
ENSMUSG00000031077	Fadd	353.122	-1.00297	0.296989	-3.37712	0.000732486	0.00316615	Downregulated
ENSMUSG00000031078	Cttn	4958.62	-1.32645	0.277736	-4.77594	1.79e-06	2.93e-05	Downregulated
ENSMUSG00000031095	Cul4b	1272.68	-1.20481	0.286736	-4.2018	2.65e-05	0.000234095	Downregulated
ENSMUSG00000031146	Plp2	4471.89	-1.06097	0.300532	-3.53029	0.000415097	0.00200634	Downregulated
ENSMUSG00000031149	Praf2	323.253	-1.59965	0.353205	-4.52896	5.93e-06	7.39e-05	Downregulated
ENSMUSG00000031155	Pim2	458.573	-1.20785	0.282023	-4.28281	1.85e-05	0.000176895	Downregulated
ENSMUSG00000031158	Timm17b	6862.38	-1.30329	0.243239	-5.35808	8.41e-08	2.7e-06	Downregulated
ENSMUSG00000031168	Ebp	5163.41	-1.16745	0.239246	-4.87969	1.06e-06	1.95e-05	Downregulated
ENSMUSG00000031171	Ftsj1	3074.86	-1.03195	0.281589	-3.66475	0.000247582	0.00133721	Downregulated
ENSMUSG00000031174	Rpgr	163.737	-1.21477	0.310329	-3.91447	9.06e-05	0.000603711	Downregulated
ENSMUSG00000031176	Dynlt3	824.446	-1.29828	0.283507	-4.57936	4.66e-06	6.11e-05	Downregulated
ENSMUSG00000031200	Mtcp1	37.2645	-2.13035	0.550631	-3.86893	0.000109314	0.000696457	Downregulated
ENSMUSG00000031201	Brcc3	1967.59	-1.0358	0.286372	-3.61698	0.000298061	0.00154622	Downregulated
ENSMUSG00000031207	Msn	302.793	-1.8623	0.384511	-4.84329	1.28e-06	2.26e-05	Downregulated
ENSMUSG00000031221	Igbp1	3202.16	-1.03788	0.23145	-4.48426	7.32e-06	8.71e-05	Downregulated
ENSMUSG00000031232	Magt1	1913.22	-1.10723	0.269979	-4.10118	4.11e-05	0.000327719	Downregulated
ENSMUSG00000031256	Cstf2	1972.6	-1.38762	0.241576	-5.74403	9.24e-09	5.02e-07	Downregulated
ENSMUSG00000031266	Gla	6777.94	-1.33585	0.252978	-5.28052	1.29e-07	3.76e-06	Downregulated
ENSMUSG00000031299	Pdha1	9889.81	-1.39914	0.244765	-5.71627	1.09e-08	5.66e-07	Downregulated
ENSMUSG00000031311	Nono	6373.89	-1.03058	0.252334	-4.08417	4.42e-05	0.000346613	Downregulated
ENSMUSG00000031349	Nsdhl	656.899	-1.47605	0.258897	-5.70129	1.19e-08	6.04e-07	Downregulated
ENSMUSG00000031351	Zfp185	95.9025	-1.11432	0.380664	-2.92729	0.00341926	0.0109846	Downregulated
ENSMUSG00000031352	Hccs	1193.24	-1.40133	0.278917	-5.02418	5.06e-07	1.1e-05	Downregulated
ENSMUSG00000031357	Syap1	1352.47	-1.1283	0.304665	-3.70341	0.00021272	0.00118338	Downregulated
ENSMUSG00000031358	Msl3	2258.57	-1.54949	0.279428	-5.54521	2.94e-08	1.22e-06	Downregulated
ENSMUSG00000031360	Ctps2	379.11	-1.40495	0.247946	-5.66637	1.46e-08	6.99e-07	Downregulated
ENSMUSG00000031379	Pir	123.058	-1.39015	0.324561	-4.28317	1.84e-05	0.000176786	Downregulated
ENSMUSG00000031381	Piga	367.885	-1.11168	0.271141	-4.09999	4.13e-05	0.000328947	Downregulated
ENSMUSG00000031386	Hcfc1	957.477	-1.08513	0.297381	-3.64895	0.000263316	0.00140397	Downregulated
ENSMUSG00000031387	Renbp	14843.6	-1.49122	0.270222	-5.5185	3.42e-08	1.36e-06	Downregulated
ENSMUSG00000031388	Naa10	1104.65	-1.06789	0.229885	-4.64531	3.4e-06	4.78e-05	Downregulated
ENSMUSG00000031399	Fam3a	203.612	-1.11697	0.274447	-4.0699	4.7e-05	0.000363119	Downregulated
ENSMUSG00000031402	Mpp1	1756.05	-1.55812	0.285762	-5.45249	4.97e-08	1.81e-06	Downregulated
ENSMUSG00000031403	Dkc1	7947.62	-1.18522	0.267727	-4.42697	9.56e-06	0.000106642	Downregulated
ENSMUSG00000031422	Morf4l2	6489.58	-1.34728	0.29832	-4.51623	6.29e-06	7.73e-05	Downregulated
ENSMUSG00000031429	Psmd10	1544.65	-1.5081	0.263539	-5.72249	1.05e-08	5.53e-07	Downregulated
ENSMUSG00000031438	Rnf128	72.9555	-1.53183	0.435887	-3.5143	0.000440923	0.00210956	Downregulated
ENSMUSG00000031447	Lamp1	15734.7	-1.05245	0.242086	-4.34742	1.38e-05	0.000141497	Downregulated
ENSMUSG00000031483	Erlin2	750.008	-1.39162	0.285869	-4.86803	1.13e-06	2.04e-05	Downregulated
ENSMUSG00000031513	Leprotl1	1840.09	-1.04666	0.225044	-4.65089	3.31e-06	4.69e-05	Downregulated
ENSMUSG00000031533	Mrps31	3534.02	-1.01319	0.233734	-4.3348	1.46e-05	0.000147634	Downregulated
ENSMUSG00000031537	Ikbkb	62.6499	-1.59206	0.443346	-3.591	0.000329409	0.00167307	Downregulated
ENSMUSG00000031538	Plat	116.23	-1.25475	0.376969	-3.32854	0.000873038	0.00363844	Downregulated
ENSMUSG00000031545	Gpat4	437.597	-1.24412	0.267977	-4.64262	3.44e-06	4.84e-05	Downregulated
ENSMUSG00000031575	Ash2l	13194.8	-1.11699	0.271852	-4.1088	3.98e-05	0.000320537	Downregulated
ENSMUSG00000031585	Gtf2e2	3712.81	-1.04801	0.248107	-4.22403	2.4e-05	0.000217247	Downregulated
ENSMUSG00000031591	Asah1	4751.32	-1.41811	0.231579	-6.12366	9.14e-10	8.39e-08	Downregulated
ENSMUSG00000031631	Cfap97	207.103	-1.30841	0.326073	-4.01263	6e-05	0.000441781	Downregulated
ENSMUSG00000031633	Slc25a4	12901.1	-1.02333	0.280357	-3.65009	0.000262147	0.00139992	Downregulated
ENSMUSG00000031641	Cbr4	334.428	-2.20844	0.316489	-6.97792	3e-12	1.22e-09	Downregulated
ENSMUSG00000031669	Gins3	1272.63	-1.07518	0.281137	-3.82441	0.000131087	0.000802512	Downregulated
ENSMUSG00000031696	Vps35	6581.43	-1.17713	0.260729	-4.51476	6.34e-06	7.76e-05	Downregulated
ENSMUSG00000031697	Orc6	5860.5	-1.01482	0.235873	-4.3024	1.69e-05	0.000165767	Downregulated
ENSMUSG00000031701	Dnaja2	6249.82	-1.04561	0.249491	-4.19099	2.78e-05	0.000243385	Downregulated
ENSMUSG00000031703	Itfg1	315.897	-1.24448	0.298205	-4.17324	3e-05	0.000257726	Downregulated
ENSMUSG00000031711	Zfp330	2223.49	-1.18925	0.262776	-4.52571	6.02e-06	7.49e-05	Downregulated
ENSMUSG00000031714	Gab1	803.263	-1.12978	0.273176	-4.13573	3.54e-05	0.000293491	Downregulated
ENSMUSG00000031729	Ist1	5583.47	-1.07284	0.247554	-4.33377	1.47e-05	0.000147979	Downregulated
ENSMUSG00000031730	Dhodh	726.55	-1.02132	0.251508	-4.06078	4.89e-05	0.000373704	Downregulated
ENSMUSG00000031750	Il34	57.1669	-1.21429	0.455584	-2.66535	0.00769082	0.0215469	Downregulated
ENSMUSG00000031753	Cog4	1514.63	-1.20498	0.251449	-4.79214	1.65e-06	2.73e-05	Downregulated
ENSMUSG00000031758	Cdyl2	381.477	-1.31974	0.329307	-4.00764	6.13e-05	0.000449282	Downregulated
ENSMUSG00000031781	Ciapin1	4296.79	-1.43123	0.303485	-4.71599	2.41e-06	3.63e-05	Downregulated
ENSMUSG00000031782	Coq9	1223.21	-1.35921	0.249395	-5.45002	5.04e-08	1.82e-06	Downregulated
ENSMUSG00000031787	Katnb1	208.32	-1.47437	0.300672	-4.90356	9.41e-07	1.77e-05	Downregulated
ENSMUSG00000031799	Tpm4	5893.18	-1.23011	0.276158	-4.45439	8.41e-06	9.74e-05	Downregulated
ENSMUSG00000031807	Pgls	485.888	-1.65795	0.235236	-7.04801	1.81e-12	8.38e-10	Downregulated
ENSMUSG00000031820	Babam1	1708.54	-1.02722	0.217978	-4.71247	2.45e-06	3.67e-05	Downregulated
ENSMUSG00000031821	Gins2	485.884	-1.31063	0.362513	-3.61541	0.000299873	0.00155438	Downregulated
ENSMUSG00000031848	Lsm4	6360.09	-1.14551	0.22018	-5.20262	1.96e-07	5.27e-06	Downregulated
ENSMUSG00000031862	Atp13a1	779.73	-1.56634	0.272401	-5.75012	8.92e-09	4.86e-07	Downregulated
ENSMUSG00000031878	Nae1	2153.04	-1.27964	0.262926	-4.86692	1.13e-06	2.05e-05	Downregulated
ENSMUSG00000031889	D230025D16Rik	3774.69	-1.05051	0.257559	-4.07872	4.53e-05	0.000352965	Downregulated
ENSMUSG00000031901	Dus2	614.348	-1.01611	0.269059	-3.77654	0.000159022	0.000938513	Downregulated
ENSMUSG00000031904	Slc7a6	4986.59	-1.26163	0.265332	-4.75492	1.99e-06	3.16e-05	Downregulated
ENSMUSG00000031913	Vps4a	1478.7	-1.16714	0.265788	-4.39123	1.13e-05	0.000121559	Downregulated
ENSMUSG00000031916	Cog8	447.218	-1.54898	0.267804	-5.784	7.29e-09	4.19e-07	Downregulated
ENSMUSG00000031922	Cep57	1511.66	-1.19896	0.260148	-4.60877	4.05e-06	5.5e-05	Downregulated
ENSMUSG00000031928	Mre11a	423.541	-1.1235	0.254201	-4.41975	9.88e-06	0.00010941	Downregulated
ENSMUSG00000031931	Ankrd49	880.439	-1.28868	0.257189	-5.01062	5.43e-07	1.16e-05	Downregulated
ENSMUSG00000031935	Med17	1053.31	-1.03611	0.237929	-4.35473	1.33e-05	0.00013752	Downregulated
ENSMUSG00000031953	Tmem170	395.747	-1.00445	0.246228	-4.07937	4.52e-05	0.000352467	Downregulated
ENSMUSG00000031985	Gnpat	646.26	-1.51458	0.269614	-5.6176	1.94e-08	8.79e-07	Downregulated
ENSMUSG00000031996	Aplp2	2282.88	-1.10318	0.25294	-4.36142	1.29e-05	0.000134272	Downregulated
ENSMUSG00000032002	Dcun1d5	2319.85	-1.06707	0.266068	-4.01051	6.06e-05	0.000445386	Downregulated
ENSMUSG00000032040	Dcps	954.284	-1.32216	0.264715	-4.99464	5.89e-07	1.23e-05	Downregulated
ENSMUSG00000032042	Srpr	5403.21	-1.11959	0.273265	-4.09708	4.18e-05	0.000332799	Downregulated
ENSMUSG00000032044	Rpusd4	733.317	-1.01407	0.269599	-3.76139	0.000168971	0.000982945	Downregulated
ENSMUSG00000032046	Abhd12	562.508	-1.55428	0.313865	-4.95207	7.34e-07	1.48e-05	Downregulated
ENSMUSG00000032050	Rdx	932.228	-1.02022	0.249549	-4.08826	4.35e-05	0.0003422	Downregulated
ENSMUSG00000032051	Fdx1	2431.04	-1.29034	0.243891	-5.29066	1.22e-07	3.59e-06	Downregulated
ENSMUSG00000032062	2310030G06Rik	67.9526	-1.61348	0.521735	-3.09253	0.0019846	0.00703682	Downregulated
ENSMUSG00000032068	Plet1	2825.37	-1.88222	0.34908	-5.39194	6.97e-08	2.35e-06	Downregulated
ENSMUSG00000032083	Apoa1	698.066	-1.7745	0.641952	-2.76423	0.00570567	0.0167884	Downregulated
ENSMUSG00000032105	Pdzd3	1066.3	-1.31792	0.301847	-4.36619	1.26e-05	0.000132335	Downregulated
ENSMUSG00000032116	Stt3a	5163.93	-1.131	0.257506	-4.39215	1.12e-05	0.000121222	Downregulated
ENSMUSG00000032121	Tmem218	25.6063	-1.98816	0.577771	-3.44109	0.000579368	0.00263116	Downregulated
ENSMUSG00000032122	Slc37a2	184.236	-1.64684	0.311537	-5.28617	1.25e-07	3.66e-06	Downregulated
ENSMUSG00000032126	Hmbs	2802.18	-1.51387	0.245309	-6.17128	6.77e-10	6.84e-08	Downregulated
ENSMUSG00000032127	Vps11	1144.27	-1.1421	0.269376	-4.23979	2.24e-05	0.00020516	Downregulated
ENSMUSG00000032182	Yipf2	349.374	-1.64338	0.280499	-5.85877	4.66e-09	3.04e-07	Downregulated
ENSMUSG00000032217	Rnf111	1271.81	-1.25451	0.278442	-4.50547	6.62e-06	8.03e-05	Downregulated
ENSMUSG00000032218	Ccnb2	4767.71	-1.57872	0.231182	-6.82889	8.56e-12	2.65e-09	Downregulated
ENSMUSG00000032231	Anxa2	6167.02	-1.91469	0.280294	-6.83101	8.43e-12	2.65e-09	Downregulated
ENSMUSG00000032235	Ice2	221.387	-1.50952	0.285537	-5.2866	1.25e-07	3.66e-06	Downregulated
ENSMUSG00000032245	Cln6	45.7192	-1.34878	0.522368	-2.58205	0.00982161	0.0262906	Downregulated
ENSMUSG00000032249	Anp32a	2312.05	-1.01241	0.254788	-3.97354	7.08e-05	0.00050111	Downregulated
ENSMUSG00000032263	Bckdhb	1066.87	-1.23275	0.3122	-3.9486	7.86e-05	0.00054301	Downregulated
ENSMUSG00000032264	Zw10	1387.94	-1.22965	0.290028	-4.23974	2.24e-05	0.00020516	Downregulated
ENSMUSG00000032267	Usp28	212.75	-1.31637	0.271998	-4.83963	1.3e-06	2.29e-05	Downregulated
ENSMUSG00000032279	Idh3a	4369.47	-1.44777	0.27598	-5.24592	1.56e-07	4.4e-06	Downregulated
ENSMUSG00000032295	Man2c1	105.063	-1.24638	0.358846	-3.47331	0.000514087	0.00238918	Downregulated
ENSMUSG00000032298	Neil1	186.63	-1.2693	0.354985	-3.57565	0.000349354	0.00174932	Downregulated
ENSMUSG00000032314	Etfa	11251.1	-1.42473	0.225088	-6.32968	2.46e-10	3.08e-08	Downregulated
ENSMUSG00000032316	Clk3	1872.47	-1.0031	0.261947	-3.82938	0.000128468	0.000790736	Downregulated
ENSMUSG00000032320	Rcn2	953.465	-1.37664	0.261518	-5.26403	1.41e-07	4.03e-06	Downregulated
ENSMUSG00000032324	Tspan3	1456.21	-2.64056	0.309955	-8.51918	1.61e-17	9.14e-14	Downregulated
ENSMUSG00000032333	Stoml1	48.1076	-2.02346	0.501438	-4.03531	5.45e-05	0.000408418	Downregulated
ENSMUSG00000032342	Mto1	488.997	-1.81864	0.27906	-6.51703	7.17e-11	1.21e-08	Downregulated
ENSMUSG00000032346	Ooep	655.852	-1.08097	0.258412	-4.18311	2.88e-05	0.000249807	Downregulated
ENSMUSG00000032348	Gsta4	1271.14	-1.62999	0.305248	-5.3399	9.3e-08	2.92e-06	Downregulated
ENSMUSG00000032366	Tpm1	4080.21	-1.18048	0.279714	-4.22029	2.44e-05	0.000219909	Downregulated
ENSMUSG00000032369	Plscr1	47.712	-1.45019	0.462763	-3.13376	0.00172583	0.00629055	Downregulated
ENSMUSG00000032381	Ciao2a	16151.1	-1.2799	0.246265	-5.19725	2.02e-07	5.4e-06	Downregulated
ENSMUSG00000032382	Snx1	7981.25	-1.0574	0.264076	-4.00416	6.22e-05	0.000454196	Downregulated
ENSMUSG00000032383	Ppib	1784.73	-1.47635	0.230521	-6.40442	1.51e-10	2.04e-08	Downregulated
ENSMUSG00000032387	Rbpms2	4881.92	-1.27834	0.216554	-5.90312	3.57e-09	2.5e-07	Downregulated
ENSMUSG00000032388	Spg21	1974.12	-1.11569	0.244375	-4.5655	4.98e-06	6.44e-05	Downregulated
ENSMUSG00000032392	Parp16	266.409	-1.13851	0.275039	-4.13945	3.48e-05	0.000289899	Downregulated
ENSMUSG00000032400	Zwilch	1065.56	-1.62751	0.232448	-7.00162	2.53e-12	1.08e-09	Downregulated
ENSMUSG00000032411	Tfdp2	624.205	-1.08276	0.224941	-4.81353	1.48e-06	2.52e-05	Downregulated
ENSMUSG00000032422	Snx14	143.903	-1.10372	0.371869	-2.96803	0.0029972	0.00984373	Downregulated
ENSMUSG00000032434	Cmtm6	2193.42	-1.40699	0.256443	-5.48656	4.1e-08	1.58e-06	Downregulated
ENSMUSG00000032446	Eomes	85.7778	-1.42232	0.359691	-3.95429	7.68e-05	0.000532613	Downregulated
ENSMUSG00000032458	Copb2	2301.32	-1.15925	0.260634	-4.44782	8.67e-06	9.96e-05	Downregulated
ENSMUSG00000032468	Armc8	1557.75	-1.19325	0.253542	-4.70632	2.52e-06	3.76e-05	Downregulated
ENSMUSG00000032469	Dbr1	802.332	-1.03855	0.275835	-3.76511	0.000166475	0.00097307	Downregulated
ENSMUSG00000032470	Mras	2676.69	-1.54402	0.267041	-5.78196	7.38e-09	4.21e-07	Downregulated
ENSMUSG00000032497	Lrrfip2	1030.38	-1.3363	0.252686	-5.28837	1.23e-07	3.63e-06	Downregulated
ENSMUSG00000032498	Mlh1	493.359	-1.31374	0.317065	-4.14344	3.42e-05	0.000286149	Downregulated
ENSMUSG00000032527	Pccb	1721.13	-1.10526	0.225557	-4.90015	9.58e-07	1.79e-05	Downregulated
ENSMUSG00000032532	Cck	78.7706	-1.61967	0.421079	-3.84647	0.000119832	0.000750581	Downregulated
ENSMUSG00000032540	Abhd5	1632.67	-1.19613	0.220616	-5.42176	5.9e-08	2.09e-06	Downregulated
ENSMUSG00000032553	Srprb	6677.83	-1.15436	0.239302	-4.82388	1.41e-06	2.42e-05	Downregulated
ENSMUSG00000032565	Nudt16	37.5072	-1.22209	0.49622	-2.46281	0.0137853	0.0348195	Downregulated
ENSMUSG00000032575	Manf	8478.48	-1.11809	0.265925	-4.20453	2.62e-05	0.000232254	Downregulated
ENSMUSG00000032579	Hemk1	283.092	-1.18997	0.283894	-4.19161	2.77e-05	0.000242978	Downregulated
ENSMUSG00000032594	Ip6k1	107.405	-1.19814	0.372299	-3.21821	0.00128995	0.00496035	Downregulated
ENSMUSG00000032604	Qars	5989.32	-1.0322	0.272721	-3.78484	0.000153808	0.000914063	Downregulated
ENSMUSG00000032606	Nicn1	841.449	-1.13091	0.271706	-4.16225	3.15e-05	0.000268564	Downregulated
ENSMUSG00000032607	Amt	1262.79	-1.02876	0.255597	-4.02495	5.7e-05	0.00042293	Downregulated
ENSMUSG00000032615	Nt5m	87.6758	-1.0021	0.357936	-2.79967	0.00511548	0.0152909	Downregulated
ENSMUSG00000032641	Gpr19	136.245	-1.23059	0.354419	-3.47214	0.000516321	0.00239714	Downregulated
ENSMUSG00000032673	Prorsd1	1536.31	-1.09416	0.228085	-4.79715	1.61e-06	2.69e-05	Downregulated
ENSMUSG00000032698	Lmo2	29.5222	-1.95785	0.569164	-3.43987	0.000581986	0.00264162	Downregulated
ENSMUSG00000032802	Srxn1	205.874	-1.00733	0.334284	-3.01339	0.00258349	0.00872689	Downregulated
ENSMUSG00000032883	Acsl3	346.812	-1.49201	0.272829	-5.46865	4.53e-08	1.7e-06	Downregulated
ENSMUSG00000032966	Fkbp1a	6717.83	-1.08778	0.2179	-4.9921	5.97e-07	1.25e-05	Downregulated
ENSMUSG00000033055	Ankrd54	481.348	-1.23412	0.255409	-4.83194	1.35e-06	2.35e-05	Downregulated
ENSMUSG00000033068	Entpd6	365.676	-1.24477	0.297856	-4.17908	2.93e-05	0.000253367	Downregulated
ENSMUSG00000033157	Abhd10	315.773	-1.15123	0.271471	-4.24071	2.23e-05	0.000204835	Downregulated
ENSMUSG00000033184	Tmed7	549.951	-1.32667	0.325715	-4.07312	4.64e-05	0.000359432	Downregulated
ENSMUSG00000033200	Tpsg1	49.1162	-2.68138	0.490344	-5.46837	4.54e-08	1.7e-06	Downregulated
ENSMUSG00000033213	AA467197	2030.58	-1.54405	0.289185	-5.3393	9.33e-08	2.92e-06	Downregulated
ENSMUSG00000033272	Slc35a4	3035.95	-1.23797	0.275635	-4.49134	7.08e-06	8.47e-05	Downregulated
ENSMUSG00000033386	Frrs1	5182.04	-1.08491	0.248248	-4.37029	1.24e-05	0.000130494	Downregulated
ENSMUSG00000033396	Spg11	151.042	-1.58128	0.305217	-5.18083	2.21e-07	5.78e-06	Downregulated
ENSMUSG00000033405	Nudt15	135.239	-1.32547	0.351818	-3.76748	0.000164906	0.000967216	Downregulated
ENSMUSG00000033409	Syce1l	191.119	-1.87144	0.431322	-4.33885	1.43e-05	0.000145552	Downregulated
ENSMUSG00000033416	Gucd1	333.916	-1.21869	0.27091	-4.49851	6.84e-06	8.25e-05	Downregulated
ENSMUSG00000033434	Gtpbp6	115.59	-1.20171	0.339946	-3.53501	0.000407765	0.00197538	Downregulated
ENSMUSG00000033488	Cryzl2	412.684	-2.05423	0.335146	-6.12936	8.82e-10	8.32e-08	Downregulated
ENSMUSG00000033554	Dph5	1509.21	-1.15737	0.271532	-4.26236	2.02e-05	0.000189857	Downregulated
ENSMUSG00000033701	Acbd6	1748.68	-1.05713	0.242607	-4.35736	1.32e-05	0.000136388	Downregulated
ENSMUSG00000033715	Akr1c14	643.683	-1.05995	0.388157	-2.73071	0.00631979	0.0182729	Downregulated
ENSMUSG00000033735	Spr	1277.22	-1.06835	0.242196	-4.41109	1.03e-05	0.000113	Downregulated
ENSMUSG00000033773	Rpap2	518.915	-1.34162	0.273684	-4.90207	9.48e-07	1.77e-05	Downregulated
ENSMUSG00000033781	Asb13	818.835	-1.18014	0.264744	-4.45767	8.29e-06	9.62e-05	Downregulated
ENSMUSG00000033793	Atp6v1h	3851.54	-1.07586	0.231456	-4.64822	3.35e-06	4.74e-05	Downregulated
ENSMUSG00000033805	Ephx4	45.6503	-1.53529	0.459624	-3.34032	0.000836834	0.0035185	Downregulated
ENSMUSG00000033809	Alg3	3097.28	-1.5862	0.264424	-5.99869	1.99e-09	1.54e-07	Downregulated
ENSMUSG00000033845	Mrpl15	8551.19	-1.46017	0.205037	-7.12146	1.07e-12	5.52e-10	Downregulated
ENSMUSG00000033883	Zfp267	409.377	-1.33487	0.301649	-4.42525	9.63e-06	0.000107286	Downregulated
ENSMUSG00000033885	Pxk	1524.5	-1.01958	0.28303	-3.60238	0.000315321	0.00161854	Downregulated
ENSMUSG00000033916	Chmp2a	5907.7	-1.24009	0.245521	-5.05085	4.4e-07	9.86e-06	Downregulated
ENSMUSG00000033918	Parl	3772.65	-1.13027	0.243606	-4.63972	3.49e-06	4.9e-05	Downregulated
ENSMUSG00000033933	Vhl	3344.85	-1.19387	0.239541	-4.98396	6.23e-07	1.28e-05	Downregulated
ENSMUSG00000033963	Fancd2os	343.047	-1.47279	0.319615	-4.60802	4.07e-06	5.51e-05	Downregulated
ENSMUSG00000033983	Coil	9527.7	-1.06304	0.252603	-4.20834	2.57e-05	0.00022944	Downregulated
ENSMUSG00000034024	Cct2	14185.2	-1.15981	0.260263	-4.45628	8.34e-06	9.67e-05	Downregulated
ENSMUSG00000034088	Hdlbp	4027.15	-1.1209	0.226875	-4.9406	7.79e-07	1.54e-05	Downregulated
ENSMUSG00000034118	Tpst1	236.338	-1.14029	0.363313	-3.13859	0.00169765	0.00621174	Downregulated
ENSMUSG00000034121	Mks1	187.33	-1.45271	0.343485	-4.22933	2.34e-05	0.000213631	Downregulated
ENSMUSG00000034127	Tspan8	939.964	-1.74173	0.318857	-5.46241	4.7e-08	1.74e-06	Downregulated
ENSMUSG00000034157	Cipc	122.16	-1.18765	0.315998	-3.75842	0.000170991	0.000991991	Downregulated
ENSMUSG00000034160	Ogt	2497.23	-1.11797	0.240436	-4.64977	3.32e-06	4.71e-05	Downregulated
ENSMUSG00000034165	Ccnd3	2770.2	-1.30595	0.287604	-4.54078	5.6e-06	7.06e-05	Downregulated
ENSMUSG00000034171	Faah	177.853	-1.26536	0.307359	-4.11689	3.84e-05	0.000311647	Downregulated
ENSMUSG00000034175	Rhbdd3	200.696	-2.01131	0.316933	-6.34615	2.21e-10	2.79e-08	Downregulated
ENSMUSG00000034189	Hsdl1	262.363	-1.20254	0.301551	-3.98784	6.67e-05	0.000479214	Downregulated
ENSMUSG00000034190	Chmp7	906.597	-1.08857	0.294595	-3.69513	0.000219773	0.00121391	Downregulated
ENSMUSG00000034194	R3hcc1	848.571	-1.05919	0.277279	-3.81995	0.000133478	0.000812777	Downregulated
ENSMUSG00000034210	Efcab14	447.248	-1.32287	0.276012	-4.79279	1.64e-06	2.72e-05	Downregulated
ENSMUSG00000034254	Agpat1	241.884	-1.02811	0.272983	-3.76621	0.000165745	0.000970797	Downregulated
ENSMUSG00000034308	Sdr42e1	53.8355	-1.35503	0.448115	-3.02386	0.00249575	0.00848934	Downregulated
ENSMUSG00000034341	Wbp2	1992.1	-1.19835	0.233929	-5.12272	3.01e-07	7.43e-06	Downregulated
ENSMUSG00000034343	Ube2f	2353.94	-1.23826	0.291953	-4.24129	2.22e-05	0.000204408	Downregulated
ENSMUSG00000034362	Csta1	218.02	-1.53832	0.453165	-3.39462	0.000687244	0.00300938	Downregulated
ENSMUSG00000034401	Spata6	33.9862	-1.31429	0.502342	-2.61632	0.00888839	0.0243113	Downregulated
ENSMUSG00000034412	Tbc1d10a	533.28	-1.30723	0.246119	-5.31136	1.09e-07	3.3e-06	Downregulated
ENSMUSG00000034429	Zfp707	656.645	-1.2857	0.240855	-5.33808	9.39e-08	2.94e-06	Downregulated
ENSMUSG00000034435	Tmem30b	161.599	-1.24057	0.427222	-2.90381	0.00368657	0.0117133	Downregulated
ENSMUSG00000034442	Trmt5	1513.44	-1.24525	0.260807	-4.7746	1.8e-06	2.93e-05	Downregulated
ENSMUSG00000034450	Gulo	15287.2	-1.05266	0.24496	-4.29727	1.73e-05	0.000168781	Downregulated
ENSMUSG00000034473	Sec22a	1405.25	-1.34349	0.246331	-5.454	4.93e-08	1.8e-06	Downregulated
ENSMUSG00000034484	Snx2	22823	-1.57752	0.270129	-5.83986	5.22e-09	3.31e-07	Downregulated
ENSMUSG00000034518	Hmgxb4	2855.7	-1.18527	0.259867	-4.56105	5.09e-06	6.54e-05	Downregulated
ENSMUSG00000034544	Rsrc1	506.839	-1.25876	0.321874	-3.91073	9.2e-05	0.000610189	Downregulated
ENSMUSG00000034560	Washc4	657.635	-1.22805	0.245427	-5.00371	5.62e-07	1.19e-05	Downregulated
ENSMUSG00000034595	Ppp1r18	204.8	-1.14858	0.349978	-3.28186	0.00103126	0.00414397	Downregulated
ENSMUSG00000034617	Mtrr	1413.97	-1.12197	0.280665	-3.99755	6.4e-05	0.000464682	Downregulated
ENSMUSG00000034620	Rxylt1	665.853	-1.01829	0.244995	-4.15635	3.23e-05	0.000274125	Downregulated
ENSMUSG00000034645	Zyg11a	227.891	-1.41048	0.300356	-4.69604	2.65e-06	3.92e-05	Downregulated
ENSMUSG00000034674	Tdg	143.706	-2.00175	0.446382	-4.48439	7.31e-06	8.71e-05	Downregulated
ENSMUSG00000034690	Nlrp4c	1541.07	-1.34125	0.325915	-4.11535	3.87e-05	0.000313057	Downregulated
ENSMUSG00000034708	Grn	9472.61	-1.29364	0.273358	-4.73241	2.22e-06	3.45e-05	Downregulated
ENSMUSG00000034723	Tmx4	257.864	-2.0571	0.281898	-7.29732	2.94e-13	1.93e-10	Downregulated
ENSMUSG00000034729	Mrps10	3797.67	-1.08431	0.203074	-5.33951	9.32e-08	2.92e-06	Downregulated
ENSMUSG00000034744	Nagk	1625.79	-2.18665	0.279593	-7.82084	5.25e-15	7.46e-12	Downregulated
ENSMUSG00000034748	Sirt6	1931.82	-1.01049	0.216969	-4.65731	3.2e-06	4.59e-05	Downregulated
ENSMUSG00000034793	G6pc3	437.026	-1.17631	0.24931	-4.71827	2.38e-06	3.61e-05	Downregulated
ENSMUSG00000034807	Colgalt1	238.747	-1.22269	0.300383	-4.07044	4.69e-05	0.000362595	Downregulated
ENSMUSG00000034867	Ankrd27	238.622	-1.57064	0.261206	-6.01302	1.82e-09	1.45e-07	Downregulated
ENSMUSG00000034868	Myl12b	102.068	-1.06283	0.375603	-2.82967	0.00465957	0.0141689	Downregulated
ENSMUSG00000034871	Fam151a	851.14	-1.51051	0.235162	-6.42328	1.33e-10	1.85e-08	Downregulated
ENSMUSG00000034875	Nudt19	1029.28	-1.19975	0.256947	-4.66925	3.02e-06	4.39e-05	Downregulated
ENSMUSG00000034917	Tjp3	154.968	-2.12132	0.339525	-6.2479	4.16e-10	4.83e-08	Downregulated
ENSMUSG00000034926	Dhcr24	344.577	-1.29908	0.245805	-5.28501	1.26e-07	3.68e-06	Downregulated
ENSMUSG00000034936	Arl4d	86.1884	-1.28566	0.429799	-2.99131	0.00277781	0.00926587	Downregulated
ENSMUSG00000034974	Dapk3	643.016	-1.54273	0.317779	-4.85472	1.21e-06	2.16e-05	Downregulated
ENSMUSG00000035048	Anapc13	1123.78	-1.01852	0.334597	-3.04401	0.00233451	0.00803213	Downregulated
ENSMUSG00000035069	Oma1	567.405	-1.69318	0.273396	-6.19313	5.9e-10	6.15e-08	Downregulated
ENSMUSG00000035078	Mtmr9	395.345	-1.63155	0.304028	-5.36645	8.03e-08	2.61e-06	Downregulated
ENSMUSG00000035086	Becn1	1279.54	-1.09289	0.240887	-4.53694	5.71e-06	7.18e-05	Downregulated
ENSMUSG00000035104	Eva1a	3052.73	-1.16106	0.230207	-5.04354	4.57e-07	1.02e-05	Downregulated
ENSMUSG00000035142	Nubpl	442.677	-1.05228	0.25021	-4.20557	2.6e-05	0.000231544	Downregulated
ENSMUSG00000035150	Eif2s3x	3663.9	-1.04858	0.26318	-3.98426	6.77e-05	0.000483851	Downregulated
ENSMUSG00000035152	Ap2b1	2194.09	-1.36629	0.236171	-5.78516	7.24e-09	4.18e-07	Downregulated
ENSMUSG00000035171	1110059E24Rik	3577.18	-1.24678	0.268033	-4.65159	3.29e-06	4.68e-05	Downregulated
ENSMUSG00000035183	Slc24a5	510.047	-1.15302	0.315192	-3.65817	0.000254027	0.0013662	Downregulated
ENSMUSG00000035198	Tubg1	3069.12	-1.13807	0.235522	-4.83214	1.35e-06	2.35e-05	Downregulated
ENSMUSG00000035212	Leprot	1261.23	-2.01198	0.273749	-7.3497	1.99e-13	1.41e-10	Downregulated
ENSMUSG00000035227	Spcs2	7244.92	-1.16707	0.252489	-4.62224	3.8e-06	5.24e-05	Downregulated
ENSMUSG00000035234	Abraxas1	1356.86	-1.51459	0.270777	-5.59351	2.23e-08	9.94e-07	Downregulated
ENSMUSG00000035235	Trim13	1449.77	-1.22388	0.239266	-5.11513	3.14e-07	7.67e-06	Downregulated
ENSMUSG00000035273	Hpse	140.366	-1.16603	0.296551	-3.93195	8.43e-05	0.000573903	Downregulated
ENSMUSG00000035325	Sec31a	831.838	-1.06075	0.283371	-3.74332	0.000181602	0.00103976	Downregulated
ENSMUSG00000035351	Nup37	2948.08	-1.19011	0.264582	-4.49808	6.86e-06	8.26e-05	Downregulated
ENSMUSG00000035365	Parpbp	476.728	-1.62639	0.333375	-4.87858	1.07e-06	1.95e-05	Downregulated
ENSMUSG00000035367	Rmi1	287.626	-1.10349	0.259459	-4.25305	2.11e-05	0.000196611	Downregulated
ENSMUSG00000035372	1810055G02Rik	747.648	-1.07484	0.282158	-3.80937	0.000139323	0.000841164	Downregulated
ENSMUSG00000035378	Shq1	535.473	-1.17225	0.307726	-3.8094	0.000139305	0.000841164	Downregulated
ENSMUSG00000035439	Haus8	1185.66	-1.28328	0.259756	-4.94033	7.8e-07	1.54e-05	Downregulated
ENSMUSG00000035455	Fignl1	1559.77	-1.91217	0.293124	-6.52341	6.87e-11	1.17e-08	Downregulated
ENSMUSG00000035486	Plk5	571.555	-1.03031	0.295912	-3.48181	0.000498032	0.00232987	Downregulated
ENSMUSG00000035495	Tstd2	268.378	-1.22586	0.313125	-3.91492	9.04e-05	0.000603208	Downregulated
ENSMUSG00000035505	Cox18	2606.13	-1.72515	0.253309	-6.81045	9.73e-12	2.85e-09	Downregulated
ENSMUSG00000035559	Mpv17l2	1826.44	-1.35844	0.241354	-5.62842	1.82e-08	8.27e-07	Downregulated
ENSMUSG00000035585	Tsen34	1241.62	-1.10579	0.26838	-4.12022	3.79e-05	0.000307965	Downregulated
ENSMUSG00000035649	Zcchc7	366.9	-1.05323	0.280745	-3.75154	0.00017575	0.00101374	Downregulated
ENSMUSG00000035683	Melk	1768.14	-1.47686	0.246272	-5.99689	2.01e-09	1.55e-07	Downregulated
ENSMUSG00000035704	Alg8	1335	-1.7644	0.314297	-5.61378	1.98e-08	8.96e-07	Downregulated
ENSMUSG00000035772	Mrps2	2744.34	-1.19935	0.267994	-4.47528	7.63e-06	9.01e-05	Downregulated
ENSMUSG00000035778	Ggta1	507.248	-1.26185	0.293671	-4.29684	1.73e-05	0.000168856	Downregulated
ENSMUSG00000035824	Tk2	131.804	-1.55965	0.332689	-4.68799	2.76e-06	4.05e-05	Downregulated
ENSMUSG00000035840	Lysmd3	619.633	-1.1014	0.311114	-3.54019	0.000399846	0.00194919	Downregulated
ENSMUSG00000035845	Alg12	575.876	-1.77072	0.26927	-6.576	4.83e-11	9.21e-09	Downregulated
ENSMUSG00000035890	Rnf126	543.822	-1.05772	0.258391	-4.0935	4.25e-05	0.00033658	Downregulated
ENSMUSG00000035949	Fbxw2	842.806	-1.04409	0.249369	-4.18695	2.83e-05	0.000247001	Downregulated
ENSMUSG00000035953	Pip4p1	974.079	-1.21677	0.270747	-4.49411	6.99e-06	8.39e-05	Downregulated
ENSMUSG00000035960	Apex1	2332.24	-1.25736	0.211477	-5.9456	2.75e-09	2.01e-07	Downregulated
ENSMUSG00000036009	Mettl25	524.877	-1.19715	0.269918	-4.43523	9.2e-06	0.000103717	Downregulated
ENSMUSG00000036023	Parp2	2897.25	-1.25634	0.253867	-4.94883	7.47e-07	1.49e-05	Downregulated
ENSMUSG00000036036	Zfp57	504.026	-1.58569	0.234726	-6.75552	1.42e-11	3.44e-09	Downregulated
ENSMUSG00000036093	Arl5a	217.555	-1.03223	0.328309	-3.14408	0.00166609	0.00611331	Downregulated
ENSMUSG00000036109	Mbnl3	149.664	-1.59863	0.408133	-3.91693	8.97e-05	0.000599592	Downregulated
ENSMUSG00000036120	Rfxank	380.432	-1.42851	0.285851	-4.99737	5.81e-07	1.22e-05	Downregulated
ENSMUSG00000036138	Acaa1a	252.203	-1.48983	0.341322	-4.36487	1.27e-05	0.000132817	Downregulated
ENSMUSG00000036188	Ankmy2	1016.77	-1.33296	0.257247	-5.18166	2.2e-07	5.77e-06	Downregulated
ENSMUSG00000036214	Znrd1as	651.356	-1.72562	0.285696	-6.04005	1.54e-09	1.27e-07	Downregulated
ENSMUSG00000036225	Kctd1	85.8345	-1.37968	0.370432	-3.72452	0.000195684	0.00110118	Downregulated
ENSMUSG00000036257	Pnpla8	2257.73	-1.0233	0.252903	-4.04622	5.21e-05	0.000393655	Downregulated
ENSMUSG00000036291	Ap5m1	528.528	-1.20393	0.311157	-3.86919	0.000109196	0.000695964	Downregulated
ENSMUSG00000036371	Serbp1	15887.4	-1.08756	0.254609	-4.2715	1.94e-05	0.000184143	Downregulated
ENSMUSG00000036398	Ppp1r11	4691.36	-1.16451	0.26431	-4.40585	1.05e-05	0.000115526	Downregulated
ENSMUSG00000036430	Tbcc	860.131	-1.65185	0.258663	-6.38612	1.7e-10	2.25e-08	Downregulated
ENSMUSG00000036438	Calm2	26455.2	-1.00971	0.250411	-4.03221	5.53e-05	0.000412587	Downregulated
ENSMUSG00000036442	Thap11	627.234	-1.12307	0.249176	-4.50713	6.57e-06	7.99e-05	Downregulated
ENSMUSG00000036503	Rnf13	3148.38	-1.25259	0.253961	-4.9322	8.13e-07	1.59e-05	Downregulated
ENSMUSG00000036528	Ppfibp2	3395.45	-1.04813	0.249638	-4.19859	2.69e-05	0.000237073	Downregulated
ENSMUSG00000036533	Cdc42ep3	1036.05	-1.36637	0.240563	-5.67986	1.35e-08	6.69e-07	Downregulated
ENSMUSG00000036537	Rnf113a1	201.515	-1.24671	0.394743	-3.15828	0.00158705	0.005873	Downregulated
ENSMUSG00000036552	Ermard	152.077	-1.02162	0.29276	-3.48961	0.000483722	0.00227425	Downregulated
ENSMUSG00000036580	Spg20	432.663	-1.94228	0.291926	-6.65333	2.87e-11	5.93e-09	Downregulated
ENSMUSG00000036613	Eipr1	1518.79	-1.00684	0.257655	-3.90769	9.32e-05	0.000615031	Downregulated
ENSMUSG00000036632	Alg5	2543.42	-1.50633	0.238613	-6.31284	2.74e-10	3.36e-08	Downregulated
ENSMUSG00000036636	Clcn7	503.593	-1.10358	0.248713	-4.43714	9.12e-06	0.000103259	Downregulated
ENSMUSG00000036639	Nudt1	1707.09	-1.16518	0.254509	-4.57813	4.69e-06	6.13e-05	Downregulated
ENSMUSG00000036678	Aaas	2961.04	-1.35244	0.250429	-5.4005	6.65e-08	2.28e-06	Downregulated
ENSMUSG00000036721	Zscan12	242.912	-1.26608	0.313733	-4.03554	5.45e-05	0.000408211	Downregulated
ENSMUSG00000036731	Cysrt1	58.353	-1.35139	0.4648	-2.90746	0.00364382	0.0115972	Downregulated
ENSMUSG00000036749	Pramel5	18841.4	-1.07951	0.289163	-3.73321	0.000189051	0.00107305	Downregulated
ENSMUSG00000036752	Tubb4b	10204.3	-1.18542	0.247264	-4.79413	1.63e-06	2.71e-05	Downregulated
ENSMUSG00000036775	Decr2	2030.37	-1.36204	0.262908	-5.18067	2.21e-07	5.78e-06	Downregulated
ENSMUSG00000036817	Sun1	4419.94	-1.00841	0.250435	-4.02663	5.66e-05	0.000420113	Downregulated
ENSMUSG00000036819	Jmjd4	441.827	-1.28373	0.282171	-4.54948	5.38e-06	6.85e-05	Downregulated
ENSMUSG00000036820	Amdhd2	1361.48	-1.56136	0.256422	-6.08902	1.14e-09	1.01e-07	Downregulated
ENSMUSG00000036822	Topors	862.61	-1.14145	0.246216	-4.63596	3.55e-06	4.97e-05	Downregulated
ENSMUSG00000036845	Lin37	2550.4	-1.15537	0.247624	-4.66582	3.07e-06	4.44e-05	Downregulated
ENSMUSG00000036850	Mrpl41	1571.5	-1.19803	0.237	-5.05497	4.3e-07	9.73e-06	Downregulated
ENSMUSG00000036873	2410004B18Rik	1228.61	-1.01303	0.274247	-3.69387	0.00022087	0.0012176	Downregulated
ENSMUSG00000036880	Acaa2	4003.95	-1.58518	0.249369	-6.35674	2.06e-10	2.65e-08	Downregulated
ENSMUSG00000036898	Zfp157	432.918	-1.55549	0.372692	-4.17366	3e-05	0.000257424	Downregulated
ENSMUSG00000036899	Trpv5	95.0942	-1.19631	0.337613	-3.54343	0.000394956	0.00193364	Downregulated
ENSMUSG00000036918	Ttc7	84.2688	-1.36235	0.396993	-3.43168	0.000599857	0.00270546	Downregulated
ENSMUSG00000036932	Aifm1	651.875	-1.8068	0.268473	-6.72991	1.7e-11	3.92e-09	Downregulated
ENSMUSG00000036975	Tmem177	399.532	-1.46392	0.295917	-4.94707	7.53e-07	1.5e-05	Downregulated
ENSMUSG00000036977	Anapc10	11633.3	-1.20473	0.268252	-4.49106	7.09e-06	8.48e-05	Downregulated
ENSMUSG00000036983	Tfb1m	454.859	-1.71362	0.278618	-6.1504	7.73e-10	7.45e-08	Downregulated
ENSMUSG00000036985	Zdhhc9	414.083	-1.10927	0.251932	-4.40304	1.07e-05	0.000116627	Downregulated
ENSMUSG00000037013	Ss18	3715.12	-1.02335	0.294596	-3.47375	0.000513247	0.00238639	Downregulated
ENSMUSG00000037017	Zscan21	1108.36	-1.11547	0.254848	-4.37699	1.2e-05	0.000127597	Downregulated
ENSMUSG00000037032	Apbb1	153.75	-1.36227	0.333955	-4.07919	4.52e-05	0.000352495	Downregulated
ENSMUSG00000037049	Smpd1	9128.57	-1.76011	0.287584	-6.12032	9.34e-10	8.5e-08	Downregulated
ENSMUSG00000037071	Scd1	1114.01	-1.33741	0.228059	-5.86431	4.51e-09	2.97e-07	Downregulated
ENSMUSG00000037072	Selenof	10961.2	-1.2375	0.246348	-5.02338	5.08e-07	1.1e-05	Downregulated
ENSMUSG00000037085	Trmt12	529.978	-1.47948	0.307193	-4.81611	1.46e-06	2.49e-05	Downregulated
ENSMUSG00000037134	Prmt9	599.683	-1.15911	0.301838	-3.84017	0.000122949	0.000765328	Downregulated
ENSMUSG00000037149	Ddx1	6216.81	-1.00813	0.246542	-4.0891	4.33e-05	0.000341287	Downregulated
ENSMUSG00000037161	Mgarp	2083.99	-2.23703	0.324571	-6.89226	5.49e-12	1.87e-09	Downregulated
ENSMUSG00000037216	Lipt1	244.985	-1.15043	0.308896	-3.72432	0.000195842	0.0011017	Downregulated
ENSMUSG00000037221	Mospd3	536.183	-1.07239	0.232074	-4.62091	3.82e-06	5.26e-05	Downregulated
ENSMUSG00000037242	Clic4	3965.35	-1.5599	0.32429	-4.8102	1.51e-06	2.55e-05	Downregulated
ENSMUSG00000037243	Zfp692	250.095	-1.08364	0.341108	-3.17683	0.00148896	0.00556873	Downregulated
ENSMUSG00000037251	Pomk	165.52	-1.31752	0.354721	-3.71423	0.000203824	0.00113872	Downregulated
ENSMUSG00000037260	Hgsnat	226.038	-1.39886	0.417603	-3.34974	0.000808886	0.00342717	Downregulated
ENSMUSG00000037313	Tacc3	3932.27	-1.06545	0.248641	-4.28511	1.83e-05	0.000175604	Downregulated
ENSMUSG00000037316	Bag4	317.341	-1.02742	0.295697	-3.47456	0.000511697	0.0023815	Downregulated
ENSMUSG00000037339	Fam53a	351.66	-1.10521	0.26626	-4.15087	3.31e-05	0.000278663	Downregulated
ENSMUSG00000037351	Actr1b	871.728	-1.09867	0.249373	-4.40574	1.05e-05	0.000115526	Downregulated
ENSMUSG00000037366	Pafah2	136.486	-1.16373	0.434013	-2.68133	0.00733298	0.0207042	Downregulated
ENSMUSG00000037369	Kdm6a	559.303	-1.15476	0.284136	-4.06411	4.82e-05	0.000369735	Downregulated
ENSMUSG00000037440	Vnn1	10699.9	-1.90252	0.280698	-6.7778	1.22e-11	3.16e-09	Downregulated
ENSMUSG00000037463	Fbxo27	95.6776	-1.45201	0.420096	-3.45637	0.000547501	0.00251498	Downregulated
ENSMUSG00000037465	Klf10	795.423	-1.03337	0.288175	-3.5859	0.000335913	0.00169487	Downregulated
ENSMUSG00000037474	Dtl	2117.54	-1.04934	0.238436	-4.40091	1.08e-05	0.000117446	Downregulated
ENSMUSG00000037475	Thoc2	2270.31	-1.10686	0.260794	-4.2442	2.19e-05	0.00020275	Downregulated
ENSMUSG00000037493	Cib2	23.2962	-1.82551	0.660232	-2.76495	0.00569314	0.0167592	Downregulated
ENSMUSG00000037525	Bcdin3d	292.314	-1.50547	0.270815	-5.55903	2.71e-08	1.15e-06	Downregulated
ENSMUSG00000037544	Dlgap5	1104.22	-1.22214	0.261584	-4.67208	2.98e-06	4.34e-05	Downregulated
ENSMUSG00000037570	Mcrs1	3226.29	-1.04027	0.251751	-4.13215	3.59e-05	0.000296944	Downregulated
ENSMUSG00000037628	Cdkn3	241.209	-1.04247	0.345091	-3.02087	0.00252051	0.00855989	Downregulated
ENSMUSG00000037640	Zfp60	358.548	-1.03552	0.267709	-3.86808	0.000109696	0.00069811	Downregulated
ENSMUSG00000037661	Gpr160	745.874	-1.26312	0.249425	-5.06412	4.1e-07	9.38e-06	Downregulated
ENSMUSG00000037669	Ldah	3983.98	-1.06613	0.274491	-3.88401	0.000102747	0.000664295	Downregulated
ENSMUSG00000037710	Cisd1	4237.29	-1.24128	0.221629	-5.60073	2.13e-08	9.58e-07	Downregulated
ENSMUSG00000037822	Smim14	181.863	-1.33697	0.309148	-4.32468	1.53e-05	0.00015313	Downregulated
ENSMUSG00000037845	Fdxacb1	111.643	-1.27206	0.377544	-3.36931	0.000753578	0.00323949	Downregulated
ENSMUSG00000037847	Nmrk1	567.292	-1.17879	0.263384	-4.47556	7.62e-06	9e-05	Downregulated
ENSMUSG00000037916	Ndufv1	3584.14	-1.5938	0.233261	-6.83268	8.33e-12	2.65e-09	Downregulated
ENSMUSG00000037938	Chchd5	5639.42	-1.0303	0.232919	-4.42342	9.72e-06	0.000107845	Downregulated
ENSMUSG00000037957	Wdr20	925.661	-1.15157	0.256859	-4.48328	7.35e-06	8.75e-05	Downregulated
ENSMUSG00000037958	Nsrp1	1458.4	-1.0132	0.246691	-4.10715	4.01e-05	0.000322075	Downregulated
ENSMUSG00000037971	1110032A03Rik	249.109	-1.52829	0.275264	-5.55207	2.82e-08	1.18e-06	Downregulated
ENSMUSG00000037979	Ccdc92	418.792	-1.19768	0.266341	-4.49678	6.9e-06	8.3e-05	Downregulated
ENSMUSG00000037991	Rmi2	293.78	-1.0464	0.351263	-2.97898	0.00289211	0.00957044	Downregulated
ENSMUSG00000038005	Hpf1	4115.17	-1.23033	0.258766	-4.75459	1.99e-06	3.16e-05	Downregulated
ENSMUSG00000038072	Galnt11	317.451	-1.85838	0.263679	-7.04786	1.82e-12	8.38e-10	Downregulated
ENSMUSG00000038085	Cnbd2	240.289	-1.15194	0.269645	-4.27208	1.94e-05	0.000183974	Downregulated
ENSMUSG00000038121	Fam210a	845.996	-1.1102	0.235994	-4.70437	2.55e-06	3.79e-05	Downregulated
ENSMUSG00000038155	Gstp2	2378.88	-1.7285	0.350931	-4.92548	8.42e-07	1.63e-05	Downregulated
ENSMUSG00000038215	Cep44	505.682	-1.19341	0.261995	-4.55507	5.24e-06	6.7e-05	Downregulated
ENSMUSG00000038217	Tlcd2	22.9991	-1.59771	0.619472	-2.57915	0.00990449	0.0264709	Downregulated
ENSMUSG00000038235	F11r	8145.71	-1.00926	0.235887	-4.27857	1.88e-05	0.000179593	Downregulated
ENSMUSG00000038268	Ovca2	57.0513	-1.64726	0.465077	-3.54192	0.00039723	0.00194152	Downregulated
ENSMUSG00000038280	Ostm1	1510.14	-1.13762	0.252096	-4.51265	6.4e-06	7.83e-05	Downregulated
ENSMUSG00000038286	Bphl	61.1742	-1.15459	0.442057	-2.61185	0.00900535	0.0245642	Downregulated
ENSMUSG00000038302	Afg1l	87.0052	-1.33057	0.375111	-3.54713	0.000389452	0.00191328	Downregulated
ENSMUSG00000038312	Edem2	1125.06	-1.2374	0.251059	-4.92873	8.28e-07	1.61e-05	Downregulated
ENSMUSG00000038323	1700066M21Rik	76.548	-1.29489	0.40914	-3.16491	0.00155133	0.00576788	Downregulated
ENSMUSG00000038332	Sesn1	500.867	-1.0897	0.267178	-4.07855	4.53e-05	0.000353067	Downregulated
ENSMUSG00000038365	Fbxo25	326.989	-1.05292	0.28916	-3.64132	0.000271248	0.00143647	Downregulated
ENSMUSG00000038384	Setd1b	38.7798	-2.3828	0.490194	-2.82093	0.00478842	0.0144833	Downregulated
ENSMUSG00000038451	Spsb2	44.5778	-1.32741	0.460051	-2.88536	0.00390964	0.0122667	Downregulated
ENSMUSG00000038502	Ptov1	128.048	-1.47051	0.402534	-3.65313	0.000259067	0.00138738	Downregulated
ENSMUSG00000038503	Mesd	4507.96	-1.13681	0.275189	-4.131	3.61e-05	0.000298032	Downregulated
ENSMUSG00000038506	Dcun1d2	359.591	-1.00999	0.31226	-3.23444	0.00121882	0.00473593	Downregulated
ENSMUSG00000038515	Grtp1	1845.26	-1.17059	0.267704	-4.37269	1.23e-05	0.000129734	Downregulated
ENSMUSG00000038520	Tbc1d17	860.454	-1.13808	0.288862	-3.93989	8.15e-05	0.000559932	Downregulated
ENSMUSG00000038522	Mfsd4b1	415.606	-1.27092	0.37901	-3.35325	0.000798673	0.00339401	Downregulated
ENSMUSG00000038534	Osbpl7	997.1	-1.05788	0.237842	-4.44785	8.67e-06	9.96e-05	Downregulated
ENSMUSG00000038535	Zfp280d	596.567	-1.04677	0.266446	-3.92863	8.54e-05	0.000578888	Downregulated
ENSMUSG00000038569	Rad9b	172.587	-1.62712	0.352585	-4.61483	3.93e-06	5.38e-05	Downregulated
ENSMUSG00000038587	Akap12	1324.74	-1.38755	0.297437	-4.66501	3.09e-06	4.45e-05	Downregulated
ENSMUSG00000038598	Shoc1	452.096	-1.0059	0.288513	-3.48651	0.000489374	0.00229703	Downregulated
ENSMUSG00000038600	Atp6v0a4	740.021	-1.05114	0.245341	-4.28439	1.83e-05	0.00017604	Downregulated
ENSMUSG00000038604	Ripor1	211.212	-1.04686	0.297889	-3.51426	0.000440977	0.00210956	Downregulated
ENSMUSG00000038618	Rassf7	2177.77	-1.40572	0.25189	-5.58069	2.4e-08	1.04e-06	Downregulated
ENSMUSG00000038622	Med30	1410.49	-1.4618	0.291312	-5.01799	5.22e-07	1.12e-05	Downregulated
ENSMUSG00000038623	Tm6sf1	52.1703	-1.49078	0.432283	-3.44862	0.00056345	0.00257264	Downregulated
ENSMUSG00000038650	Rnh1	462.567	-1.1439	0.257877	-4.43585	9.17e-06	0.000103491	Downregulated
ENSMUSG00000038670	Mybpc2	709.486	-1.54043	0.357705	-4.30642	1.66e-05	0.000163633	Downregulated
ENSMUSG00000038712	Mindy1	3979.4	-1.18073	0.266162	-4.43613	9.16e-06	0.000103491	Downregulated
ENSMUSG00000038736	Nudcd1	2389.65	-1.41092	0.263057	-5.36356	8.16e-08	2.64e-06	Downregulated
ENSMUSG00000038775	Vill	1032.9	-1.10357	0.280891	-3.92882	8.54e-05	0.000578647	Downregulated
ENSMUSG00000038776	Ephx1	805.563	-1.09957	0.247569	-4.44146	8.94e-06	0.000101635	Downregulated
ENSMUSG00000038827	Abitram	921.362	-1.05222	0.268261	-3.92237	8.77e-05	0.000589925	Downregulated
ENSMUSG00000038828	Tmem214	614.45	-1.02855	0.336658	-3.05517	0.0022493	0.00778923	Downregulated
ENSMUSG00000038843	Gcnt1	1976.1	-1.68375	0.2681	-6.28031	3.38e-10	4.03e-08	Downregulated
ENSMUSG00000038844	Kif16b	711.214	-1.26586	0.285912	-4.42745	9.54e-06	0.000106503	Downregulated
ENSMUSG00000038880	Mrps34	1183.01	-1.08404	0.240557	-4.50639	6.59e-06	8e-05	Downregulated
ENSMUSG00000038909	Kat7	3133.87	-1.21125	0.245238	-4.93908	7.85e-07	1.54e-05	Downregulated
ENSMUSG00000038932	Tcfl5	222.707	-1.02612	0.315089	-3.25661	0.0011275	0.00444503	Downregulated
ENSMUSG00000038957	Edc3	497.064	-1.13813	0.238704	-4.76797	1.86e-06	3e-05	Downregulated
ENSMUSG00000039018	Mtg1	3661.35	-1.6832	0.287564	-5.85329	4.82e-09	3.1e-07	Downregulated
ENSMUSG00000039047	Pigk	960.785	-1.11666	0.245686	-4.54508	5.49e-06	6.94e-05	Downregulated
ENSMUSG00000039048	Foxred1	580.745	-1.50951	0.29982	-5.03472	4.79e-07	1.05e-05	Downregulated
ENSMUSG00000039055	Eme1	625.024	-1.08166	0.254879	-4.24379	2.2e-05	0.000202801	Downregulated
ENSMUSG00000039065	Atpsckmt	1214.26	-1.15263	0.29141	-3.95536	7.64e-05	0.000530943	Downregulated
ENSMUSG00000039100	45357	631.018	-1.05867	0.320481	-3.30337	0.000955299	0.00390471	Downregulated
ENSMUSG00000039105	Atp6v1g1	4596.29	-1.1046	0.247449	-4.46393	8.05e-06	9.42e-05	Downregulated
ENSMUSG00000039110	Mycbpap	182.875	-1.13514	0.276295	-4.10845	3.98e-05	0.000320609	Downregulated
ENSMUSG00000039128	Cdc123	1382.32	-1.0726	0.257626	-4.16341	3.14e-05	0.000267341	Downregulated
ENSMUSG00000039131	Gipc2	124.014	-1.32384	0.337531	-3.92215	8.78e-05	0.000590048	Downregulated
ENSMUSG00000039138	4930591A17Rik	482.949	-1.21602	0.338706	-3.59019	0.000330442	0.00167615	Downregulated
ENSMUSG00000039163	Cmc1	366.163	-1.06115	0.292294	-3.63041	0.000282973	0.00148237	Downregulated
ENSMUSG00000039166	Akap7	68.7902	-1.41627	0.400333	-3.53774	0.000403572	0.00196175	Downregulated
ENSMUSG00000039168	Dap	3560.46	-1.2631	0.258138	-4.8931	9.93e-07	1.84e-05	Downregulated
ENSMUSG00000039187	Fanci	191.418	-1.00325	0.315771	-3.17714	0.00148734	0.00556391	Downregulated
ENSMUSG00000039191	Rbpj	1371.67	-1.04179	0.27041	-3.85262	0.000116858	0.000735909	Downregulated
ENSMUSG00000039200	Atf7ip2	739.74	-1.19967	0.282259	-4.25025	2.14e-05	0.000198652	Downregulated
ENSMUSG00000039210	Gpatch2	289.817	-1.72851	0.362479	-4.76859	1.86e-06	3e-05	Downregulated
ENSMUSG00000039254	Pomt1	74.453	-1.16402	0.370164	-3.1446	0.00166315	0.00610383	Downregulated
ENSMUSG00000039285	Azi2	362.585	-1.21436	0.249935	-4.85868	1.18e-06	2.12e-05	Downregulated
ENSMUSG00000039329	Tex19.1	11887.4	-1.08823	0.230516	-4.72083	2.35e-06	3.58e-05	Downregulated
ENSMUSG00000039337	Tex19.2	864.378	-1.77343	0.246089	-7.20646	5.74e-13	3.5e-10	Downregulated
ENSMUSG00000039354	Smarcal1	310.912	-1.20546	0.309798	-3.89112	9.98e-05	0.000647827	Downregulated
ENSMUSG00000039384	Dusp10	813.651	-1.34688	0.25263	-5.33143	9.74e-08	3.02e-06	Downregulated
ENSMUSG00000039395	Mreg	1725.53	-1.12953	0.244923	-4.61179	3.99e-06	5.44e-05	Downregulated
ENSMUSG00000039427	Alg1	1155.4	-1.97695	0.25088	-7.88007	3.27e-15	5.08e-12	Downregulated
ENSMUSG00000039428	Tmem135	398.006	-1.04266	0.265046	-3.93389	8.36e-05	0.000570213	Downregulated
ENSMUSG00000039431	Mtmr7	397.81	-1.39002	0.300466	-4.62622	3.72e-06	5.17e-05	Downregulated
ENSMUSG00000039452	Snx22	294.758	-1.43556	0.304406	-4.71596	2.41e-06	3.63e-05	Downregulated
ENSMUSG00000039463	Slc9a8	430.342	-1.63621	0.265381	-6.16551	7.03e-10	6.98e-08	Downregulated
ENSMUSG00000039480	Nt5dc1	153.583	-2.03557	0.36029	-5.64981	1.61e-08	7.51e-07	Downregulated
ENSMUSG00000039515	Ptpa	273.03	-1.07056	0.273443	-3.91512	9.04e-05	0.000602946	Downregulated
ENSMUSG00000039615	Stub1	1538.77	-1.42261	0.228775	-6.21838	5.02e-10	5.53e-08	Downregulated
ENSMUSG00000039662	Icmt	231.215	-1.06606	0.268597	-3.96901	7.22e-05	0.000508845	Downregulated
ENSMUSG00000039670	Oxld1	235.258	-1.39532	0.290733	-4.79933	1.59e-06	2.66e-05	Downregulated
ENSMUSG00000039682	Lap3	3569.84	-1.29891	0.274828	-4.72625	2.29e-06	3.52e-05	Downregulated
ENSMUSG00000039738	Slx4	391.505	-1.13283	0.258381	-4.38435	1.16e-05	0.000124675	Downregulated
ENSMUSG00000039753	Fbxl5	715.729	-1.18426	0.307507	-3.85118	0.000117548	0.000739528	Downregulated
ENSMUSG00000039759	Thap3	221.782	-1.58133	0.295765	-5.34657	8.96e-08	2.84e-06	Downregulated
ENSMUSG00000039768	Dnajc11	2522.78	-1.08265	0.270191	-4.00696	6.15e-05	0.000449993	Downregulated
ENSMUSG00000039795	Zfand1	418.582	-1.36135	0.30955	-4.39782	1.09e-05	0.000118676	Downregulated
ENSMUSG00000039813	Tbc1d2	276.048	-1.22726	0.268469	-4.57131	4.85e-06	6.29e-05	Downregulated
ENSMUSG00000039887	Alg14	1397.66	-1.03317	0.247262	-4.17844	2.94e-05	0.00025383	Downregulated
ENSMUSG00000039910	Cited2	327.406	-1.63272	0.346923	-4.70628	2.52e-06	3.76e-05	Downregulated
ENSMUSG00000039917	Rhbdd2	337.167	-1.42935	0.292586	-4.88522	1.03e-06	1.9e-05	Downregulated
ENSMUSG00000039958	Etfbkmt	377.949	-1.02806	0.279439	-3.67903	0.00023412	0.00127459	Downregulated
ENSMUSG00000040013	Fkbp6	3489.26	-1.14414	0.287622	-3.97792	6.95e-05	0.000494224	Downregulated
ENSMUSG00000040018	Cox15	428.924	-1.61153	0.33308	-4.83828	1.31e-06	2.3e-05	Downregulated
ENSMUSG00000040028	Elavl1	3847.62	-1.11972	0.250984	-4.46132	8.15e-06	9.51e-05	Downregulated
ENSMUSG00000040044	Orc3	2336.89	-1.42435	0.280915	-5.0704	3.97e-07	9.17e-06	Downregulated
ENSMUSG00000040048	Ndufb10	6130.62	-1.16386	0.235546	-4.94111	7.77e-07	1.54e-05	Downregulated
ENSMUSG00000040078	Ptges3-ps	435.763	-1.13007	0.3137	-3.60239	0.000315303	0.00161854	Downregulated
ENSMUSG00000040112	Mrps35	2074.46	-1.14552	0.244507	-4.68502	2.8e-06	4.09e-05	Downregulated
ENSMUSG00000040158	Tax1bp3	3016.27	-1.05779	0.255565	-4.13902	3.49e-05	0.000290292	Downregulated
ENSMUSG00000040174	Alkbh3	1364.5	-1.10862	0.240145	-4.61647	3.9e-06	5.35e-05	Downregulated
ENSMUSG00000040188	Scamp2	2637.88	-1.05023	0.211186	-4.973	6.59e-07	1.35e-05	Downregulated
ENSMUSG00000040213	Kyat3	1008.72	-1.13974	0.329332	-3.46075	0.000538665	0.00248196	Downregulated
ENSMUSG00000040234	Tm7sf3	1297.96	-1.67766	0.25059	-6.69484	2.16e-11	4.79e-09	Downregulated
ENSMUSG00000040242	Fgfr1op2	2060.31	-1.2577	0.246031	-5.11196	3.19e-07	7.78e-06	Downregulated
ENSMUSG00000040268	Plekha1	1598.39	-1.01871	0.241127	-4.22478	2.39e-05	0.000217059	Downregulated
ENSMUSG00000040322	Slc25a24	83.4144	-2.20533	0.539517	-4.08759	4.36e-05	0.000342872	Downregulated
ENSMUSG00000040345	Arhgap9	263.173	-1.22624	0.278971	-4.39556	1.1e-05	0.000119691	Downregulated
ENSMUSG00000040354	Mars	2607.01	-1.40049	0.26809	-5.22395	1.75e-07	4.83e-06	Downregulated
ENSMUSG00000040359	Ufl1	567.958	-2.05292	0.319905	-6.41729	1.39e-10	1.9e-08	Downregulated
ENSMUSG00000040374	Pex2	961.903	-1.63411	0.247433	-6.60424	4e-11	7.93e-09	Downregulated
ENSMUSG00000040385	Ppp1ca	11095.9	-1.09782	0.253547	-4.32984	1.49e-05	0.000150117	Downregulated
ENSMUSG00000040405	Havcr1	2154.02	-1.47971	0.284655	-5.19827	2.01e-07	5.38e-06	Downregulated
ENSMUSG00000040429	Mterf1a	123.854	-1.63452	0.3915	-4.17501	2.98e-05	0.000256582	Downregulated
ENSMUSG00000040455	Usp45	321.529	-1.03616	0.260569	-3.97651	6.99e-05	0.000496354	Downregulated
ENSMUSG00000040466	Blvrb	1066.43	-1.38377	0.273126	-5.06641	4.05e-07	9.31e-06	Downregulated
ENSMUSG00000040471	Ggt6	221.078	-1.58115	0.398465	-3.96811	7.24e-05	0.000509928	Downregulated
ENSMUSG00000040525	Cblc	101.437	-1.15103	0.403821	-2.85035	0.00436718	0.0134185	Downregulated
ENSMUSG00000040532	Abhd11	2188.6	-1.04917	0.256665	-4.08772	4.36e-05	0.000342837	Downregulated
ENSMUSG00000040557	Mettl27	1092.45	-1.14857	0.273326	-4.20221	2.64e-05	0.00023379	Downregulated
ENSMUSG00000040586	Ofd1	188.106	-1.34113	0.349286	-3.83965	0.000123212	0.00076668	Downregulated
ENSMUSG00000040599	Mis12	531.475	-1.15168	0.297288	-3.87397	0.000107075	0.000686551	Downregulated
ENSMUSG00000040621	Gemin8	180.938	-1.12329	0.347952	-3.2283	0.00124528	0.00481682	Downregulated
ENSMUSG00000040631	Dok4	85.3702	-1.53282	0.440253	-3.48167	0.000498289	0.00232987	Downregulated
ENSMUSG00000040652	Oaz2	1449.94	-1.10003	0.258856	-4.24956	2.14e-05	0.000198828	Downregulated
ENSMUSG00000040667	Nup88	2579.08	-1.40559	0.260729	-5.39099	7.01e-08	2.36e-06	Downregulated
ENSMUSG00000040699	Limd2	455.405	-1.44224	0.255151	-5.65249	1.58e-08	7.41e-07	Downregulated
ENSMUSG00000040746	Rnf167	5643.18	-1.03354	0.237621	-4.34954	1.36e-05	0.000140472	Downregulated
ENSMUSG00000040771	Oard1	3813.77	-1.42802	0.23848	-5.98802	2.12e-09	1.63e-07	Downregulated
ENSMUSG00000040774	Cept1	3166.53	-1.01875	0.292395	-3.48417	0.000493668	0.00231464	Downregulated
ENSMUSG00000040795	Iqcc	108.117	-1.22457	0.422006	-2.90179	0.00371037	0.0117578	Downregulated
ENSMUSG00000040813	Tex264	2979.32	-1.08448	0.226849	-4.78061	1.75e-06	2.87e-05	Downregulated
ENSMUSG00000040848	Sft2d2	190.098	-1.26411	0.337116	-3.74978	0.000176988	0.00101852	Downregulated
ENSMUSG00000041079	Rwdd2b	315.779	-1.10585	0.306048	-3.61332	0.000302297	0.00156486	Downregulated
ENSMUSG00000041084	Ostc	7290.15	-1.53576	0.280046	-5.48394	4.16e-08	1.59e-06	Downregulated
ENSMUSG00000041133	Smc1a	1500.68	-1.30576	0.242301	-5.38898	7.09e-08	2.38e-06	Downregulated
ENSMUSG00000041153	Osgin2	547.244	-1.53028	0.286304	-5.34494	9.04e-08	2.86e-06	Downregulated
ENSMUSG00000041161	Otud3	107.561	-1.22144	0.397004	-3.07663	0.00209355	0.00735435	Downregulated
ENSMUSG00000041168	Lonp1	938.167	-1.17752	0.275582	-4.27284	1.93e-05	0.000183553	Downregulated
ENSMUSG00000041231	Ublcp1	1160.22	-1.44703	0.27182	-5.32351	1.02e-07	3.13e-06	Downregulated
ENSMUSG00000041241	Mul1	1802.92	-1.11927	0.251585	-4.44887	8.63e-06	9.93e-05	Downregulated
ENSMUSG00000041303	Gtf3c3	2127.08	-1.09023	0.275262	-3.96069	7.47e-05	0.000521945	Downregulated
ENSMUSG00000041319	Thoc6	2086.59	-1.07976	0.227646	-4.74315	2.1e-06	3.31e-05	Downregulated
ENSMUSG00000041396	Mettl18	275.719	-1.41844	0.293656	-4.83029	1.36e-06	2.36e-05	Downregulated
ENSMUSG00000041406	BC055324	1091.34	-1.11579	0.278236	-4.01021	6.07e-05	0.000445755	Downregulated
ENSMUSG00000041426	Hibch	631.272	-1.22766	0.287852	-4.26491	2e-05	0.000188228	Downregulated
ENSMUSG00000041491	Cep78	202.873	-1.64775	0.280549	-5.87329	4.27e-09	2.86e-07	Downregulated
ENSMUSG00000041548	Hspb8	305.033	-1.53538	0.350133	-4.38514	1.16e-05	0.000124304	Downregulated
ENSMUSG00000041556	Fbxo2	36.2895	-1.58105	0.486658	-3.2488	0.00115893	0.00454255	Downregulated
ENSMUSG00000041594	Tmtc4	105.935	-1.13434	0.339278	-3.34339	0.000827606	0.00348829	Downregulated
ENSMUSG00000041623	D11Wsu47e	423.991	-1.66312	0.327113	-5.08423	3.69e-07	8.71e-06	Downregulated
ENSMUSG00000041632	Mrps27	961.769	-1.13374	0.254727	-4.45078	8.56e-06	9.88e-05	Downregulated
ENSMUSG00000041688	Amot	463.272	-1.29513	0.376171	-3.44293	0.000575454	0.00261754	Downregulated
ENSMUSG00000041712	Ubr7	696.707	-1.20857	0.230922	-5.23367	1.66e-07	4.66e-06	Downregulated
ENSMUSG00000041736	Tspo	56.2748	-1.15462	0.410292	-2.81414	0.00489078	0.0147183	Downregulated
ENSMUSG00000041737	Tmem45b	421.208	-1.17365	0.317201	-3.70003	0.000215576	0.00119498	Downregulated
ENSMUSG00000041775	Mapk1ip1	525.035	-1.09017	0.234557	-4.64781	3.35e-06	4.75e-05	Downregulated
ENSMUSG00000041782	Lad1	295.831	-1.44156	0.281307	-5.12451	2.98e-07	7.39e-06	Downregulated
ENSMUSG00000041840	Haus1	1609.05	-1.358	0.243523	-5.57646	2.45e-08	1.05e-06	Downregulated
ENSMUSG00000041859	Mcm3	1963.87	-1.18314	0.295452	-4.00451	6.21e-05	0.000453921	Downregulated
ENSMUSG00000041891	Lman1	1155.48	-1.39588	0.272894	-5.11509	3.14e-07	7.67e-06	Downregulated
ENSMUSG00000041926	Rnpep	1833.11	-1.51719	0.274441	-5.5283	3.23e-08	1.31e-06	Downregulated
ENSMUSG00000041935	AW549877	278.574	-2.06287	0.302786	-6.81297	9.56e-12	2.85e-09	Downregulated
[truncated: 898 more rows]

## Sheet: blastocyst
Gene	Symbol	baseMean	log2FoldChange	lfcSE	stat	pvalue	padj	DEGs
ENSMUSG00000000001	Gnai3	3980.22	-1.29109	0.160368	-8.05077	8.23e-16	1.44e-14	Downregulated
ENSMUSG00000000078	Klf6	1900.1	-1.56719	0.181047	-8.65628	4.87e-18	1.28e-16	Downregulated
ENSMUSG00000000088	Cox5a	9358.21	-1.41633	0.181764	-7.79214	6.59e-15	9.82e-14	Downregulated
ENSMUSG00000000127	Fer	354.035	-1.74974	0.216453	-8.0837	6.28e-16	1.12e-14	Downregulated
ENSMUSG00000000149	Gna12	131.727	-1.14438	0.268874	-4.25621	2.08e-05	6.54e-05	Downregulated
ENSMUSG00000000154	Slc22a18	94.2572	-1.1044	0.358366	-3.08177	0.00205774	0.00481479	Downregulated
ENSMUSG00000000168	Dlat	971.038	-1.64121	0.192117	-8.54276	1.31e-17	3.18e-16	Downregulated
ENSMUSG00000000171	Sdhd	4987.33	-1.78986	0.165542	-10.8122	3.02e-27	3.93e-25	Downregulated
ENSMUSG00000000194	Gpr107	2177.4	-1.18419	0.180095	-6.57535	4.85e-11	3.73e-10	Downregulated
ENSMUSG00000000275	Trim25	579.387	-1.30326	0.210198	-6.20014	5.64e-10	3.64e-09	Downregulated
ENSMUSG00000000278	Scpep1	4619.49	-1.15663	0.161639	-7.15561	8.33e-13	8.72e-12	Downregulated
ENSMUSG00000000295	Hddc2	701.558	-1.72707	0.219187	-7.87945	3.29e-15	5.18e-14	Downregulated
ENSMUSG00000000296	Tpd52l1	39.4586	-1.41444	0.567288	-2.49334	0.0126546	0.0258932	Downregulated
ENSMUSG00000000303	Cdh1	2717.63	-1.53608	0.15982	-9.61132	7.16e-22	3.8e-20	Downregulated
ENSMUSG00000000308	Ckmt1	2770.45	-2.1035	0.14179	-14.8353	8.66e-50	1.9e-46	Downregulated
ENSMUSG00000000326	Comt	1658.99	-1.15227	0.170358	-6.76385	1.34e-11	1.14e-10	Downregulated
ENSMUSG00000000339	Rtca	1042.27	-1.17997	0.179529	-6.57263	4.94e-11	3.8e-10	Downregulated
ENSMUSG00000000378	Ccm2	459.576	-1.57955	0.228291	-6.91901	4.55e-12	4.2e-11	Downregulated
ENSMUSG00000000384	Tbrg4	1012.32	-1.03139	0.17549	-5.8772	4.17e-09	2.33e-08	Downregulated
ENSMUSG00000000385	Tmprss2	1043.46	-3.69126	0.22447	-16.4443	9.21e-61	4.55e-57	Downregulated
ENSMUSG00000000399	Ndufa9	7229.68	-1.26326	0.169731	-7.4427	9.86e-14	1.18e-12	Downregulated
ENSMUSG00000000420	Galnt1	479.006	-1.1875	0.205716	-5.77254	7.81e-09	4.17e-08	Downregulated
ENSMUSG00000000441	Raf1	609.079	-1.66672	0.182265	-9.14444	5.99e-20	2.26e-18	Downregulated
ENSMUSG00000000544	Gpa33	644.188	-3.11606	0.644371	-4.83581	1.33e-06	5.01e-06	Downregulated
ENSMUSG00000000563	Atp5f1	23023.9	-1.17013	0.156699	-7.46737	8.18e-14	9.96e-13	Downregulated
ENSMUSG00000000579	Dynlt1c	415.461	-1.26332	0.221982	-5.69107	1.26e-08	6.54e-08	Downregulated
ENSMUSG00000000594	Gm2a	46371	-1.69881	0.202543	-8.3874	4.97e-17	1.07e-15	Downregulated
ENSMUSG00000000628	Hk2	1393.1	-2.03912	0.17163	-11.8809	1.49e-32	4.33e-30	Downregulated
ENSMUSG00000000711	Rab5b	425.193	-1.07391	0.19677	-5.45768	4.82e-08	2.28e-07	Downregulated
ENSMUSG00000000738	Spg7	159.244	-1.73387	0.26846	-6.45859	1.06e-10	7.66e-10	Downregulated
ENSMUSG00000000743	Chmp1a	1796.29	-1.50663	0.181934	-8.28116	1.22e-16	2.44e-15	Downregulated
ENSMUSG00000000751	Rpa1	1425.79	-1.55891	0.198251	-7.8633	3.74e-15	5.82e-14	Downregulated
ENSMUSG00000000826	Dnajc5	1099.41	-1.0277	0.167474	-6.13647	8.44e-10	5.3e-09	Downregulated
ENSMUSG00000000876	Pxmp4	569.393	-1.39991	0.214899	-6.51425	7.31e-11	5.44e-10	Downregulated
ENSMUSG00000000884	Gnb1l	438.757	-1.26923	0.210921	-6.01755	1.77e-09	1.05e-08	Downregulated
ENSMUSG00000000902	Smarcb1	1777.48	-1.55555	0.169984	-9.15111	5.64e-20	2.13e-18	Downregulated
ENSMUSG00000000958	Slc7a7	341.382	-1.96141	0.214285	-9.15331	5.52e-20	2.1e-18	Downregulated
ENSMUSG00000000959	Oxa1l	1643.17	-1.31252	0.165362	-7.93729	2.07e-15	3.36e-14	Downregulated
ENSMUSG00000001017	Chtop	1024.55	-1.31538	0.184608	-7.12528	1.04e-12	1.07e-11	Downregulated
ENSMUSG00000001018	Snapin	1930.46	-1.7157	0.170897	-10.0394	1.02e-23	7.84e-22	Downregulated
ENSMUSG00000001034	Mapk7	109.417	-1.04429	0.294252	-3.54896	0.000386762	0.00101659	Downregulated
ENSMUSG00000001039	B9d1	190.394	-1.36632	0.239739	-5.69919	1.2e-08	6.24e-08	Downregulated
ENSMUSG00000001052	Sec24b	302.964	-1.09352	0.217396	-5.03008	4.9e-07	1.97e-06	Downregulated
ENSMUSG00000001082	Mfsd10	739.018	-1.23785	0.212248	-5.83209	5.47e-09	3e-08	Downregulated
ENSMUSG00000001089	Luzp1	896.703	-1.11735	0.183061	-6.1037	1.04e-09	6.41e-09	Downregulated
ENSMUSG00000001095	Slc13a2	260.268	-1.26828	0.237985	-5.32923	9.86e-08	4.43e-07	Downregulated
ENSMUSG00000001100	Poldip2	1526.77	-1.59636	0.176806	-9.02888	1.73e-19	5.88e-18	Downregulated
ENSMUSG00000001127	Araf	2886.23	-1.51103	0.17194	-8.78816	1.52e-18	4.41e-17	Downregulated
ENSMUSG00000001131	Timp1	112.125	-2.71895	0.42862	-6.34349	2.25e-10	1.54e-09	Downregulated
ENSMUSG00000001134	Uxt	1060.1	-1.03516	0.177754	-5.82355	5.76e-09	3.15e-08	Downregulated
ENSMUSG00000001143	Lman2l	233.022	-1.56	0.221914	-7.02973	2.07e-12	2.03e-11	Downregulated
ENSMUSG00000001158	Snrnp27	2036.22	-1.02102	0.170809	-5.97755	2.27e-09	1.32e-08	Downregulated
ENSMUSG00000001173	Ocrl	720.322	-1.15262	0.176574	-6.5277	6.68e-11	5.01e-10	Downregulated
ENSMUSG00000001175	Calm1	43597.7	-1.9634	0.202103	-9.71482	2.61e-22	1.53e-20	Downregulated
ENSMUSG00000001228	Uhrf1	478.763	-2.073	0.256902	-8.06923	7.07e-16	1.25e-14	Downregulated
ENSMUSG00000001247	Lsr	543.256	-1.24282	0.203453	-6.10862	1e-09	6.23e-09	Downregulated
ENSMUSG00000001270	Ckb	6182.76	-1.10757	0.170779	-6.48536	8.85e-11	6.51e-10	Downregulated
ENSMUSG00000001300	Efnb2	905.424	-1.46833	0.173537	-8.46122	2.65e-17	6.06e-16	Downregulated
ENSMUSG00000001313	Rnd2	105.769	-1.02608	0.314775	-3.25973	0.00111517	0.00273013	Downregulated
ENSMUSG00000001348	Acp5	924.941	-1.67693	0.192976	-8.68983	3.63e-18	9.87e-17	Downregulated
ENSMUSG00000001366	Fbxo9	1277.39	-2.09928	0.198359	-10.5832	3.57e-26	3.85e-24	Downregulated
ENSMUSG00000001376	Vps50	1122.07	-1.0509	0.156341	-6.72184	1.79e-11	1.48e-10	Downregulated
ENSMUSG00000001383	Zmat2	1488.57	-1.09641	0.211116	-5.19342	2.06e-07	8.77e-07	Downregulated
ENSMUSG00000001418	Glmp	9256.23	-2.21958	0.175514	-12.6461	1.18e-36	7.75e-34	Downregulated
ENSMUSG00000001420	Tmem79	354.734	-1.31411	0.193004	-6.8087	9.85e-12	8.6e-11	Downregulated
ENSMUSG00000001424	Snd1	238.177	-1.83411	0.286546	-6.40074	1.55e-10	1.09e-09	Downregulated
ENSMUSG00000001436	Slc19a1	188.911	-1.03148	0.244858	-4.21256	2.52e-05	7.87e-05	Downregulated
ENSMUSG00000001440	Kpnb1	2492.99	-1.21993	0.15717	-7.76188	8.37e-15	1.22e-13	Downregulated
ENSMUSG00000001441	Npepps	390.155	-1.549	0.194023	-7.98363	1.42e-15	2.38e-14	Downregulated
ENSMUSG00000001445	Mrpl10	2335.13	-1.17003	0.175422	-6.66978	2.56e-11	2.06e-10	Downregulated
ENSMUSG00000001467	Cyp51	2317.13	-1.10819	0.185129	-5.98604	2.15e-09	1.26e-08	Downregulated
ENSMUSG00000001472	Tcf25	1799.46	-1.24856	0.164484	-7.59076	3.18e-14	4.17e-13	Downregulated
ENSMUSG00000001517	Foxm1	195.91	-1.39467	0.235087	-5.93259	2.98e-09	1.7e-08	Downregulated
ENSMUSG00000001524	Gtf2h4	820.142	-1.21143	0.194343	-6.23348	4.56e-10	2.99e-09	Downregulated
ENSMUSG00000001525	Tubb5	9102.47	-2.0997	0.189024	-11.1081	1.15e-28	1.97e-26	Downregulated
ENSMUSG00000001552	Jup	390.819	-1.80073	0.238875	-7.53835	4.76e-14	6.04e-13	Downregulated
ENSMUSG00000001576	Ergic1	836.555	-2.01562	0.20231	-9.96301	2.21e-23	1.59e-21	Downregulated
ENSMUSG00000001627	Ifrd1	3127.88	-1.22158	0.155508	-7.8554	3.99e-15	6.17e-14	Downregulated
ENSMUSG00000001630	Stk38l	534.322	-1.33157	0.202962	-6.56069	5.36e-11	4.09e-10	Downregulated
ENSMUSG00000001642	Akr1b3	2150.34	-1.46368	0.221182	-6.61755	3.65e-11	2.86e-10	Downregulated
ENSMUSG00000001666	Ddt	360.495	-1.23142	0.216503	-5.68776	1.29e-08	6.65e-08	Downregulated
ENSMUSG00000001670	Tat	1507.29	-2.22833	0.466755	-4.77409	1.81e-06	6.67e-06	Downregulated
ENSMUSG00000001687	Ubl3	831.821	-1.21268	0.157558	-7.69674	1.4e-14	1.95e-13	Downregulated
ENSMUSG00000001729	Akt1	301.21	-1.31887	0.225302	-5.8538	4.8e-09	2.66e-08	Downregulated
ENSMUSG00000001755	Coasy	913.53	-1.30486	0.171963	-7.58804	3.25e-14	4.25e-13	Downregulated
ENSMUSG00000001774	Chordc1	3623.77	-1.0274	0.152007	-6.75885	1.39e-11	1.18e-10	Downregulated
ENSMUSG00000001783	Rtcb	1622.09	-1.13856	0.1645	-6.92133	4.47e-12	4.14e-11	Downregulated
ENSMUSG00000001786	Fbxo7	318.571	-1.11459	0.230245	-4.84087	1.29e-06	4.89e-06	Downregulated
ENSMUSG00000001794	Capns1	997.295	-1.25196	0.200079	-6.25733	3.92e-10	2.6e-09	Downregulated
ENSMUSG00000001829	Clpb	997.853	-1.04019	0.181471	-5.73197	9.93e-09	5.22e-08	Downregulated
ENSMUSG00000001833	45542	10715	-1.09949	0.167417	-6.56736	5.12e-11	3.93e-10	Downregulated
ENSMUSG00000001844	Zdhhc4	1703.85	-1.16426	0.190439	-6.11356	9.74e-10	6.05e-09	Downregulated
ENSMUSG00000001847	Rac1	7729.44	-1.61976	0.186478	-8.68604	3.75e-18	1.01e-16	Downregulated
ENSMUSG00000001864	Aif1l	101.448	-1.23388	0.331862	-3.71806	0.000200756	0.000549067	Downregulated
ENSMUSG00000001891	Ugp2	6702.93	-1.8705	0.206953	-9.03829	1.59e-19	5.45e-18	Downregulated
ENSMUSG00000001909	Trmt1	897.024	-1.02418	0.167871	-6.10101	1.05e-09	6.5e-09	Downregulated
ENSMUSG00000001918	Slc1a5	153.589	-1.3225	0.273156	-4.84154	1.29e-06	4.88e-06	Downregulated
ENSMUSG00000001924	Uba1	3179.78	-1.29327	0.181713	-7.11713	1.1e-12	1.13e-11	Downregulated
ENSMUSG00000001942	Siae	190.704	-2.33011	0.253096	-9.20643	3.37e-20	1.35e-18	Downregulated
ENSMUSG00000001948	Spa17	51.4509	-1.62105	0.390476	-4.15147	3.3e-05	0.000101086	Downregulated
ENSMUSG00000001962	Fam50a	2300.72	-1.18698	0.173932	-6.82439	8.83e-12	7.77e-11	Downregulated
ENSMUSG00000001983	Taco1	267.925	-1.05667	0.209553	-5.0425	4.59e-07	1.85e-06	Downregulated
ENSMUSG00000001999	Blvra	1270.84	-1.5464	0.215435	-7.17803	7.07e-13	7.5e-12	Downregulated
ENSMUSG00000002010	Idh3g	12438.5	-1.07887	0.14186	-7.60522	2.84e-14	3.76e-13	Downregulated
ENSMUSG00000002014	Ssr4	7781.46	-1.23085	0.177259	-6.94381	3.82e-12	3.58e-11	Downregulated
ENSMUSG00000002015	Bcap31	15154.5	-1.401	0.169074	-8.28629	1.17e-16	2.35e-15	Downregulated
ENSMUSG00000002043	Trappc6a	523.418	-1.73126	0.197166	-8.78076	1.62e-18	4.68e-17	Downregulated
ENSMUSG00000002055	Spag5	234.11	-1.0922	0.229908	-4.75062	2.03e-06	7.43e-06	Downregulated
ENSMUSG00000002076	Hsf2bp	502.801	-1.09019	0.197131	-5.53028	3.2e-08	1.55e-07	Downregulated
ENSMUSG00000002103	Acp2	384.234	-1.57176	0.203685	-7.71664	1.19e-14	1.69e-13	Downregulated
ENSMUSG00000002109	Ddb2	203.855	-1.39088	0.222501	-6.25112	4.08e-10	2.7e-09	Downregulated
ENSMUSG00000002147	Stat6	1247.86	-1.08116	0.198015	-5.46	4.76e-08	2.25e-07	Downregulated
ENSMUSG00000002205	Vrk3	1009.27	-1.02444	0.203177	-5.04208	4.61e-07	1.86e-06	Downregulated
ENSMUSG00000002233	Rhoc	850.304	-2.46106	0.256342	-9.60071	7.94e-22	4.15e-20	Downregulated
ENSMUSG00000002279	Lmf1	186.491	-1.30451	0.328596	-3.96996	7.19e-05	0.00020993	Downregulated
ENSMUSG00000002280	Ciao3	931.083	-1.2951	0.165269	-7.83635	4.64e-15	7.12e-14	Downregulated
ENSMUSG00000002297	Dbf4	2045.49	-1.03904	0.147607	-7.03923	1.93e-12	1.91e-11	Downregulated
ENSMUSG00000002320	Tm9sf1	694.76	-1.34099	0.177693	-7.54668	4.47e-14	5.69e-13	Downregulated
ENSMUSG00000002326	Gmpr2	164.366	-1.22261	0.242315	-5.04555	4.52e-07	1.83e-06	Downregulated
ENSMUSG00000002329	Mdp1	1687.93	-1.13418	0.189654	-5.98027	2.23e-09	1.3e-08	Downregulated
ENSMUSG00000002332	Dhrs1	229.792	-1.08627	0.248866	-4.3649	1.27e-05	4.13e-05	Downregulated
ENSMUSG00000002342	Tmem161a	111.772	-1.76259	0.297995	-5.91483	3.32e-09	1.89e-08	Downregulated
ENSMUSG00000002365	Snx9	373.639	-1.84898	0.232506	-7.95242	1.83e-15	3.01e-14	Downregulated
ENSMUSG00000002395	Use1	918.31	-1.12204	0.18031	-6.22285	4.88e-10	3.18e-09	Downregulated
ENSMUSG00000002428	Hltf	271.966	-1.23144	0.212837	-5.78586	7.21e-09	3.87e-08	Downregulated
ENSMUSG00000002496	Tsc2	445.617	-1.06207	0.207174	-5.12646	2.95e-07	1.22e-06	Downregulated
ENSMUSG00000002524	Puf60	1619.29	-1.17953	0.181097	-6.51328	7.35e-11	5.47e-10	Downregulated
ENSMUSG00000002550	Uck1	666.543	-1.10926	0.17057	-6.50325	7.86e-11	5.82e-10	Downregulated
ENSMUSG00000002661	Alkbh7	1063.77	-1.37732	0.218427	-6.30563	2.87e-10	1.94e-09	Downregulated
ENSMUSG00000002728	Naa20	7851.06	-1.0918	0.156027	-6.99753	2.61e-12	2.52e-11	Downregulated
ENSMUSG00000002767	Mrpl2	3277.65	-1.47858	0.171523	-8.62027	6.68e-18	1.7e-16	Downregulated
ENSMUSG00000002768	Mea1	2063.09	-1.09881	0.177364	-6.19523	5.82e-10	3.75e-09	Downregulated
ENSMUSG00000002778	Kdelr1	428.452	-1.05498	0.250925	-4.20436	2.62e-05	8.15e-05	Downregulated
ENSMUSG00000002797	Ggct	149.467	-1.12124	0.314003	-3.57077	0.000355927	0.000939792	Downregulated
ENSMUSG00000002803	Btbd6	195.651	-1.66403	0.241284	-6.89655	5.33e-12	4.87e-11	Downregulated
ENSMUSG00000002812	Flii	650.782	-1.2539	0.184972	-6.77885	1.21e-11	1.04e-10	Downregulated
ENSMUSG00000002820	Atg4d	537.607	-1.22043	0.197527	-6.17852	6.47e-10	4.14e-09	Downregulated
ENSMUSG00000002833	Hdgfl2	215.237	-1.02861	0.240155	-4.28312	1.84e-05	5.84e-05	Downregulated
ENSMUSG00000002844	Adprh	851.465	-1.33951	0.185695	-7.21351	5.45e-13	5.88e-12	Downregulated
ENSMUSG00000002870	Mcm2	1349.18	-1.24481	0.175002	-7.11313	1.13e-12	1.16e-11	Downregulated
ENSMUSG00000002871	Tpra1	492.53	-1.30422	0.2252	-5.79139	6.98e-09	3.75e-08	Downregulated
ENSMUSG00000002881	Nab1	266.822	-1.19664	0.256489	-4.66547	3.08e-06	1.1e-05	Downregulated
ENSMUSG00000002885	Adgre5	361.338	-1.26642	0.22463	-5.63779	1.72e-08	8.73e-08	Downregulated
ENSMUSG00000002949	Timm44	2239.26	-1.28716	0.163267	-7.88377	3.18e-15	5.02e-14	Downregulated
ENSMUSG00000002957	Ap2a2	4316.75	-1.69763	0.193771	-8.76102	1.93e-18	5.51e-17	Downregulated
ENSMUSG00000002981	Clptm1	1777.25	-1.1179	0.183657	-6.08689	1.15e-09	7.06e-09	Downregulated
ENSMUSG00000002984	Tomm40	1464.93	-1.20964	0.201441	-6.0049	1.91e-09	1.13e-08	Downregulated
ENSMUSG00000002985	Apoe	2539.16	-1.73442	0.194947	-8.89692	5.74e-19	1.79e-17	Downregulated
ENSMUSG00000003033	Ap1m1	949.7	-1.44669	0.167329	-8.64577	5.34e-18	1.39e-16	Downregulated
ENSMUSG00000003037	Rab8a	3415.93	-1.29449	0.168567	-7.6794	1.6e-14	2.21e-13	Downregulated
ENSMUSG00000003051	Elf3	6160.9	-1.0144	0.168587	-6.01709	1.78e-09	1.05e-08	Downregulated
ENSMUSG00000003062	Stard3nl	2148.41	-1.66905	0.180208	-9.2618	2.01e-20	8.44e-19	Downregulated
ENSMUSG00000003068	Stk11	252.643	-1.02858	0.217618	-4.72656	2.28e-06	8.31e-06	Downregulated
ENSMUSG00000003072	Atp5d	8098.78	-1.03368	0.163106	-6.33747	2.34e-10	1.6e-09	Downregulated
ENSMUSG00000003153	Slc2a3	4379.48	-1.55473	0.167614	-9.27564	1.77e-20	7.51e-19	Downregulated
ENSMUSG00000003161	Sri	2545.46	-2.89897	0.177845	-16.3005	9.78e-60	3.87e-56	Downregulated
ENSMUSG00000003166	Dgcr2	267.908	-1.06147	0.23012	-4.61267	3.98e-06	1.39e-05	Downregulated
ENSMUSG00000003184	Irf3	291.185	-2.28336	0.23727	-9.62344	6.37e-22	3.39e-20	Downregulated
ENSMUSG00000003190	Bcl2l12	56.9232	-1.00475	0.370715	-2.7103	0.00672231	0.0144927	Downregulated
ENSMUSG00000003198	Zfp959	239.251	-1.20388	0.230999	-5.21162	1.87e-07	8.02e-07	Downregulated
ENSMUSG00000003199	Mpnd	112.571	-1.27871	0.31754	-4.02691	5.65e-05	0.000167491	Downregulated
ENSMUSG00000003233	Dvl3	252.433	-1.0198	0.259326	-3.93249	8.41e-05	0.0002429	Downregulated
ENSMUSG00000003235	Eif2b5	2328.62	-1.56185	0.172594	-9.04928	1.44e-19	5e-18	Downregulated
ENSMUSG00000003269	Cyth2	1745.38	-1.21888	0.159904	-7.62262	2.49e-14	3.33e-13	Downregulated
ENSMUSG00000003308	Keap1	104.971	-1.41105	0.293966	-4.80005	1.59e-06	5.92e-06	Downregulated
ENSMUSG00000003309	Ap1m2	4116.02	-1.25689	0.16115	-7.79949	6.22e-15	9.33e-14	Downregulated
ENSMUSG00000003316	Glg1	476.02	-1.63088	0.18802	-8.674	4.17e-18	1.11e-16	Downregulated
ENSMUSG00000003348	Mob3a	275.972	-1.37753	0.216112	-6.37415	1.84e-10	1.28e-09	Downregulated
ENSMUSG00000003352	Cacnb3	240.694	-2.70807	0.247252	-10.9526	6.45e-28	9.89e-26	Downregulated
ENSMUSG00000003363	Pld3	3265.63	-1.29513	0.149603	-8.65707	4.84e-18	1.27e-16	Downregulated
ENSMUSG00000003380	Rabac1	2498.68	-1.36336	0.174991	-7.79102	6.65e-15	9.9e-14	Downregulated
ENSMUSG00000003423	Pih1d1	1039.09	-2.06957	0.181252	-11.4182	3.39e-30	7.29e-28	Downregulated
ENSMUSG00000003437	Paf1	657.304	-1.05731	0.185228	-5.70816	1.14e-08	5.94e-08	Downregulated
ENSMUSG00000003438	Timm50	3883.78	-1.10938	0.151122	-7.34094	2.12e-13	2.44e-12	Downregulated
ENSMUSG00000003458	Ncstn	402.213	-1.42306	0.203274	-7.00073	2.55e-12	2.46e-11	Downregulated
ENSMUSG00000003464	Pex19	1946.21	-1.10071	0.166293	-6.61906	3.61e-11	2.83e-10	Downregulated
ENSMUSG00000003528	Slc25a1	628.59	-1.74263	0.182727	-9.53675	1.47e-21	7.4e-20	Downregulated
ENSMUSG00000003546	Klc4	166.653	-1.21373	0.249158	-4.87133	1.11e-06	4.23e-06	Downregulated
ENSMUSG00000003549	Ercc1	781.677	-1.11065	0.176766	-6.28316	3.32e-10	2.23e-09	Downregulated
ENSMUSG00000003559	As3mt	485.322	-1.74884	0.25269	-6.92087	4.49e-12	4.15e-11	Downregulated
ENSMUSG00000003581	Rnf215	88.9432	-1.29184	0.332958	-3.8799	0.000104499	0.000297662	Downregulated
ENSMUSG00000003623	Crot	1244.7	-1.55816	0.157621	-9.88551	4.81e-23	3.26e-21	Downregulated
ENSMUSG00000003644	Rps6ka1	780.164	-1.66569	0.171821	-9.69433	3.19e-22	1.84e-20	Downregulated
ENSMUSG00000003680	Taf6l	170.019	-1.70671	0.245188	-6.96084	3.38e-12	3.2e-11	Downregulated
ENSMUSG00000003731	Kpna6	440.398	-1.03086	0.215489	-4.78381	1.72e-06	6.38e-06	Downregulated
ENSMUSG00000003778	Brd8	921.219	-1.12214	0.168782	-6.64845	2.96e-11	2.36e-10	Downregulated
ENSMUSG00000003779	Kif20a	1771.72	-1.12938	0.183541	-6.15325	7.59e-10	4.81e-09	Downregulated
ENSMUSG00000003808	Farsa	1783.35	-1.09576	0.15305	-7.15952	8.1e-13	8.5e-12	Downregulated
ENSMUSG00000003812	Dnase2a	1040.66	-1.2261	0.181587	-6.75214	1.46e-11	1.23e-10	Downregulated
ENSMUSG00000003813	Rad23a	534.303	-1.49101	0.182543	-8.16797	3.14e-16	5.83e-15	Downregulated
ENSMUSG00000003814	Calr	7954.45	-1.34622	0.169632	-7.93609	2.09e-15	3.39e-14	Downregulated
ENSMUSG00000003824	Syce2	1262.88	-1.1634	0.198002	-5.87568	4.21e-09	2.35e-08	Downregulated
ENSMUSG00000003873	Bax	2012.14	-1.11124	0.157145	-7.07145	1.53e-12	1.54e-11	Downregulated
ENSMUSG00000003923	Tfam	1511.22	-1.07098	0.151319	-7.07765	1.47e-12	1.47e-11	Downregulated
ENSMUSG00000003955	Fam162a	533.381	-1.62508	0.2477	-6.56069	5.36e-11	4.09e-10	Downregulated
ENSMUSG00000004018	Fancl	523.376	-1.28192	0.170304	-7.52727	5.18e-14	6.54e-13	Downregulated
ENSMUSG00000004035	Gstm7	110.068	-1.89507	0.406666	-4.66001	3.16e-06	1.13e-05	Downregulated
ENSMUSG00000004040	Stat3	1037.58	-1.79592	0.188569	-9.52392	1.67e-21	8.29e-20	Downregulated
ENSMUSG00000004069	Dnaja3	1247.03	-1.57856	0.163331	-9.6648	4.25e-22	2.38e-20	Downregulated
ENSMUSG00000004070	Hmox2	1155.66	-1.35173	0.20036	-6.74649	1.51e-11	1.27e-10	Downregulated
ENSMUSG00000004071	Cdip1	451.663	-1.16414	0.214592	-5.42492	5.8e-08	2.7e-07	Downregulated
ENSMUSG00000004207	Psap	13625	-1.37169	0.182923	-7.49873	6.44e-14	8.04e-13	Downregulated
ENSMUSG00000004221	Ikbkg	477.99	-1.28215	0.206959	-6.1952	5.82e-10	3.75e-09	Downregulated
ENSMUSG00000004264	Phb2	8155.36	-1.24045	0.168037	-7.38201	1.56e-13	1.83e-12	Downregulated
ENSMUSG00000004270	Lpcat3	5785.25	-1.36805	0.172008	-7.95343	1.81e-15	2.98e-14	Downregulated
ENSMUSG00000004285	Atp6v1f	5395.97	-1.13005	0.179368	-6.30019	2.97e-10	2.01e-09	Downregulated
ENSMUSG00000004317	Clcn5	727.36	-1.47024	0.246629	-5.96134	2.5e-09	1.45e-08	Downregulated
ENSMUSG00000004319	Clcn3	661.684	-1.22872	0.184876	-6.64617	3.01e-11	2.39e-10	Downregulated
ENSMUSG00000004451	Ralb	701.641	-2.03886	0.199673	-10.211	1.77e-24	1.54e-22	Downregulated
ENSMUSG00000004460	Dnajb11	2834.59	-1.20565	0.17242	-6.9925	2.7e-12	2.6e-11	Downregulated
ENSMUSG00000004462	Tbccd1	592	-1.33908	0.179052	-7.47874	7.5e-14	9.19e-13	Downregulated
ENSMUSG00000004530	Coro1c	1511.72	-1.87196	0.170845	-10.9571	6.15e-28	9.49e-26	Downregulated
ENSMUSG00000004561	Mettl17	605.008	-1.69358	0.204049	-8.29985	1.04e-16	2.14e-15	Downregulated
ENSMUSG00000004565	Pnpla6	869.736	-1.49147	0.191953	-7.76995	7.85e-15	1.15e-13	Downregulated
ENSMUSG00000004567	Mcoln1	473.661	-2.1505	0.212405	-10.1245	4.3e-24	3.49e-22	Downregulated
ENSMUSG00000004610	Etfb	2825.41	-1.22646	0.179576	-6.82975	8.51e-12	7.5e-11	Downregulated
ENSMUSG00000004626	Stxbp2	1494.63	-1.79255	0.189678	-9.45053	3.37e-21	1.6e-19	Downregulated
ENSMUSG00000004642	Slbp	5158.64	-1.20303	0.175064	-6.87193	6.33e-12	5.7e-11	Downregulated
ENSMUSG00000004665	Cnn2	1600.59	-2.21743	0.189875	-11.6784	1.64e-31	4.12e-29	Downregulated
ENSMUSG00000004748	Mtfp1	946.987	-1.10108	0.192193	-5.72901	1.01e-08	5.3e-08	Downregulated
ENSMUSG00000004771	Rab11a	8452.59	-1.3593	0.17076	-7.9603	1.72e-15	2.83e-14	Downregulated
ENSMUSG00000004789	Dlst	917.039	-1.78819	0.212277	-8.42385	3.64e-17	8.07e-16	Downregulated
ENSMUSG00000004843	Chmp2b	3949.25	-1.63837	0.198567	-8.25099	1.57e-16	3.08e-15	Downregulated
ENSMUSG00000004849	Ap1s1	3054.58	-1.39259	0.167925	-8.29293	1.1e-16	2.24e-15	Downregulated
ENSMUSG00000004896	Rrnad1	219.396	-1.10237	0.249242	-4.42287	9.74e-06	3.22e-05	Downregulated
ENSMUSG00000004936	Map2k1	1498.2	-1.06733	0.160948	-6.63154	3.32e-11	2.62e-10	Downregulated
ENSMUSG00000004988	Fxyd4	802.928	-1.6889	0.190768	-8.8532	8.5e-19	2.6e-17	Downregulated
ENSMUSG00000004996	Mri1	969.679	-1.00515	0.159296	-6.30997	2.79e-10	1.89e-09	Downregulated
ENSMUSG00000005054	Cstb	28744.7	-1.77432	0.183174	-9.68655	3.44e-22	1.97e-20	Downregulated
ENSMUSG00000005069	Pex5	201.538	-1.35373	0.248247	-5.45316	4.95e-08	2.33e-07	Downregulated
ENSMUSG00000005078	Jkamp	1876.13	-1.16865	0.178084	-6.56233	5.3e-11	4.05e-10	Downregulated
ENSMUSG00000005103	Wdr1	5300.71	-1.95796	0.202303	-9.67837	3.73e-22	2.11e-20	Downregulated
ENSMUSG00000005125	Ndrg1	1297.48	-3.49954	0.221793	-15.7784	4.38e-56	1.11e-52	Downregulated
ENSMUSG00000005142	Man2b1	311.353	-1.03965	0.21967	-4.73279	2.21e-06	8.07e-06	Downregulated
ENSMUSG00000005161	Prdx2	3703.16	-1.72979	0.208659	-8.29001	1.13e-16	2.29e-15	Downregulated
ENSMUSG00000005233	Spc25	4369.26	-1.02027	0.146001	-6.98813	2.79e-12	2.68e-11	Downregulated
ENSMUSG00000005299	Letm1	675.605	-1.61944	0.190572	-8.49778	1.93e-17	4.55e-16	Downregulated
ENSMUSG00000005312	Ubqln1	3570.58	-1.21438	0.169415	-7.16809	7.61e-13	8.02e-12	Downregulated
ENSMUSG00000005360	Slc1a3	165.444	-2.70809	0.31679	-8.54855	1.25e-17	3.04e-16	Downregulated
ENSMUSG00000005370	Msh6	2001.35	-1.27779	0.172363	-7.41335	1.23e-13	1.46e-12	Downregulated
ENSMUSG00000005397	Nid1	597.864	-1.44304	0.23967	-6.02095	1.73e-09	1.03e-08	Downregulated
ENSMUSG00000005410	Mcm5	2177.76	-1.28362	0.176755	-7.26212	3.81e-13	4.19e-12	Downregulated
ENSMUSG00000005447	Pafah1b3	838.977	-1.44995	0.184338	-7.86571	3.67e-15	5.73e-14	Downregulated
ENSMUSG00000005510	Ndufs3	4936.83	-1.29706	0.165396	-7.84216	4.43e-15	6.83e-14	Downregulated
ENSMUSG00000005566	Trim28	2923.82	-1.08469	0.157268	-6.89708	5.31e-12	4.85e-11	Downregulated
ENSMUSG00000005575	Ube2m	161.114	-1.26804	0.246887	-5.13612	2.8e-07	1.17e-06	Downregulated
ENSMUSG00000005621	Zfp592	245.647	-1.09696	0.242186	-4.52943	5.91e-06	2.02e-05	Downregulated
ENSMUSG00000005625	Psmd4	15467	-1.03256	0.159591	-6.47005	9.8e-11	7.15e-10	Downregulated
ENSMUSG00000005656	Snx6	7087.97	-1.0225	0.178157	-5.73935	9.5e-09	5.02e-08	Downregulated
ENSMUSG00000005667	Mthfd2	512.516	-1.04151	0.20692	-5.03342	4.82e-07	1.94e-06	Downregulated
ENSMUSG00000005682	Pan2	427.932	-1.16308	0.202744	-5.7367	9.65e-09	5.09e-08	Downregulated
ENSMUSG00000005683	Cs	6908.86	-1.57041	0.168708	-9.30846	1.3e-20	5.62e-19	Downregulated
ENSMUSG00000005687	Bcas2	10581.6	-1.10004	0.170043	-6.46918	9.85e-11	7.18e-10	Downregulated
ENSMUSG00000005699	Pard6a	291.571	-1.12426	0.213615	-5.26301	1.42e-07	6.19e-07	Downregulated
ENSMUSG00000005802	Slc30a4	856.812	-1.47934	0.183858	-8.04613	8.55e-16	1.49e-14	Downregulated
ENSMUSG00000005804	Bloc1s6	1047.44	-1.3769	0.174624	-7.88495	3.15e-15	4.97e-14	Downregulated
ENSMUSG00000005823	Gpr108	858.234	-1.85227	0.189078	-9.79635	1.17e-22	7.47e-21	Downregulated
ENSMUSG00000005873	Reep5	2687.23	-2.59443	0.209016	-12.4126	2.23e-35	1.19e-32	Downregulated
ENSMUSG00000005881	Ergic3	3317.26	-1.06907	0.165538	-6.45814	1.06e-10	7.68e-10	Downregulated
ENSMUSG00000005897	Nr2c1	272.205	-1.54664	0.218647	-7.07369	1.51e-12	1.51e-11	Downregulated
ENSMUSG00000005949	Ctns	193.639	-1.64306	0.286911	-5.72671	1.02e-08	5.36e-08	Downregulated
ENSMUSG00000005968	Tuft1	1397.41	-1.57508	0.156982	-10.0335	1.09e-23	8.29e-22	Downregulated
ENSMUSG00000005981	Trap1	2951.07	-1.56662	0.162592	-9.63528	5.67e-22	3.06e-20	Downregulated
ENSMUSG00000005982	Naa60	216.073	-1.45123	0.231501	-6.26879	3.64e-10	2.42e-09	Downregulated
ENSMUSG00000006010	Odr4	1077.53	-1.0071	0.17216	-5.84983	4.92e-09	2.71e-08	Downregulated
ENSMUSG00000006021	Kptn	289.464	-1.03328	0.199202	-5.18707	2.14e-07	9.06e-07	Downregulated
ENSMUSG00000006024	Napa	5635.88	-1.02322	0.17117	-5.97782	2.26e-09	1.32e-08	Downregulated
ENSMUSG00000006050	Sra1	3056.24	-1.61857	0.199858	-8.09861	5.56e-16	9.96e-15	Downregulated
ENSMUSG00000006095	Tbcb	2562.88	-1.52522	0.19372	-7.87332	3.45e-15	5.41e-14	Downregulated
ENSMUSG00000006169	Clint1	410.066	-1.32389	0.218787	-6.05107	1.44e-09	8.68e-09	Downregulated
ENSMUSG00000006205	Htra1	219.073	-1.56579	0.277136	-5.64991	1.61e-08	8.16e-08	Downregulated
ENSMUSG00000006215	Zbtb17	306.822	-1.11035	0.208011	-5.33791	9.4e-08	4.25e-07	Downregulated
ENSMUSG00000006216	Clcnkb	205.359	-1.43975	0.270536	-5.32185	1.03e-07	4.6e-07	Downregulated
ENSMUSG00000006273	Atp6v1b2	5918.83	-1.32912	0.157695	-8.42847	3.5e-17	7.81e-16	Downregulated
ENSMUSG00000006276	Eps15l1	292.507	-1.10609	0.238081	-4.64586	3.39e-06	1.2e-05	Downregulated
ENSMUSG00000006288	Ttc5	861.791	-1.63671	0.174663	-9.37071	7.2e-21	3.27e-19	Downregulated
ENSMUSG00000006289	Osgep	1558.83	-1.62122	0.191029	-8.48678	2.12e-17	4.95e-16	Downregulated
ENSMUSG00000006301	Tmbim1	2224.08	-1.28905	0.186653	-6.90615	4.98e-12	4.56e-11	Downregulated
ENSMUSG00000006304	Arpc2	19279	-1.47981	0.165343	-8.94995	3.56e-19	1.15e-17	Downregulated
ENSMUSG00000006315	Tmem147	4666.21	-1.16134	0.166468	-6.97637	3.03e-12	2.89e-11	Downregulated
ENSMUSG00000006345	Ggt1	952.684	-2.1109	0.166523	-12.6763	8e-37	5.46e-34	Downregulated
ENSMUSG00000006360	Crip1	1914.78	-1.90161	0.230546	-8.2483	1.61e-16	3.15e-15	Downregulated
ENSMUSG00000006369	Fbln1	446.784	-2.47967	0.272668	-9.09411	9.54e-20	3.43e-18	Downregulated
ENSMUSG00000006378	Gcat	192.506	-1.32729	0.225177	-5.89442	3.76e-09	2.11e-08	Downregulated
ENSMUSG00000006390	Elovl1	2297.57	-1.8691	0.172167	-10.8563	1.86e-27	2.58e-25	Downregulated
ENSMUSG00000006392	Med8	3113.28	-1.20868	0.194064	-6.22828	4.72e-10	3.09e-09	Downregulated
ENSMUSG00000006395	Hyi	43.3029	-1.98447	0.428895	-4.62693	3.71e-06	1.31e-05	Downregulated
ENSMUSG00000006398	Cdc20	7614.13	-1.08959	0.159356	-6.83749	8.06e-12	7.13e-11	Downregulated
ENSMUSG00000006423	C330007P06Rik	851.641	-1.22726	0.182109	-6.73913	1.59e-11	1.33e-10	Downregulated
ENSMUSG00000006463	Zdhhc24	110.828	-1.65402	0.272633	-6.06683	1.3e-09	7.93e-09	Downregulated
ENSMUSG00000006517	Mvd	811.899	-1.25164	0.170759	-7.32985	2.3e-13	2.63e-12	Downregulated
ENSMUSG00000006526	Stimate	286.129	-1.23801	0.2418	-5.11995	3.06e-07	1.26e-06	Downregulated
ENSMUSG00000006587	Snai3	63.0132	-1.30088	0.389886	-3.33658	0.000848175	0.00212033	Downregulated
ENSMUSG00000006673	Qrich1	1306.78	-1.17798	0.156588	-7.52278	5.36e-14	6.77e-13	Downregulated
ENSMUSG00000006699	Cdc42	35719.7	-1.33813	0.1652	-8.10007	5.49e-16	9.85e-15	Downregulated
ENSMUSG00000006705	Pknox1	761.442	-1.04623	0.171356	-6.1056	1.02e-09	6.33e-09	Downregulated
ENSMUSG00000006715	Gmnn	7538.32	-1.0963	0.16924	-6.47777	9.31e-11	6.81e-10	Downregulated
ENSMUSG00000006717	Acot13	864.168	-1.20519	0.205056	-5.87735	4.17e-09	2.33e-08	Downregulated
ENSMUSG00000006728	Cdk4	6386.97	-1.26227	0.153737	-8.21059	2.2e-16	4.23e-15	Downregulated
ENSMUSG00000006740	Kif5b	2715.63	-1.02521	0.158935	-6.45054	1.11e-10	8.04e-10	Downregulated
ENSMUSG00000006800	Sulf2	371.886	-1.27849	0.190019	-6.7282	1.72e-11	1.42e-10	Downregulated
ENSMUSG00000006850	Tmco6	126.084	-1.80218	0.284496	-6.33465	2.38e-10	1.63e-09	Downregulated
ENSMUSG00000006906	Stambp	575.828	-1.29467	0.202186	-6.40333	1.52e-10	1.07e-09	Downregulated
ENSMUSG00000006932	Ctnnb1	2196.79	-1.32766	0.15364	-8.64137	5.55e-18	1.44e-16	Downregulated
ENSMUSG00000006998	Psmd2	9174.57	-1.31405	0.158984	-8.26533	1.39e-16	2.75e-15	Downregulated
ENSMUSG00000007029	Vars	405.631	-1.45762	0.202997	-7.18049	6.95e-13	7.38e-12	Downregulated
ENSMUSG00000007034	Slc44a4	1728.66	-2.35759	0.25898	-9.10338	8.76e-20	3.19e-18	Downregulated
ENSMUSG00000007036	Abhd16a	374.932	-1.90031	0.224539	-8.46315	2.6e-17	5.98e-16	Downregulated
ENSMUSG00000007038	Neu1	1714.11	-1.33286	0.151998	-8.76892	1.8e-18	5.15e-17	Downregulated
ENSMUSG00000007039	Ddah2	99.5375	-1.16667	0.305953	-3.81324	0.000137158	0.000384267	Downregulated
ENSMUSG00000007041	Clic1	1115.18	-2.2873	0.481851	-4.74691	2.07e-06	7.56e-06	Downregulated
ENSMUSG00000007411	Mark3	632.544	-1.13662	0.173457	-6.55275	5.65e-11	4.3e-10	Downregulated
ENSMUSG00000007415	Gatad1	480.185	-1.52644	0.208781	-7.31119	2.65e-13	2.99e-12	Downregulated
ENSMUSG00000007458	M6pr	4407.42	-1.07525	0.169355	-6.34911	2.17e-10	1.49e-09	Downregulated
ENSMUSG00000007564	Ppp2r1a	5804.35	-1.42669	0.172563	-8.26769	1.37e-16	2.7e-15	Downregulated
ENSMUSG00000007570	Fance	150.605	-1.48446	0.262311	-5.65917	1.52e-08	7.78e-08	Downregulated
ENSMUSG00000007589	Tinf2	1337.56	-1.34547	0.193606	-6.94952	3.67e-12	3.44e-11	Downregulated
ENSMUSG00000007594	Hapln4	167.963	-1.05243	0.287058	-3.66626	0.000246125	0.000663513	Downregulated
ENSMUSG00000007646	Rad51c	166.301	-1.64729	0.260331	-6.3277	2.49e-10	1.7e-09	Downregulated
ENSMUSG00000007656	Arpp19	3976.63	-1.11235	0.16285	-6.83051	8.46e-12	7.46e-11	Downregulated
ENSMUSG00000007659	Bcl2l1	168.676	-1.28455	0.247808	-5.18365	2.18e-07	9.21e-07	Downregulated
ENSMUSG00000007739	Cct4	26036.2	-1.02702	0.160545	-6.39706	1.58e-10	1.11e-09	Downregulated
ENSMUSG00000007777	0610009B22Rik	1414.56	-1.62298	0.186266	-8.71325	2.95e-18	8.19e-17	Downregulated
ENSMUSG00000007837	Prrg2	136.969	-1.566	0.271962	-5.75816	8.5e-09	4.52e-08	Downregulated
ENSMUSG00000007867	Ift43	639.571	-1.76735	0.19575	-9.02862	1.74e-19	5.89e-18	Downregulated
ENSMUSG00000008035	Mid1ip1	175.683	-3.20983	0.310235	-10.3465	4.34e-25	4.13e-23	Downregulated
ENSMUSG00000008036	Ap2s1	4855.46	-1.04429	0.184378	-5.66384	1.48e-08	7.57e-08	Downregulated
ENSMUSG00000008136	Fhl2	571.922	-1.09282	0.186755	-5.85162	4.87e-09	2.69e-08	Downregulated
ENSMUSG00000008140	Emc10	1172.04	-1.03304	0.180443	-5.72501	1.03e-08	5.41e-08	Downregulated
ENSMUSG00000008167	Fbxw9	672.564	-1.17217	0.21302	-5.50265	3.74e-08	1.8e-07	Downregulated
ENSMUSG00000008226	Scrn3	499.74	-1.23087	0.190253	-6.46964	9.82e-11	7.17e-10	Downregulated
ENSMUSG00000008393	Carhsp1	1683.16	-1.14271	0.180985	-6.31386	2.72e-10	1.85e-09	Downregulated
ENSMUSG00000008429	Herpud2	305.7	-1.62837	0.212995	-7.64512	2.09e-14	2.84e-13	Downregulated
ENSMUSG00000008435	Rdh13	594.595	-1.3351	0.172853	-7.72394	1.13e-14	1.6e-13	Downregulated
ENSMUSG00000008450	Nutf2	5471.82	-1.0127	0.176037	-5.75279	8.78e-09	4.65e-08	Downregulated
ENSMUSG00000008475	Arpc5	16213.9	-1.70018	0.184329	-9.22359	2.87e-20	1.16e-18	Downregulated
ENSMUSG00000008604	Ubqln4	189.82	-1.37064	0.237277	-5.77654	7.63e-09	4.07e-08	Downregulated
ENSMUSG00000008668	Rps18	21768.5	-1.01822	0.176775	-5.75994	8.41e-09	4.47e-08	Downregulated
ENSMUSG00000008682	Rpl10	34784.4	-1.28121	0.169765	-7.54696	4.46e-14	5.68e-13	Downregulated
ENSMUSG00000008690	Ncaph2	3208.91	-1.60348	0.16773	-9.55993	1.18e-21	6.02e-20	Downregulated
ENSMUSG00000008763	Man1a2	782.533	-1.04713	0.176407	-5.93587	2.92e-09	1.67e-08	Downregulated
ENSMUSG00000008859	Rala	2370.94	-1.4266	0.19477	-7.32457	2.4e-13	2.72e-12	Downregulated
ENSMUSG00000008892	Vdac3	12490.3	-1.32631	0.15726	-8.43385	3.34e-17	7.51e-16	Downregulated
ENSMUSG00000009013	Dynll1	9389.07	-1.49223	0.194808	-7.66003	1.86e-14	2.54e-13	Downregulated
ENSMUSG00000009030	Pdcl	1397.5	-1.18623	0.156019	-7.60313	2.89e-14	3.82e-13	Downregulated
ENSMUSG00000009090	Ap1b1	649.087	-1.16101	0.197342	-5.88322	4.02e-09	2.25e-08	Downregulated
ENSMUSG00000009092	Derl3	55.077	-1.74497	0.417276	-4.18182	2.89e-05	8.94e-05	Downregulated
ENSMUSG00000009207	Lnpk	1360.06	-1.02123	0.159362	-6.4082	1.47e-10	1.04e-09	Downregulated
ENSMUSG00000009575	Cbx5	2977.35	-1.3371	0.169425	-7.892	2.97e-15	4.72e-14	Downregulated
ENSMUSG00000009687	Fxyd5	166.191	-1.5849	0.237769	-6.66571	2.63e-11	2.11e-10	Downregulated
ENSMUSG00000009741	Ubp1	409.989	-1.01225	0.197636	-5.12181	3.03e-07	1.25e-06	Downregulated
ENSMUSG00000009863	Sdhb	7447.79	-1.36487	0.179401	-7.60791	2.79e-14	3.69e-13	Downregulated
ENSMUSG00000009894	Snap47	1316.27	-1.43747	0.159971	-8.98578	2.57e-19	8.45e-18	Downregulated
ENSMUSG00000009900	Wnt3a	153.484	-2.25619	0.296997	-7.5967	3.04e-14	3.99e-13	Downregulated
ENSMUSG00000009905	Kdsr	1409.47	-1.43468	0.180226	-7.96048	1.71e-15	2.83e-14	Downregulated
ENSMUSG00000009907	Vps4b	2377.58	-1.21006	0.155208	-7.7964	6.37e-15	9.53e-14	Downregulated
ENSMUSG00000009995	Taz	1011.06	-1.87525	0.19178	-9.77812	1.4e-22	8.8e-21	Downregulated
ENSMUSG00000010025	Aldh3a2	642.69	-1.34295	0.17801	-7.54421	4.55e-14	5.79e-13	Downregulated
ENSMUSG00000010045	Tmem115	167.459	-1.00973	0.256067	-3.94323	8.04e-05	0.000232987	Downregulated
ENSMUSG00000010048	Ifrd2	355.316	-1.01877	0.211758	-4.81098	1.5e-06	5.62e-06	Downregulated
ENSMUSG00000010054	Tusc2	1204.76	-1.21156	0.166571	-7.27353	3.5e-13	3.87e-12	Downregulated
ENSMUSG00000010057	Nprl2	608.083	-1.18422	0.183338	-6.45919	1.05e-10	7.64e-10	Downregulated
ENSMUSG00000010067	Rassf1	678.513	-1.6449	0.18317	-8.98016	2.7e-19	8.86e-18	Downregulated
ENSMUSG00000010110	Stx5a	918.871	-1.07558	0.186344	-5.77202	7.83e-09	4.18e-08	Downregulated
ENSMUSG00000038384	Setd1b	27.0417	-1.75291	0.518628	-3.18709	0.00143714	0.0034555	Downregulated
ENSMUSG00000010290	AI597479	444.347	-1.09311	0.200748	-5.44518	5.18e-08	2.43e-07	Downregulated
ENSMUSG00000010307	Tmem86a	111.901	-1.6338	0.292912	-5.57779	2.44e-08	1.2e-07	Downregulated
ENSMUSG00000010406	Mrpl52	869.367	-1.38781	0.175799	-7.89432	2.92e-15	4.65e-14	Downregulated
ENSMUSG00000010517	Faf1	3062	-1.61449	0.192082	-8.40523	4.27e-17	9.34e-16	Downregulated
ENSMUSG00000010554	Mettl16	680.55	-1.00026	0.17976	-5.56441	2.63e-08	1.29e-07	Downregulated
ENSMUSG00000010607	Pigyl	2170.15	-1.51691	0.175402	-8.64818	5.23e-18	1.36e-16	Downregulated
ENSMUSG00000010660	Plcd1	1170.28	-1.62434	0.186514	-8.70893	3.07e-18	8.46e-17	Downregulated
ENSMUSG00000010663	Fads1	202.767	-1.87026	0.308555	-6.06134	1.35e-09	8.18e-09	Downregulated
ENSMUSG00000010721	Lmbr1	489.61	-1.73791	0.226125	-7.68561	1.52e-14	2.11e-13	Downregulated
ENSMUSG00000010911	Apip	959.184	-1.22955	0.205192	-5.9922	2.07e-09	1.22e-08	Downregulated
ENSMUSG00000010914	Pdhx	1468.82	-1.21826	0.164048	-7.42625	1.12e-13	1.33e-12	Downregulated
ENSMUSG00000010936	Vac14	329.066	-1.57914	0.211716	-7.45878	8.73e-14	1.06e-12	Downregulated
ENSMUSG00000011114	Tbrg1	9200.51	-1.13329	0.143112	-7.91889	2.4e-15	3.85e-14	Downregulated
ENSMUSG00000011831	Evi5	610.776	-1.0759	0.180659	-5.95542	2.59e-09	1.5e-08	Downregulated
ENSMUSG00000011884	Gltp	6083.45	-1.25948	0.16943	-7.43362	1.06e-13	1.26e-12	Downregulated
ENSMUSG00000012114	Med15	322.445	-1.16096	0.209934	-5.53013	3.2e-08	1.55e-07	Downregulated
ENSMUSG00000012396	Nanog	3481.81	-1.74704	0.200079	-8.73178	2.51e-18	7.04e-17	Downregulated
ENSMUSG00000012483	Rpa3	1426.86	-1.61103	0.202639	-7.95027	1.86e-15	3.06e-14	Downregulated
ENSMUSG00000012535	Tnpo3	1381.96	-1.12155	0.166541	-6.73438	1.65e-11	1.37e-10	Downregulated
ENSMUSG00000042308	Setd1a	29.8037	-1.93386	0.493535	-3.31053	0.000931204	0.00231037	Downregulated
ENSMUSG00000013089	Etv5	248.452	-2.13339	0.234143	-9.11148	8.13e-20	3e-18	Downregulated
ENSMUSG00000013495	Tmem175	1067.52	-1.45993	0.198745	-7.34575	2.05e-13	2.35e-12	Downregulated
ENSMUSG00000013539	Tango2	1249.14	-1.06291	0.224261	-4.73959	2.14e-06	7.82e-06	Downregulated
ENSMUSG00000013593	Ndufs2	3277.51	-2.28269	0.157123	-14.528	8.05e-48	1.59e-44	Downregulated
ENSMUSG00000013622	Atraid	1622.22	-1.37675	0.171234	-8.04016	8.97e-16	1.56e-14	Downregulated
ENSMUSG00000013698	Pea15a	423.36	-1.2764	0.220737	-5.78242	7.36e-09	3.94e-08	Downregulated
ENSMUSG00000013736	Trnt1	2893.66	-1.06278	0.147118	-7.224	5.05e-13	5.46e-12	Downregulated
ENSMUSG00000013766	Ly6g6e	279.233	-1.95137	0.254902	-7.65534	1.93e-14	2.63e-13	Downregulated
ENSMUSG00000013787	Ehmt2	396.415	-1.24592	0.200071	-6.22736	4.74e-10	3.1e-09	Downregulated
ENSMUSG00000013833	Med16	131.51	-1.12257	0.286408	-3.91948	8.87e-05	0.000255534	Downregulated
ENSMUSG00000013878	Rnf170	121.692	-1.54094	0.272706	-5.65057	1.6e-08	8.14e-08	Downregulated
ENSMUSG00000013973	Dedd	128.011	-1.04934	0.265469	-3.95276	7.73e-05	0.000224388	Downregulated
ENSMUSG00000013997	Nit1	966.746	-1.54169	0.175199	-8.79966	1.37e-18	4.01e-17	Downregulated
ENSMUSG00000014074	Rnf168	179.937	-1.31277	0.239689	-5.47699	4.33e-08	2.06e-07	Downregulated
ENSMUSG00000014075	Tctex1d2	148.854	-1.14269	0.261439	-4.37075	1.24e-05	4.03e-05	Downregulated
ENSMUSG00000014077	Chp1	2319.13	-1.3297	0.178255	-7.45953	8.68e-14	1.05e-12	Downregulated
ENSMUSG00000014177	Tvp23b	1968.24	-1.36546	0.165097	-8.27066	1.33e-16	2.64e-15	Downregulated
ENSMUSG00000014226	Cacybp	11878.7	-1.16571	0.170636	-6.83156	8.4e-12	7.41e-11	Downregulated
ENSMUSG00000014232	Cluap1	114.425	-1.83591	0.303006	-6.05898	1.37e-09	8.29e-09	Downregulated
ENSMUSG00000014243	Zswim7	1115.39	-1.70717	0.221058	-7.72274	1.14e-14	1.62e-13	Downregulated
ENSMUSG00000014245	Pigl	565.562	-1.05956	0.188289	-5.62734	1.83e-08	9.24e-08	Downregulated
ENSMUSG00000014294	Ndufa2	2719.52	-1.15399	0.176811	-6.52669	6.72e-11	5.04e-10	Downregulated
ENSMUSG00000014349	Ube2z	512.983	-1.08739	0.175968	-6.17947	6.43e-10	4.11e-09	Downregulated
ENSMUSG00000014402	Tsg101	4593.4	-1.36851	0.157123	-8.70983	3.04e-18	8.42e-17	Downregulated
ENSMUSG00000014470	Rnf166	151.173	-1.11578	0.278472	-4.00679	6.15e-05	0.000181542	Downregulated
ENSMUSG00000014554	Dguok	1090.03	-1.34821	0.167439	-8.05196	8.15e-16	1.43e-14	Downregulated
ENSMUSG00000014601	Strip1	486.458	-1.2207	0.2162	-5.64616	1.64e-08	8.34e-08	Downregulated
ENSMUSG00000014606	Slc25a11	2896.63	-1.83749	0.188479	-9.74906	1.86e-22	1.15e-20	Downregulated
ENSMUSG00000014633	Cmc2	1628.01	-1.40641	0.179985	-7.81404	5.54e-15	8.39e-14	Downregulated
ENSMUSG00000014668	Chfr	512.375	-1.30707	0.17937	-7.28703	3.17e-13	3.53e-12	Downregulated
ENSMUSG00000014867	Surf4	5386.19	-1.52167	0.180675	-8.42211	3.7e-17	8.16e-16	Downregulated
ENSMUSG00000014932	Yes1	394.3	-1.34988	0.203919	-6.61972	3.6e-11	2.82e-10	Downregulated
ENSMUSG00000014956	Ppp1cb	5321.34	-1.423	0.185534	-7.66973	1.72e-14	2.37e-13	Downregulated
ENSMUSG00000014959	Gorasp2	3073.8	-1.14538	0.169465	-6.75881	1.39e-11	1.18e-10	Downregulated
ENSMUSG00000014980	Tsen15	1658.43	-1.08118	0.185398	-5.83167	5.49e-09	3e-08	Downregulated
ENSMUSG00000015001	Oc90	77.2533	-1.4692	0.412078	-3.56534	0.000363382	0.000958196	Downregulated
ENSMUSG00000015002	Efr3a	1254.61	-1.49194	0.192601	-7.74627	9.46e-15	1.36e-13	Downregulated
ENSMUSG00000015013	Trappc2l	2725.22	-1.21036	0.180032	-6.72303	1.78e-11	1.47e-10	Downregulated
ENSMUSG00000015027	Galns	107	-1.98474	0.326424	-6.08024	1.2e-09	7.34e-09	Downregulated
ENSMUSG00000015083	C8g	41.6601	-1.8129	0.536585	-3.37858	0.000728599	0.00184026	Downregulated
ENSMUSG00000015087	Rabl6	136.812	-1.07915	0.277918	-3.88298	0.000103185	0.000294299	Downregulated
ENSMUSG00000015094	Npdc1	241.821	-1.00936	0.213921	-4.71836	2.38e-06	8.62e-06	Downregulated
ENSMUSG00000015095	Fbxw5	339.564	-2.3982	0.220907	-10.8561	1.86e-27	2.58e-25	Downregulated
ENSMUSG00000015112	Slc25a13	1293.62	-1.82476	0.234268	-7.7892	6.74e-15	1e-13	Downregulated
ENSMUSG00000015247	Nipsnap3b	2827.24	-1.61778	0.197279	-8.20047	2.39e-16	4.56e-15	Downregulated
ENSMUSG00000015289	Lage3	2032.06	-1.33017	0.176154	-7.55117	4.31e-14	5.52e-13	Downregulated
ENSMUSG00000015290	Ubl4a	3009.03	-1.34309	0.186315	-7.20872	5.65e-13	6.07e-12	Downregulated
ENSMUSG00000015291	Gdi1	442.574	-2.51234	0.207191	-12.1257	7.72e-34	3.05e-31	Downregulated
ENSMUSG00000015335	Zdhhc12	848.588	-1.49161	0.204674	-7.28774	3.15e-13	3.52e-12	Downregulated
ENSMUSG00000015341	Golga7	6311.87	-1.07756	0.152795	-7.0523	1.76e-12	1.75e-11	Downregulated
ENSMUSG00000015363	Trabd	422.832	-1.39895	0.196263	-7.12795	1.02e-12	1.05e-11	Downregulated
ENSMUSG00000015478	Rnf5	721.734	-1.44544	0.190187	-7.60012	2.96e-14	3.9e-13	Downregulated
ENSMUSG00000015488	Cacfd1	180.38	-1.1377	0.272594	-4.1736	3e-05	9.25e-05	Downregulated
ENSMUSG00000015542	Nat9	536.112	-1.28702	0.182591	-7.04867	1.81e-12	1.79e-11	Downregulated
ENSMUSG00000015575	Atp6v0e	11728.1	-1.17997	0.192596	-6.12664	8.98e-10	5.61e-09	Downregulated
ENSMUSG00000015619	Gata3	2957.03	-1.21214	0.158658	-7.63997	2.17e-14	2.94e-13	Downregulated
ENSMUSG00000015647	Lama5	427.114	-1.17719	0.185177	-6.35713	2.06e-10	1.42e-09	Downregulated
ENSMUSG00000015656	Hspa8	91991.3	-1.19682	0.140856	-8.49678	1.95e-17	4.58e-16	Downregulated
ENSMUSG00000015668	Pdzd11	3351.81	-1.17327	0.170061	-6.89907	5.23e-12	4.79e-11	Downregulated
ENSMUSG00000015671	Psma2	27623.3	-1.00754	0.169354	-5.94933	2.69e-09	1.55e-08	Downregulated
ENSMUSG00000015697	Setdb1	377.935	-1.51113	0.201621	-7.49491	6.63e-14	8.24e-13	Downregulated
ENSMUSG00000015702	Anxa9	661.922	-1.26364	0.213692	-5.91338	3.35e-09	1.9e-08	Downregulated
ENSMUSG00000015711	Prune1	1156.61	-1.20022	0.207911	-5.77273	7.8e-09	4.16e-08	Downregulated
ENSMUSG00000015714	Cers2	9427.99	-1.04208	0.184301	-5.65424	1.57e-08	7.99e-08	Downregulated
ENSMUSG00000015733	Capza2	17601.5	-1.26858	0.163143	-7.77585	7.49e-15	1.11e-13	Downregulated
ENSMUSG00000015747	Vps45	353.936	-1.15565	0.268422	-4.30536	1.67e-05	5.32e-05	Downregulated
ENSMUSG00000015750	Aph1a	107.074	-1.22572	0.298049	-4.11247	3.91e-05	0.0001185	Downregulated
ENSMUSG00000015759	Cnih1	6462.66	-1.13695	0.160949	-7.06403	1.62e-12	1.61e-11	Downregulated
ENSMUSG00000015806	Qdpr	676.423	-1.62916	0.227027	-7.17604	7.18e-13	7.59e-12	Downregulated
ENSMUSG00000015839	Nfe2l2	2015.79	-1.1129	0.16524	-6.73505	1.64e-11	1.37e-10	Downregulated
ENSMUSG00000015880	Ncapg	1286.83	-1.21714	0.161432	-7.53963	4.71e-14	5.98e-13	Downregulated
ENSMUSG00000015889	Lta4h	1097.15	-1.84479	0.176675	-10.4417	1.6e-25	1.61e-23	Downregulated
ENSMUSG00000015932	Dstn	13103.9	-1.1535	0.158707	-7.26809	3.65e-13	4.02e-12	Downregulated
ENSMUSG00000015937	H2afy	1609.53	-1.60331	0.210808	-7.60557	2.84e-14	3.76e-13	Downregulated
ENSMUSG00000015961	Adss	3876.67	-1.38881	0.172246	-8.06293	7.45e-16	1.31e-14	Downregulated
ENSMUSG00000015966	Il17rb	89.1338	-1.16017	0.308041	-3.7663	0.000165687	0.000458031	Downregulated
ENSMUSG00000015971	Actr8	612.833	-1.19512	0.177118	-6.74759	1.5e-11	1.27e-10	Downregulated
ENSMUSG00000015980	Lrrc27	52.4967	-1.35025	0.376211	-3.58906	0.000331867	0.000879435	Downregulated
ENSMUSG00000016018	Mtrex	1833.13	-1.29324	0.205124	-6.30468	2.89e-10	1.95e-09	Downregulated
ENSMUSG00000016239	Lonrf3	106.233	-1.40531	0.275297	-5.10472	3.31e-07	1.36e-06	Downregulated
ENSMUSG00000016252	Atp5e	3391.96	-1.38104	0.159559	-8.65535	4.91e-18	1.29e-16	Downregulated
ENSMUSG00000016253	Nelfcd	1016.74	-1.23923	0.167949	-7.37863	1.6e-13	1.87e-12	Downregulated
ENSMUSG00000016257	Prelid3b	2689.2	-1.44887	0.193905	-7.47208	7.89e-14	9.63e-13	Downregulated
ENSMUSG00000016308	Ube2a	4061.1	-1.43412	0.212373	-6.75282	1.45e-11	1.23e-10	Downregulated
ENSMUSG00000016319	Slc25a5	47940.1	-1.39499	0.15315	-9.10861	8.34e-20	3.07e-18	Downregulated
ENSMUSG00000016344	Ppdpf	1536.13	-1.58633	0.173908	-9.12162	7.4e-20	2.75e-18	Downregulated
ENSMUSG00000016382	Pls3	3644.43	-1.41821	0.186781	-7.59291	3.13e-14	4.11e-13	Downregulated
ENSMUSG00000016386	Mpped2	239.237	-1.54632	0.285743	-5.41159	6.25e-08	2.89e-07	Downregulated
ENSMUSG00000016409	Nkap	691.831	-1.16391	0.213501	-5.45155	4.99e-08	2.35e-07	Downregulated
ENSMUSG00000016481	Cr1l	2010.7	-1.07053	0.208806	-5.12692	2.95e-07	1.22e-06	Downregulated
ENSMUSG00000016487	Ppfibp1	284.401	-1.36535	0.239555	-5.69954	1.2e-08	6.23e-08	Downregulated
ENSMUSG00000016495	Plgrkt	437.401	-1.54182	0.222287	-6.93614	4.03e-12	3.76e-11	Downregulated
ENSMUSG00000016503	Gtf3a	338.522	-1.3851	0.204653	-6.76805	1.31e-11	1.11e-10	Downregulated
ENSMUSG00000016526	Dyrk3	852.942	-1.03234	0.170022	-6.07181	1.26e-09	7.71e-09	Downregulated
ENSMUSG00000016541	Atxn10	8051.24	-1.70217	0.159034	-10.7031	9.84e-27	1.15e-24	Downregulated
ENSMUSG00000016552	Foxred2	198.836	-2.11686	0.239823	-8.82677	1.08e-18	3.21e-17	Downregulated
ENSMUSG00000016619	Nup50	1800.71	-1.18104	0.150198	-7.86319	3.74e-15	5.82e-14	Downregulated
ENSMUSG00000016664	Pacsin2	1191.97	-1.25416	0.184719	-6.78955	1.12e-11	9.71e-11	Downregulated
ENSMUSG00000016758	Bik	42.1337	-2.0422	0.475122	-4.29827	1.72e-05	5.48e-05	Downregulated
ENSMUSG00000016921	Srsf6	6745.89	-1.54823	0.166173	-9.31697	1.2e-20	5.26e-19	Downregulated
ENSMUSG00000016946	Kctd5	1440.04	-1.14542	0.17222	-6.65094	2.91e-11	2.32e-10	Downregulated
ENSMUSG00000016984	Etaa1	370.816	-1.11685	0.182554	-6.11788	9.48e-10	5.89e-09	Downregulated
ENSMUSG00000017009	Sdc4	12777.9	-1.11956	0.148119	-7.5585	4.08e-14	5.25e-13	Downregulated
ENSMUSG00000017119	Nbr1	573.092	-1.03675	0.197511	-5.24906	1.53e-07	6.65e-07	Downregulated
ENSMUSG00000017146	Brca1	332.994	-1.1757	0.244275	-4.81301	1.49e-06	5.57e-06	Downregulated
ENSMUSG00000017188	Coa3	3824.44	-1.43909	0.183492	-7.84278	4.41e-15	6.8e-14	Downregulated
ENSMUSG00000017221	Psmd3	2555.48	-1.07945	0.169652	-6.36274	1.98e-10	1.37e-09	Downregulated
ENSMUSG00000017264	Exosc10	799.028	-1.0671	0.176947	-6.03063	1.63e-09	9.76e-09	Downregulated
ENSMUSG00000017286	Glod4	2913.74	-1.46311	0.150592	-9.71576	2.58e-22	1.52e-20	Downregulated
ENSMUSG00000017288	Vps53	930.395	-1.06566	0.18079	-5.89445	3.76e-09	2.11e-08	Downregulated
ENSMUSG00000017386	Traf4	778.787	-1.07052	0.200697	-5.334	9.61e-08	4.33e-07	Downregulated
ENSMUSG00000017405	Nek8	250.6	-1.3486	0.222728	-6.05494	1.4e-09	8.48e-09	Downregulated
ENSMUSG00000017491	Rarb	77.6164	-1.23532	0.311498	-3.96573	7.32e-05	0.000213279	Downregulated
ENSMUSG00000017499	Cdc6	2369.35	-1.15583	0.157584	-7.33466	2.22e-13	2.54e-12	Downregulated
ENSMUSG00000017561	Crlf3	1404.28	-1.20088	0.183724	-6.53635	6.3e-11	4.76e-10	Downregulated
ENSMUSG00000017615	Tnfaip1	1302.5	-1.03321	0.16134	-6.40392	1.51e-10	1.07e-09	Downregulated
ENSMUSG00000017664	Slc35c2	341.504	-1.29356	0.197477	-6.55044	5.74e-11	4.37e-10	Downregulated
ENSMUSG00000017679	Ttpal	271.459	-1.24965	0.212385	-5.88388	4.01e-09	2.24e-08	Downregulated
ENSMUSG00000017686	Rhot1	2065.48	-1.21238	0.160451	-7.55612	4.15e-14	5.34e-13	Downregulated
ENSMUSG00000017716	Birc5	14684.9	-1.03012	0.179492	-5.7391	9.52e-09	5.02e-08	Downregulated
ENSMUSG00000017723	Wfdc2	838.083	-2.1188	0.239213	-8.85738	8.19e-19	2.52e-17	Downregulated
ENSMUSG00000017747	Ghdc	335.884	-1.25205	0.234151	-5.3472	8.93e-08	4.05e-07	Downregulated
ENSMUSG00000017754	Pltp	264.808	-2.90296	0.282713	-10.2682	9.8e-25	8.93e-23	Downregulated
ENSMUSG00000017760	Ctsa	12299.9	-1.13576	0.149871	-7.57823	3.5e-14	4.56e-13	Downregulated
ENSMUSG00000017764	Zswim1	656.827	-1.50739	0.168551	-8.94321	3.78e-19	1.21e-17	Downregulated
ENSMUSG00000017774	Myo1c	846.303	-1.38159	0.201425	-6.85909	6.93e-12	6.19e-11	Downregulated
ENSMUSG00000017776	Crk	958.635	-1.34482	0.209149	-6.42996	1.28e-10	9.1e-10	Downregulated
ENSMUSG00000017778	Cox7c	5829.44	-1.37879	0.151647	-9.09211	9.71e-20	3.49e-18	Downregulated
ENSMUSG00000017837	Nkiras2	1204.8	-1.10742	0.167878	-6.5966	4.21e-11	3.27e-10	Downregulated
ENSMUSG00000017843	Ppp2r5c	2678.91	-1.07072	0.159245	-6.72374	1.77e-11	1.46e-10	Downregulated
ENSMUSG00000017858	Ift52	715.118	-1.52483	0.204476	-7.45723	8.84e-14	1.07e-12	Downregulated
ENSMUSG00000017861	Mybl2	1580.25	-1.64362	0.169155	-9.71664	2.56e-22	1.52e-20	Downregulated
ENSMUSG00000018040	Rrp7a	1465.86	-1.24392	0.194315	-6.40157	1.54e-10	1.08e-09	Downregulated
ENSMUSG00000018042	Cyb5r3	2265.74	-1.64145	0.20766	-7.90451	2.69e-15	4.31e-14	Downregulated
ENSMUSG00000018102	Hist1h2bc	1270.61	-1.60792	0.229744	-6.99877	2.58e-12	2.5e-11	Downregulated
ENSMUSG00000018166	Erbb3	1102.03	-1.16949	0.171642	-6.81354	9.52e-12	8.34e-11	Downregulated
ENSMUSG00000018167	Stard3	256.478	-1.18373	0.217991	-5.43017	5.63e-08	2.63e-07	Downregulated
ENSMUSG00000018196	Glrx2	447.665	-1.15193	0.21918	-5.25562	1.48e-07	6.43e-07	Downregulated
ENSMUSG00000018287	Spag7	4619.33	-1.31502	0.153612	-8.56068	1.12e-17	2.75e-16	Downregulated
ENSMUSG00000018293	Pfn1	16653.1	-1.12976	0.16828	-6.71359	1.9e-11	1.56e-10	Downregulated
ENSMUSG00000018326	Ywhab	9196.31	-1.3688	0.15281	-8.95753	3.32e-19	1.07e-17	Downregulated
ENSMUSG00000018340	Anxa6	1468.72	-2.47963	0.217066	-11.4234	3.19e-30	6.94e-28	Downregulated
ENSMUSG00000018347	Zkscan6	129.952	-1.7142	0.282206	-6.0743	1.25e-09	7.6e-09	Downregulated
ENSMUSG00000018379	Srsf1	2721.93	-1.07643	0.153318	-7.02091	2.2e-12	2.15e-11	Downregulated
ENSMUSG00000018395	Kif3a	271.795	-1.11253	0.206642	-5.38384	7.29e-08	3.35e-07	Downregulated
ENSMUSG00000018398	45543	636.746	-1.54696	0.195998	-7.89276	2.96e-15	4.69e-14	Downregulated
ENSMUSG00000018401	Mtmr4	462.867	-1.2204	0.187053	-6.52439	6.83e-11	5.12e-10	Downregulated
ENSMUSG00000018405	Mrm1	216.547	-1.45297	0.244283	-5.9479	2.72e-09	1.56e-08	Downregulated
ENSMUSG00000018415	Gid4	413.409	-1.15608	0.191729	-6.02977	1.64e-09	9.81e-09	Downregulated
ENSMUSG00000018428	Akap1	764.502	-1.01437	0.162566	-6.23977	4.38e-10	2.88e-09	Downregulated
ENSMUSG00000018442	Derl2	3101.09	-1.13404	0.182271	-6.22173	4.92e-10	3.2e-09	Downregulated
ENSMUSG00000018481	Appbp2	2925.95	-1.13189	0.146617	-7.72004	1.16e-14	1.65e-13	Downregulated
ENSMUSG00000018501	Ncor1	1362.38	-1.6044	0.176167	-9.10729	8.45e-20	3.09e-18	Downregulated
ENSMUSG00000018509	Cenpv	122.613	-1.92228	0.357096	-5.38308	7.32e-08	3.36e-07	Downregulated
ENSMUSG00000018548	Trim37	232.452	-1.10808	0.245528	-4.51304	6.39e-06	2.17e-05	Downregulated
ENSMUSG00000018559	Ctdnep1	177.436	-1.43926	0.234414	-6.13981	8.26e-10	5.2e-09	Downregulated
ENSMUSG00000018567	Gabarap	1859.64	-1.66588	0.171051	-9.73909	2.05e-22	1.26e-20	Downregulated
ENSMUSG00000018569	Cldn7	9298.35	-1.52337	0.163302	-9.32856	1.07e-20	4.76e-19	Downregulated
ENSMUSG00000018574	Acadvl	722.161	-1.29434	0.19957	-6.48564	8.84e-11	6.5e-10	Downregulated
ENSMUSG00000018593	Sparc	790.459	-2.10988	0.639749	-3.29799	0.000973799	0.00240639	Downregulated
ENSMUSG00000018599	Mief2	108.684	-1.10702	0.301461	-3.67218	0.000240486	0.000649731	Downregulated
ENSMUSG00000018648	Dusp14	6607.12	-1.21875	0.177047	-6.88377	5.83e-12	5.29e-11	Downregulated
ENSMUSG00000018651	Tada2a	901.46	-1.12712	0.16271	-6.92715	4.29e-12	3.99e-11	Downregulated
ENSMUSG00000018659	Pnpo	519.162	-1.09999	0.206424	-5.32878	9.89e-08	4.44e-07	Downregulated
ENSMUSG00000018661	Cog1	152.151	-1.73195	0.269771	-6.42005	1.36e-10	9.67e-10	Downregulated
ENSMUSG00000018669	Cdk5rap3	592.352	-1.622	0.166869	-9.72023	2.47e-22	1.47e-20	Downregulated
ENSMUSG00000018677	Slc25a39	5867.15	-1.71661	0.176736	-9.71284	2.66e-22	1.56e-20	Downregulated
ENSMUSG00000018707	Dync1h1	800.297	-1.07553	0.171749	-6.26221	3.8e-10	2.52e-09	Downregulated
ENSMUSG00000018733	Pex12	762.647	-1.20653	0.168179	-7.17405	7.28e-13	7.7e-12	Downregulated
ENSMUSG00000018761	Mpdu1	2506.57	-1.4313	0.165667	-8.63959	5.64e-18	1.46e-16	Downregulated
ENSMUSG00000018770	Atp5g3	10041.4	-1.51918	0.192668	-7.88494	3.15e-15	4.97e-14	Downregulated
ENSMUSG00000018809	Smyd4	134.315	-1.32601	0.262228	-5.05671	4.27e-07	1.73e-06	Downregulated
ENSMUSG00000018841	Rad51d	832.715	-1.05415	0.176526	-5.97166	2.35e-09	1.36e-08	Downregulated
ENSMUSG00000018848	Rars	7719.25	-1.14394	0.143322	-7.98161	1.44e-15	2.41e-14	Downregulated
ENSMUSG00000018849	Wwc1	174.216	-1.03577	0.250365	-4.13703	3.52e-05	0.000107165	Downregulated
ENSMUSG00000018861	Fdxr	93.1872	-1.53236	0.308635	-4.96496	6.87e-07	2.7e-06	Downregulated
ENSMUSG00000018882	Mrpl45	5368.43	-1.30835	0.171886	-7.61172	2.7e-14	3.6e-13	Downregulated
ENSMUSG00000018900	Slc22a5	1311.86	-2.45778	0.226296	-10.8609	1.77e-27	2.48e-25	Downregulated
ENSMUSG00000018906	P4ha2	1288.63	-1.26656	0.163534	-7.74493	9.56e-15	1.37e-13	Downregulated
ENSMUSG00000018965	Ywhah	6659.93	-1.35187	0.163431	-8.27179	1.32e-16	2.62e-15	Downregulated
ENSMUSG00000018995	Nars2	450.768	-2.01937	0.186603	-10.8217	2.72e-27	3.59e-25	Downregulated
ENSMUSG00000018999	Slc35b4	432.861	-1.34904	0.182569	-7.3892	1.48e-13	1.74e-12	Downregulated
ENSMUSG00000019039	Dalrd3	404.496	-1.09471	0.182557	-5.99651	2.02e-09	1.19e-08	Downregulated
ENSMUSG00000019055	Plod1	268.33	-1.17123	0.21866	-5.3564	8.49e-08	3.86e-07	Downregulated
ENSMUSG00000019080	Mfsd3	116.353	-2.07357	0.35078	-5.91131	3.39e-09	1.92e-08	Downregulated
ENSMUSG00000019087	Atp6ap1	3904.71	-1.74888	0.169671	-10.3075	6.52e-25	6.14e-23	Downregulated
ENSMUSG00000019143	Hars2	588.615	-1.05774	0.171609	-6.1637	7.11e-10	4.52e-09	Downregulated
ENSMUSG00000019158	Tmem160	263.174	-1.01766	0.291104	-3.49585	0.000472553	0.00122499	Downregulated
ENSMUSG00000019179	Mdh2	20094.6	-1.07464	0.153626	-6.99516	2.65e-12	2.56e-11	Downregulated
ENSMUSG00000019214	Chtf18	107.689	-1.04974	0.282281	-3.7188	0.000200174	0.00054755	Downregulated
ENSMUSG00000019297	Nop9	880.576	-1.33258	0.178737	-7.45554	8.95e-14	1.08e-12	Downregulated
ENSMUSG00000019312	Grb7	409.431	-1.411	0.218027	-6.47168	9.69e-11	7.08e-10	Downregulated
ENSMUSG00000019370	Calm3	3145.22	-1.49155	0.180183	-8.27796	1.25e-16	2.5e-15	Downregulated
ENSMUSG00000019373	Cops3	5096.58	-1.43521	0.163149	-8.79697	1.41e-18	4.1e-17	Downregulated
ENSMUSG00000019428	Fkbp8	1164.06	-1.21234	0.1651	-7.34304	2.09e-13	2.4e-12	Downregulated
ENSMUSG00000019429	Ffar3	143.457	-2.3966	0.355067	-6.74971	1.48e-11	1.25e-10	Downregulated
ENSMUSG00000019432	Ddx39b	3663.42	-1.50247	0.159036	-9.44737	3.47e-21	1.64e-19	Downregulated
ENSMUSG00000019433	Gipc1	1237.08	-1.87013	0.192761	-9.70177	2.96e-22	1.73e-20	Downregulated
ENSMUSG00000019437	Tlcd1	765.563	-1.24729	0.19424	-6.4214	1.35e-10	9.59e-10	Downregulated
ENSMUSG00000019470	Xab2	884.63	-1.06646	0.18047	-5.90936	3.43e-09	1.94e-08	Downregulated
ENSMUSG00000019478	Rab4a	423.257	-1.73678	0.255634	-6.79401	1.09e-11	9.45e-11	Downregulated
ENSMUSG00000019487	Trip10	187.363	-1.64374	0.23373	-7.03264	2.03e-12	1.99e-11	Downregulated
ENSMUSG00000019494	Cops6	6132.22	-1.0457	0.151106	-6.92027	4.51e-12	4.16e-11	Downregulated
ENSMUSG00000019505	Ubb	48571.2	-1.0321	0.170596	-6.04998	1.45e-09	8.73e-09	Downregulated
ENSMUSG00000019518	Ap4m1	108.008	-1.44239	0.279686	-5.15719	2.51e-07	1.05e-06	Downregulated
ENSMUSG00000019528	Gyg	460.46	-1.06652	0.209468	-5.09157	3.55e-07	1.45e-06	Downregulated
ENSMUSG00000019578	Ubxn6	122.785	-1.30866	0.285583	-4.58242	4.6e-06	1.59e-05	Downregulated
ENSMUSG00000019579	Mydgf	2554.57	-1.40097	0.182833	-7.6626	1.82e-14	2.49e-13	Downregulated
ENSMUSG00000019590	Cyb561	312.277	-2.1109	0.268155	-7.87194	3.49e-15	5.47e-14	Downregulated
ENSMUSG00000019659	Ccdc12	1871.37	-1.38955	0.204195	-6.80501	1.01e-11	8.81e-11	Downregulated
ENSMUSG00000019689	Fmc1	583.81	-1.26119	0.174978	-7.2077	5.69e-13	6.11e-12	Downregulated
ENSMUSG00000019699	Akt3	223.868	-1.19376	0.230708	-5.17434	2.29e-07	9.66e-07	Downregulated
ENSMUSG00000019710	Mrpl24	1571.29	-1.41145	0.171939	-8.20903	2.23e-16	4.27e-15	Downregulated
ENSMUSG00000019731	Slc35e1	300.972	-1.01767	0.201959	-5.03897	4.68e-07	1.89e-06	Downregulated
ENSMUSG00000019761	Krt10	218.683	-1.58046	0.24173	-6.5381	6.23e-11	4.72e-10	Downregulated
ENSMUSG00000019763	Rmnd1	505.141	-2.15113	0.212958	-10.1012	5.46e-24	4.35e-22	Downregulated
ENSMUSG00000019773	Fbxo5	1968.82	-1.29931	0.188821	-6.88114	5.94e-12	5.38e-11	Downregulated
ENSMUSG00000019774	Mtrf1l	275.439	-1.43116	0.219726	-6.51339	7.35e-11	5.47e-10	Downregulated
ENSMUSG00000019777	Hdac2	4639.75	-1.1014	0.176935	-6.22489	4.82e-10	3.14e-09	Downregulated
ENSMUSG00000019779	Frk	586.101	-1.7185	0.256594	-6.69734	2.12e-11	1.73e-10	Downregulated
ENSMUSG00000019791	Hint3	1003.68	-1.47267	0.170393	-8.6428	5.49e-18	1.42e-16	Downregulated
ENSMUSG00000019794	Katna1	2686.39	-1.28873	0.168902	-7.63005	2.35e-14	3.15e-13	Downregulated
ENSMUSG00000019795	Pcmt1	3756.55	-1.00023	0.172469	-5.79949	6.65e-09	3.59e-08	Downregulated
ENSMUSG00000019797	1700021F05Rik	2361.28	-1.0322	0.170919	-6.03912	1.55e-09	9.3e-09	Downregulated
ENSMUSG00000019804	Snx3	20234.7	-1.06447	0.1547	-6.88087	5.95e-12	5.39e-11	Downregulated
ENSMUSG00000019809	Pex3	1821.8	-1.1389	0.17021	-6.69116	2.21e-11	1.8e-10	Downregulated
ENSMUSG00000019810	Fuca2	4867.52	-2.0405	0.156599	-13.0301	8.25e-39	6.28e-36	Downregulated
ENSMUSG00000019813	Cep57l1	1932.43	-1.67369	0.167854	-9.97114	2.04e-23	1.49e-21	Downregulated
ENSMUSG00000019814	Ltv1	4599.17	-1.07938	0.163067	-6.61925	3.61e-11	2.83e-10	Downregulated
ENSMUSG00000019818	Cd164	7349.26	-1.04192	0.163121	-6.38741	1.69e-10	1.18e-09	Downregulated
ENSMUSG00000019822	Smpd2	617.253	-1.54605	0.215753	-7.16583	7.73e-13	8.15e-12	Downregulated
ENSMUSG00000019845	Tube1	432.098	-1.16728	0.18286	-6.38348	1.73e-10	1.21e-09	Downregulated
ENSMUSG00000019848	Popdc3	618.107	-1.2886	0.18382	-7.01011	2.38e-12	2.31e-11	Downregulated
ENSMUSG00000019849	Prep	4012.58	-1.5635	0.159906	-9.77764	1.4e-22	8.82e-21	Downregulated
ENSMUSG00000019851	Perp	7949.91	-1.06529	0.160086	-6.65448	2.84e-11	2.27e-10	Downregulated
ENSMUSG00000019854	Reps1	416.183	-1.14469	0.183892	-6.22477	4.82e-10	3.15e-09	Downregulated
ENSMUSG00000019863	Qrsl1	1314.49	-1.48033	0.193878	-7.63537	2.25e-14	3.03e-13	Downregulated
ENSMUSG00000019864	Rtn4ip1	258.195	-2.60171	0.232894	-11.1712	5.64e-29	9.87e-27	Downregulated
ENSMUSG00000019868	Vta1	2214.53	-1.21817	0.162244	-7.50822	5.99e-14	7.53e-13	Downregulated
ENSMUSG00000019872	Smpdl3a	6915.67	-1.46425	0.190612	-7.68183	1.57e-14	2.17e-13	Downregulated
ENSMUSG00000019873	Reep3	1022.2	-1.26351	0.225264	-5.60903	2.03e-08	1.02e-07	Downregulated
ENSMUSG00000019883	Echdc1	49.2553	-1.35079	0.404578	-3.33876	0.000841547	0.00210482	Downregulated
ENSMUSG00000019889	Ptprk	826.717	-2.33357	0.256694	-9.09085	9.83e-20	3.51e-18	Downregulated
ENSMUSG00000019907	Ppp1r12a	961.316	-1.06391	0.161771	-6.57664	4.81e-11	3.71e-10	Downregulated
ENSMUSG00000019917	45545	101.215	-1.89005	0.326118	-5.79561	6.81e-09	3.66e-08	Downregulated
ENSMUSG00000019920	Lims1	1578.42	-1.485	0.173294	-8.56923	1.04e-17	2.57e-16	Downregulated
ENSMUSG00000019943	Atp2b1	651.11	-1.51344	0.203438	-7.43932	1.01e-13	1.21e-12	Downregulated
ENSMUSG00000019947	Arid5b	477.987	-2.4396	0.187715	-12.9963	1.28e-38	9.41e-36	Downregulated
ENSMUSG00000019951	Uhrf1bp1l	814.847	-1.36995	0.176043	-7.7819	7.14e-15	1.06e-13	Downregulated
ENSMUSG00000019960	Dusp6	518.736	-2.73834	0.219582	-12.4707	1.08e-35	5.92e-33	Downregulated
ENSMUSG00000019961	Tmpo	1266.47	-1.53422	0.185163	-8.28577	1.17e-16	2.36e-15	Downregulated
ENSMUSG00000019969	Psen1	2292.32	-1.27141	0.168074	-7.56457	3.89e-14	5.03e-13	Downregulated
ENSMUSG00000019970	Sgk1	3373.64	-1.14796	0.152437	-7.53069	5.05e-14	6.39e-13	Downregulated
ENSMUSG00000019977	Hbs1l	1322.98	-1.22162	0.176118	-6.93637	4.02e-12	3.76e-11	Downregulated
ENSMUSG00000019978	Epb41l2	969.844	-1.48385	0.175613	-8.44953	2.92e-17	6.64e-16	Downregulated
ENSMUSG00000019988	Nedd1	1251.95	-1.3587	0.154643	-8.78606	1.55e-18	4.48e-17	Downregulated
ENSMUSG00000019992	Mtfr2	381.566	-1.29503	0.262065	-4.94163	7.75e-07	3.02e-06	Downregulated
ENSMUSG00000019998	Stx7	3935.03	-1.10955	0.172692	-6.425	1.32e-10	9.37e-10	Downregulated
ENSMUSG00000020003	Pex7	913.345	-1.94692	0.180206	-10.8039	3.3e-27	4.24e-25	Downregulated
ENSMUSG00000020009	Ifngr1	225.559	-1.31195	0.218658	-6.00004	1.97e-09	1.16e-08	Downregulated
ENSMUSG00000020024	Cep83	282.814	-1.14818	0.200454	-5.7279	1.02e-08	5.33e-08	Downregulated
ENSMUSG00000020048	Hsp90b1	6345.54	-1.15737	0.16403	-7.05585	1.72e-12	1.71e-11	Downregulated
ENSMUSG00000020056	Washc3	2257.32	-1.24759	0.157491	-7.92171	2.34e-15	3.77e-14	Downregulated
ENSMUSG00000020057	Dram1	146.609	-2.17357	0.315197	-6.89591	5.35e-12	4.89e-11	Downregulated
ENSMUSG00000020069	Hnrnph3	891.914	-1.31951	0.170845	-7.72344	1.13e-14	1.61e-13	Downregulated
ENSMUSG00000020076	Ddx50	868.275	-1.31687	0.174289	-7.55567	4.17e-14	5.35e-13	Downregulated
ENSMUSG00000020078	Vps26a	7140.57	-1.14069	0.162286	-7.02886	2.08e-12	2.04e-11	Downregulated
ENSMUSG00000020079	Supv3l1	1144.69	-1.50977	0.170483	-8.85583	8.31e-19	2.55e-17	Downregulated
ENSMUSG00000020083	Fam241b	138.991	-1.1367	0.352978	-3.22032	0.00128048	0.00310524	Downregulated
ENSMUSG00000020085	Aifm2	83.8693	-1.30972	0.335873	-3.89944	9.64e-05	0.000275826	Downregulated
ENSMUSG00000020087	Tysnd1	119.335	-1.24119	0.294678	-4.21201	2.53e-05	7.89e-05	Downregulated
ENSMUSG00000020089	Ppa1	5325.28	-1.12571	0.177622	-6.33767	2.33e-10	1.6e-09	Downregulated
ENSMUSG00000020097	Sgpl1	1187.97	-1.29737	0.186482	-6.95709	3.47e-12	3.28e-11	Downregulated
ENSMUSG00000020115	Tbk1	669.917	-1.15562	0.167148	-6.91372	4.72e-12	4.34e-11	Downregulated
ENSMUSG00000020128	Vps54	1225.31	-1.67499	0.162832	-10.2866	8.1e-25	7.49e-23	Downregulated
ENSMUSG00000020132	Rab21	403.157	-1.12072	0.202087	-5.54573	2.93e-08	1.43e-07	Downregulated
ENSMUSG00000020134	Peli1	831.24	-1.58165	0.194108	-8.14831	3.69e-16	6.74e-15	Downregulated
ENSMUSG00000020149	Rab1a	14536.8	-1.3052	0.16354	-7.98093	1.45e-15	2.42e-14	Downregulated
ENSMUSG00000020150	Gamt	108.249	-1.65661	0.293175	-5.65059	1.6e-08	8.14e-08	Downregulated
ENSMUSG00000020152	Actr2	5265.83	-1.16265	0.166178	-6.99642	2.63e-12	2.53e-11	Downregulated
ENSMUSG00000020153	Ndufs7	6664.78	-1.11943	0.1821	-6.14734	7.88e-10	4.98e-09	Downregulated
ENSMUSG00000020156	Pwwp3a	503.375	-1.23068	0.183457	-6.70826	1.97e-11	1.61e-10	Downregulated
ENSMUSG00000020163	Uqcr11	4152.64	-1.22962	0.156352	-7.86448	3.71e-15	5.78e-14	Downregulated
ENSMUSG00000020166	Cnot2	3240.64	-1.01824	0.147005	-6.92657	4.31e-12	4e-11	Downregulated
ENSMUSG00000020170	Frs2	1133.41	-1.14258	0.203249	-5.62159	1.89e-08	9.52e-08	Downregulated
ENSMUSG00000020171	Yeats4	1384.02	-1.2842	0.157642	-8.14636	3.75e-16	6.84e-15	Downregulated
ENSMUSG00000020180	Snrpd3	5389.7	-1.16934	0.181419	-6.44552	1.15e-10	8.28e-10	Downregulated
ENSMUSG00000020182	Ddc	333.886	-1.15319	0.204159	-5.6485	1.62e-08	8.23e-08	Downregulated
ENSMUSG00000020186	Csrp2	663.18	-1.78568	0.229741	-7.77255	7.69e-15	1.13e-13	Downregulated
ENSMUSG00000020189	Osbpl8	1088.76	-1.2656	0.180704	-7.00372	2.49e-12	2.42e-11	Downregulated
ENSMUSG00000020198	Ap3d1	666.344	-1.23933	0.18421	-6.72781	1.72e-11	1.43e-10	Downregulated
ENSMUSG00000020219	Timm13	5371.13	-1.0097	0.18586	-5.4326	5.55e-08	2.59e-07	Downregulated
ENSMUSG00000020225	Tmbim4	2823.71	-1.06428	0.169512	-6.27849	3.42e-10	2.29e-09	Downregulated
ENSMUSG00000020226	Slc5a4b	160.199	-3.0042	0.280379	-10.7148	8.68e-27	1.03e-24	Downregulated
ENSMUSG00000020232	Hmg20b	117.225	-1.00932	0.277113	-3.64226	0.00027025	0.000724797	Downregulated
ENSMUSG00000020235	Fzr1	549.19	-1.6981	0.175348	-9.68412	3.52e-22	2.01e-20	Downregulated
ENSMUSG00000020253	Ppm1m	74.3352	-1.26231	0.354136	-3.56449	0.00036457	0.000960944	Downregulated
ENSMUSG00000020257	Wdr82	550.547	-1.15411	0.183375	-6.29373	3.1e-10	2.09e-09	Downregulated
ENSMUSG00000020260	Pofut2	231.082	-1.02145	0.221878	-4.60367	4.15e-06	1.45e-05	Downregulated
ENSMUSG00000020267	Hint1	5889.36	-1.58402	0.152475	-10.3887	2.79e-25	2.73e-23	Downregulated
ENSMUSG00000020268	Lyrm7	550.774	-1.79446	0.202531	-8.86019	7.99e-19	2.46e-17	Downregulated
ENSMUSG00000020271	Fbxw11	653.194	-1.04133	0.17509	-5.94738	2.72e-09	1.57e-08	Downregulated
ENSMUSG00000020273	Papolg	566.596	-1.51768	0.207564	-7.31187	2.63e-13	2.98e-12	Downregulated
ENSMUSG00000020280	Pus10	1171.38	-1.0974	0.169237	-6.48443	8.91e-11	6.54e-10	Downregulated
ENSMUSG00000020283	Pex13	1628.87	-1.03284	0.160527	-6.43402	1.24e-10	8.88e-10	Downregulated
ENSMUSG00000020284	Cfap410	90.4208	-1.10827	0.328199	-3.37682	0.000733285	0.0018509	Downregulated
ENSMUSG00000020287	Mpg	143.137	-1.21622	0.261936	-4.64319	3.43e-06	1.21e-05	Downregulated
ENSMUSG00000020288	Ahsa2	625.464	-1.59567	0.209838	-7.6043	2.86e-14	3.79e-13	Downregulated
ENSMUSG00000020289	Nprl3	203.619	-1.73495	0.251779	-6.89074	5.55e-12	5.05e-11	Downregulated
ENSMUSG00000020305	Asb3	371.704	-1.05302	0.194642	-5.41002	6.3e-08	2.92e-07	Downregulated
ENSMUSG00000020307	Cdc34	2267.07	-1.1126	0.188738	-5.89497	3.75e-09	2.11e-08	Downregulated
ENSMUSG00000020308	Tpgs1	382.37	-1.34158	0.240274	-5.58356	2.36e-08	1.17e-07	Downregulated
ENSMUSG00000020309	Chac2	77.0865	-1.441	0.322662	-4.46599	7.97e-06	2.67e-05	Downregulated
ENSMUSG00000020315	Sptbn1	866.256	-1.28127	0.181432	-7.06197	1.64e-12	1.64e-11	Downregulated
ENSMUSG00000020321	Mdh1	6580.1	-1.41757	0.215977	-6.56353	5.26e-11	4.02e-10	Downregulated
ENSMUSG00000020328	Nudcd2	5155.69	-1.35974	0.15949	-8.52557	1.52e-17	3.64e-16	Downregulated
ENSMUSG00000020333	Acsl6	394.649	-2.19193	0.204105	-10.7392	6.66e-27	8.03e-25	Downregulated
ENSMUSG00000020334	Slc22a4	67.4426	-1.4248	0.469813	-3.0327	0.0024238	0.0056168	Downregulated
ENSMUSG00000020361	Hspa4	3088.31	-1.42997	0.169487	-8.43704	3.25e-17	7.32e-16	Downregulated
ENSMUSG00000020368	Canx	7253.07	-1.18383	0.141202	-8.38397	5.12e-17	1.1e-15	Downregulated
ENSMUSG00000020375	Rufy1	141.166	-1.29956	0.253995	-5.11649	3.11e-07	1.29e-06	Downregulated
ENSMUSG00000020376	Rnf130	1085.02	-2.88578	0.228704	-12.618	1.68e-36	1.04e-33	Downregulated
ENSMUSG00000020380	Rad50	508.65	-1.67213	0.171768	-9.73482	2.14e-22	1.3e-20	Downregulated
ENSMUSG00000020381	Mrnip	385.72	-1.57892	0.221802	-7.11859	1.09e-12	1.12e-11	Downregulated
ENSMUSG00000020388	Pdlim4	220.442	-2.11623	0.287185	-7.36885	1.72e-13	2e-12	Downregulated
ENSMUSG00000020392	Cdkn2aipnl	1895.68	-1.38184	0.177308	-7.79342	6.52e-15	9.73e-14	Downregulated
ENSMUSG00000020397	Med7	3830.14	-1.10499	0.162854	-6.78517	1.16e-11	9.98e-11	Downregulated
ENSMUSG00000020402	Vdac1	8547.89	-1.2757	0.182944	-6.97316	3.1e-12	2.95e-11	Downregulated
ENSMUSG00000020407	Upp1	1710.13	-3.72062	0.222459	-16.725	8.62e-63	5.68e-59	Downregulated
ENSMUSG00000020415	Pttg1	5892.02	-1.22196	0.183858	-6.6462	3.01e-11	2.39e-10	Downregulated
ENSMUSG00000020432	Tcn2	1112.01	-1.5914	0.206329	-7.71292	1.23e-14	1.74e-13	Downregulated
ENSMUSG00000020440	Arf5	366.649	-1.20912	0.210886	-5.73352	9.84e-09	5.18e-08	Downregulated
ENSMUSG00000020441	2310033P09Rik	223.97	-1.22748	0.226478	-5.41989	5.96e-08	2.77e-07	Downregulated
ENSMUSG00000020451	Limk2	1291.67	-1.24501	0.156059	-7.97781	1.49e-15	2.48e-14	Downregulated
ENSMUSG00000020456	Ogdh	1057.91	-1.37724	0.16863	-8.16725	3.16e-16	5.86e-15	Downregulated
ENSMUSG00000020457	Drg1	9535.15	-1.28451	0.14304	-8.98007	2.71e-19	8.86e-18	Downregulated
ENSMUSG00000020459	Mtif2	684.22	-1.49732	0.180653	-8.28837	1.15e-16	2.32e-15	Downregulated
ENSMUSG00000020462	Cfap36	204.751	-1.11619	0.260593	-4.28326	1.84e-05	5.83e-05	Downregulated
ENSMUSG00000020464	Pnpt1	1380.29	-1.26319	0.173101	-7.29739	2.93e-13	3.29e-12	Downregulated
ENSMUSG00000020467	Efemp1	740.931	-2.48229	0.521085	-4.76368	1.9e-06	7e-06	Downregulated
ENSMUSG00000020471	Pold2	1148.97	-1.11456	0.175619	-6.34645	2.2e-10	1.52e-09	Downregulated
ENSMUSG00000020475	Pgam2	453.877	-1.02806	0.196897	-5.2213	1.78e-07	7.65e-07	Downregulated
ENSMUSG00000020484	Xbp1	3070.19	-1.63722	0.183518	-8.92132	4.61e-19	1.45e-17	Downregulated
ENSMUSG00000020492	Ska2	802.569	-1.32724	0.169464	-7.83199	4.8e-15	7.34e-14	Downregulated
ENSMUSG00000020496	Rnf187	1681.79	-1.56735	0.198568	-7.89326	2.94e-15	4.68e-14	Downregulated
ENSMUSG00000020513	Tubd1	425.436	-1.46132	0.22483	-6.49967	8.05e-11	5.95e-10	Downregulated
ENSMUSG00000020521	Rnft1	2720.26	-1.37013	0.15956	-8.58697	8.93e-18	2.22e-16	Downregulated
ENSMUSG00000020522	Mfap3	689.082	-1.11226	0.220298	-5.04886	4.44e-07	1.8e-06	Downregulated
ENSMUSG00000020523	Fam114a2	1926.33	-1.26396	0.153969	-8.20923	2.23e-16	4.27e-15	Downregulated
ENSMUSG00000020527	Myo19	351.156	-1.24559	0.265564	-4.69036	2.73e-06	9.8e-06	Downregulated
ENSMUSG00000020528	Prpsap2	1516.86	-1.26376	0.154895	-8.1588	3.38e-16	6.24e-15	Downregulated
ENSMUSG00000020534	Shmt1	1704.68	-1.513	0.182063	-8.31031	9.55e-17	1.96e-15	Downregulated
ENSMUSG00000020541	Tom1l1	1039.01	-1.26255	0.189278	-6.67033	2.55e-11	2.05e-10	Downregulated
ENSMUSG00000020547	Bzw2	1573.86	-1.17546	0.181592	-6.47311	9.6e-11	7.02e-10	Downregulated
ENSMUSG00000020549	Elac2	482.972	-1.26225	0.216923	-5.8189	5.92e-09	3.23e-08	Downregulated
ENSMUSG00000020561	Twistnb	1960.45	-1.33201	0.150581	-8.84582	9.09e-19	2.74e-17	Downregulated
ENSMUSG00000020562	Efcab10	131.373	-2.81422	0.304608	-9.23883	2.49e-20	1.02e-18	Downregulated
ENSMUSG00000020564	Atxn7l1	688.644	-1.52377	0.218278	-6.98089	2.93e-12	2.81e-11	Downregulated
ENSMUSG00000020571	Pdia6	10558.7	-1.60521	0.179729	-8.9313	4.21e-19	1.34e-17	Downregulated
ENSMUSG00000020572	Nampt	1275.1	-1.14523	0.156978	-7.29549	2.98e-13	3.33e-12	Downregulated
ENSMUSG00000020590	Snx13	456.304	-1.26622	0.181503	-6.97632	3.03e-12	2.89e-11	Downregulated
ENSMUSG00000020605	Hs1bp3	228.373	-1.70704	0.23374	-7.30313	2.81e-13	3.16e-12	Downregulated
ENSMUSG00000020608	Smc6	2193.65	-1.38503	0.162538	-8.52126	1.58e-17	3.77e-16	Downregulated
ENSMUSG00000020610	Amz2	1033.98	-1.48804	0.178654	-8.32917	8.14e-17	1.7e-15	Downregulated
ENSMUSG00000020611	Gna13	1153.1	-1.03418	0.193383	-5.34782	8.9e-08	4.04e-07	Downregulated
ENSMUSG00000020612	Prkar1a	2681.48	-1.13969	0.157745	-7.2249	5.01e-13	5.43e-12	Downregulated
ENSMUSG00000020621	Rdh14	330.363	-2.20462	0.224164	-9.83488	7.97e-23	5.27e-21	Downregulated
ENSMUSG00000020623	Map2k6	426.585	-3.15004	0.219311	-14.3633	8.79e-47	1.34e-43	Downregulated
ENSMUSG00000020628	Trappc12	334.96	-1.87119	0.221138	-8.46164	2.64e-17	6.05e-16	Downregulated
ENSMUSG00000020630	Rnaseh1	480.019	-1.11198	0.178283	-6.23716	4.46e-10	2.93e-09	Downregulated
ENSMUSG00000020640	Itsn2	291.824	-1.11868	0.235342	-4.75341	2e-06	7.34e-06	Downregulated
ENSMUSG00000020644	Id2	18048.6	-1.87795	0.156661	-11.9873	4.14e-33	1.44e-30	Downregulated
ENSMUSG00000020646	Mboat2	1778.3	-1.19469	0.181046	-6.59882	4.14e-11	3.22e-10	Downregulated
ENSMUSG00000020650	Bcap29	2016.81	-1.15488	0.210031	-5.49864	3.83e-08	1.84e-07	Downregulated
ENSMUSG00000020652	Cenpo	470.899	-1.38488	0.211746	-6.54027	6.14e-11	4.66e-10	Downregulated
ENSMUSG00000020653	Klf11	163.236	-1.16163	0.247097	-4.70109	2.59e-06	9.32e-06	Downregulated
ENSMUSG00000020656	Grhl1	163.229	-2.39024	0.301722	-7.92202	2.34e-15	3.76e-14	Downregulated
ENSMUSG00000020664	Dld	3650.55	-1.56435	0.181914	-8.59942	8.01e-18	2.01e-16	Downregulated
ENSMUSG00000020698	Cct6b	1161.09	-1.46433	0.159476	-9.18215	4.23e-20	1.64e-18	Downregulated
ENSMUSG00000020700	Map3k3	231.054	-1.30874	0.234271	-5.58642	2.32e-08	1.15e-07	Downregulated
ENSMUSG00000020717	Pecam1	391.133	-2.01844	0.208618	-9.67533	3.84e-22	2.16e-20	Downregulated
ENSMUSG00000020718	Polg2	150.025	-1.43299	0.253145	-5.66077	1.51e-08	7.71e-08	Downregulated
ENSMUSG00000020721	Helz	586.893	-1.33849	0.199291	-6.71626	1.86e-11	1.53e-10	Downregulated
ENSMUSG00000020733	Slc9a3r1	1352.59	-1.81478	0.221154	-8.20598	2.29e-16	4.37e-15	Downregulated
ENSMUSG00000020737	Jpt1	7775.25	-1.31994	0.174716	-7.55479	4.2e-14	5.38e-13	Downregulated
ENSMUSG00000020739	Nup85	3064.61	-1.11198	0.158215	-7.02828	2.09e-12	2.05e-11	Downregulated
ENSMUSG00000020741	Cluh	480.045	-1.12898	0.198696	-5.68192	1.33e-08	6.86e-08	Downregulated
ENSMUSG00000020743	Mif4gd	464.051	-1.19371	0.204299	-5.84294	5.13e-09	2.82e-08	Downregulated
ENSMUSG00000020766	Galk1	2005.9	-1.74498	0.158879	-10.983	4.61e-28	7.35e-26	Downregulated
ENSMUSG00000020774	Aspa	234.998	-1.81799	0.26021	-6.98663	2.82e-12	2.71e-11	Downregulated
ENSMUSG00000020775	Mrpl38	979.099	-1.10778	0.185037	-5.9868	2.14e-09	1.25e-08	Downregulated
ENSMUSG00000020778	Ten1	682.286	-1.12619	0.216572	-5.20011	1.99e-07	8.48e-07	Downregulated
ENSMUSG00000020780	Srp68	1290.1	-1.52534	0.20565	-7.41717	1.2e-13	1.42e-12	Downregulated
ENSMUSG00000020781	Tsen54	190.034	-1.3461	0.240577	-5.5953	2.2e-08	1.1e-07	Downregulated
ENSMUSG00000020782	Llgl2	170.328	-1.47522	0.260103	-5.67168	1.41e-08	7.26e-08	Downregulated
ENSMUSG00000020790	Ankfy1	583.478	-1.20184	0.190986	-6.29281	3.12e-10	2.1e-09	Downregulated
ENSMUSG00000020792	Exoc7	580.88	-1.1684	0.182182	-6.41333	1.42e-10	1.01e-09	Downregulated
ENSMUSG00000020794	Ube2g1	1112.25	-1.05187	0.177417	-5.92882	3.05e-09	1.74e-08	Downregulated
ENSMUSG00000020803	Txndc17	3229.55	-1.12456	0.186882	-6.01746	1.77e-09	1.05e-08	Downregulated
ENSMUSG00000020829	Slc46a1	3117.26	-1.18548	0.186568	-6.35413	2.1e-10	1.45e-09	Downregulated
ENSMUSG00000020832	Eral1	421.423	-1.22554	0.2094	-5.85265	4.84e-09	2.68e-08	Downregulated
ENSMUSG00000020834	Dhrs13	516.58	-1.21661	0.195721	-6.21605	5.1e-10	3.31e-09	Downregulated
ENSMUSG00000020840	Blmh	1321.11	-1.05383	0.185811	-5.67151	1.42e-08	7.26e-08	Downregulated
ENSMUSG00000020846	Rflnb	2348.26	-1.09027	0.163923	-6.65112	2.91e-11	2.32e-10	Downregulated
ENSMUSG00000020849	Ywhae	18087	-1.01899	0.15482	-6.58173	4.65e-11	3.59e-10	Downregulated
ENSMUSG00000020864	Ankrd40	194.107	-1.16225	0.226513	-5.13103	2.88e-07	1.2e-06	Downregulated
ENSMUSG00000020873	Slc35b1	5124.91	-1.04412	0.156526	-6.67057	2.55e-11	2.05e-10	Downregulated
ENSMUSG00000020895	Tmem107	424.026	-1.32882	0.209219	-6.3513	2.13e-10	1.47e-09	Downregulated
ENSMUSG00000020897	Aurkb	1579.32	-1.31498	0.164939	-7.9725	1.55e-15	2.59e-14	Downregulated
ENSMUSG00000020898	Ctc1	406.501	-1.32447	0.205514	-6.44467	1.16e-10	8.31e-10	Downregulated
ENSMUSG00000020900	Myh10	2770.3	-1.47764	0.165776	-8.91346	4.95e-19	1.55e-17	Downregulated
ENSMUSG00000020903	Stx8	1469.01	-1.0989	0.188402	-5.83273	5.45e-09	2.99e-08	Downregulated
ENSMUSG00000020917	Acly	1752.08	-1.03931	0.144829	-7.17612	7.17e-13	7.59e-12	Downregulated
ENSMUSG00000020918	Kat2a	311.331	-1.19212	0.21126	-5.64287	1.67e-08	8.49e-08	Downregulated
ENSMUSG00000020921	Tmem101	226.483	-1.21728	0.237201	-5.13186	2.87e-07	1.19e-06	Downregulated
ENSMUSG00000020923	Ubtf	713.245	-1.29638	0.177519	-7.30276	2.82e-13	3.16e-12	Downregulated
ENSMUSG00000020935	Dcakd	349.277	-1.00742	0.227486	-4.42848	9.49e-06	3.15e-05	Downregulated
ENSMUSG00000020936	Nmt1	3531.96	-1.1951	0.163241	-7.32107	2.46e-13	2.79e-12	Downregulated
ENSMUSG00000020946	Gosr2	1986.71	-1.01344	0.18136	-5.58802	2.3e-08	1.14e-07	Downregulated
ENSMUSG00000020948	Klhl28	195.159	-1.13252	0.230469	-4.91397	8.92e-07	3.45e-06	Downregulated
ENSMUSG00000020949	Fkbp3	6582.39	-1.38668	0.149373	-9.28337	1.64e-20	7.03e-19	Downregulated
ENSMUSG00000020952	Scfd1	3696.1	-1.5197	0.173955	-8.73618	2.41e-18	6.8e-17	Downregulated
ENSMUSG00000020956	Dtd2	2226.03	-1.75994	0.175604	-10.0222	1.22e-23	9.19e-22	Downregulated
ENSMUSG00000020962	Gtf2a1	939.399	-1.23098	0.155091	-7.93715	2.07e-15	3.36e-14	Downregulated
ENSMUSG00000020964	Sel1l	432.253	-1.24468	0.205122	-6.06797	1.3e-09	7.88e-09	Downregulated
ENSMUSG00000020974	Pole2	1219.71	-1.19838	0.186246	-6.43439	1.24e-10	8.87e-10	Downregulated
ENSMUSG00000020986	Sec23a	2253.39	-1.29101	0.162894	-7.92551	2.27e-15	3.66e-14	Downregulated
ENSMUSG00000020993	Trappc6b	1374.91	-1.16772	0.154638	-7.55136	4.31e-14	5.51e-13	Downregulated
ENSMUSG00000021007	Spata7	261.496	-1.07587	0.215617	-4.98974	6.05e-07	2.39e-06	Downregulated
ENSMUSG00000021033	Gstz1	959.031	-1.69283	0.190295	-8.8958	5.8e-19	1.81e-17	Downregulated
ENSMUSG00000021036	Sptlc2	2872.11	-1.40282	0.16247	-8.63432	5.91e-18	1.52e-16	Downregulated
ENSMUSG00000021038	Vipas39	1175.89	-1.10063	0.162474	-6.77415	1.25e-11	1.07e-10	Downregulated
ENSMUSG00000021040	Slirp	47.8564	-1.32671	0.387783	-3.42127	0.000623305	0.00159056	Downregulated
ENSMUSG00000021044	Adck1	246.67	-1.18876	0.249725	-4.76029	1.93e-06	7.11e-06	Downregulated
ENSMUSG00000021048	Mthfd1	1945.93	-1.30829	0.16828	-7.77449	7.58e-15	1.12e-13	Downregulated
ENSMUSG00000021054	Sgpp1	1215.26	-1.14389	0.176312	-6.48786	8.71e-11	6.42e-10	Downregulated
ENSMUSG00000021065	Fut8	308.721	-1.94689	0.198497	-9.80818	1.04e-22	6.73e-21	Downregulated
ENSMUSG00000021094	Dhrs7	148.675	-3.11599	0.346524	-8.99213	2.42e-19	8e-18	Downregulated
ENSMUSG00000021102	Glrx5	1217.13	-1.04805	0.197934	-5.29494	1.19e-07	5.28e-07	Downregulated
ENSMUSG00000021109	Hif1a	996.426	-1.90537	0.207095	-9.2005	3.56e-20	1.41e-18	Downregulated
ENSMUSG00000021112	Mpp5	436.018	-1.25827	0.236253	-5.32593	1e-07	4.51e-07	Downregulated
ENSMUSG00000021114	Atp6v1d	4821.66	-1.20434	0.17416	-6.91511	4.67e-12	4.31e-11	Downregulated
ENSMUSG00000021120	Pigh	399.59	-1.20643	0.190624	-6.32886	2.47e-10	1.69e-09	Downregulated
ENSMUSG00000021124	Vti1b	1884.85	-1.01604	0.169961	-5.97812	2.26e-09	1.32e-08	Downregulated
ENSMUSG00000021133	Susd6	353.025	-1.18343	0.20718	-5.71208	1.12e-08	5.81e-08	Downregulated
ENSMUSG00000021136	Smoc1	143.566	-1.02203	0.285691	-3.5774	0.000347033	0.000917902	Downregulated
ENSMUSG00000021139	Gm20498	6.75769	-2.54004	1.03946	-2.44363	0.0145404	0.0294291	Downregulated
ENSMUSG00000021147	Wdr37	310.214	-1.17672	0.200405	-5.87168	4.31e-09	2.4e-08	Downregulated
ENSMUSG00000021171	Esyt2	498.462	-1.10528	0.192934	-5.72876	1.01e-08	5.31e-08	Downregulated
ENSMUSG00000021176	Efcab11	239.113	-1.23426	0.229318	-5.38231	7.35e-08	3.37e-07	Downregulated
ENSMUSG00000021177	Tdp1	670.642	-1.8397	0.182492	-10.081	6.7e-24	5.24e-22	Downregulated
ENSMUSG00000021179	Nrde2	188.385	-1.01995	0.240982	-4.23246	2.31e-05	7.24e-05	Downregulated
ENSMUSG00000021190	Lgmn	2475.31	-1.39083	0.17989	-7.73152	1.06e-14	1.51e-13	Downregulated
ENSMUSG00000021192	Golga5	824.592	-1.43254	0.169021	-8.47553	2.34e-17	5.42e-16	Downregulated
ENSMUSG00000021193	Pitrm1	864.644	-1.56821	0.250964	-6.24876	4.14e-10	2.73e-09	Downregulated
ENSMUSG00000021194	Chga	258.047	-1.68498	0.267964	-6.28807	3.21e-10	2.16e-09	Downregulated
ENSMUSG00000021213	Akr1c13	96.6226	-2.04432	0.375243	-5.44799	5.09e-08	2.4e-07	Downregulated
ENSMUSG00000021215	Net1	405.137	-1.35187	0.191913	-7.04418	1.87e-12	1.84e-11	Downregulated
ENSMUSG00000021218	Gdi2	12562.1	-1.22976	0.164488	-7.47632	7.64e-14	9.35e-13	Downregulated
ENSMUSG00000021224	Numb	325.844	-1.21608	0.22863	-5.319	1.04e-07	4.67e-07	Downregulated
ENSMUSG00000021226	Acot2	362.251	-1.25379	0.217395	-5.76732	8.05e-09	4.29e-08	Downregulated
ENSMUSG00000021238	Aldh6a1	1158.23	-1.82216	0.183473	-9.9315	3.04e-23	2.16e-21	Downregulated
ENSMUSG00000021241	Isca2	1913.5	-1.43198	0.17747	-8.06886	7.1e-16	1.26e-14	Downregulated
ENSMUSG00000021248	Tmed10	11096.4	-1.15922	0.181461	-6.38822	1.68e-10	1.17e-09	Downregulated
ENSMUSG00000021252	Erg28	4053.14	-1.39579	0.17035	-8.19367	2.53e-16	4.79e-15	Downregulated
ENSMUSG00000021254	Gpatch2l	205.891	-1.00264	0.221601	-4.52455	6.05e-06	2.06e-05	Downregulated
ENSMUSG00000021263	Degs2	72.4508	-1.30333	0.34631	-3.76346	0.000167579	0.000462808	Downregulated
ENSMUSG00000021266	Wars	1347.27	-1.24923	0.152347	-8.19988	2.41e-16	4.58e-15	Downregulated
ENSMUSG00000021278	Amn	62.2505	-1.78805	0.38772	-4.61169	3.99e-06	1.4e-05	Downregulated
ENSMUSG00000021286	Zfyve21	1960.59	-1.36415	0.164858	-8.27465	1.29e-16	2.57e-15	Downregulated
ENSMUSG00000021287	Xrcc3	180.062	-1.19159	0.251878	-4.73083	2.24e-06	8.15e-06	Downregulated
ENSMUSG00000021326	Trim27	948.299	-1.24841	0.179841	-6.94174	3.87e-12	3.63e-11	Downregulated
ENSMUSG00000021327	Zkscan3	154.296	-1.71637	0.297267	-5.77382	7.75e-09	4.14e-08	Downregulated
ENSMUSG00000021339	Mrs2	927.247	-1.71374	0.207538	-8.25749	1.49e-16	2.92e-15	Downregulated
ENSMUSG00000021357	Exoc2	302.653	-1.30379	0.221135	-5.89591	3.73e-09	2.1e-08	Downregulated
ENSMUSG00000021361	Tmem14c	2785.76	-1.87996	0.193508	-9.71515	2.6e-22	1.53e-20	Downregulated
ENSMUSG00000021368	Tbc1d7	377.273	-1.98094	0.249381	-7.9434	1.97e-15	3.21e-14	Downregulated
ENSMUSG00000021371	Mcur1	985.96	-1.62203	0.199002	-8.15078	3.62e-16	6.61e-15	Downregulated
ENSMUSG00000021376	Tpmt	357.279	-1.71048	0.202815	-8.43366	3.35e-17	7.51e-16	Downregulated
ENSMUSG00000021377	Dek	1830.49	-1.3821	0.170348	-8.11342	4.92e-16	8.85e-15	Downregulated
ENSMUSG00000021391	Cenpp	529.701	-1.37326	0.194857	-7.04753	1.82e-12	1.8e-11	Downregulated
ENSMUSG00000021403	Serpinb9b	4851.51	-1.45903	0.161145	-9.05415	1.38e-19	4.82e-18	Downregulated
ENSMUSG00000021413	Prpf4b	743.629	-1.02305	0.183891	-5.56336	2.65e-08	1.3e-07	Downregulated
ENSMUSG00000021416	Eci3	37.9765	-4.32209	0.556522	-7.76625	8.08e-15	1.18e-13	Downregulated
ENSMUSG00000021417	Eci2	1552.42	-1.26202	0.199091	-6.33892	2.31e-10	1.59e-09	Downregulated
ENSMUSG00000021418	Rpp40	1581.35	-1.01321	0.174396	-5.80982	6.25e-09	3.39e-08	Downregulated
ENSMUSG00000021420	Fars2	357.471	-2.11171	0.213061	-9.91129	3.72e-23	2.6e-21	Downregulated
ENSMUSG00000021427	Ssr1	4375.54	-1.10015	0.187185	-5.87737	4.17e-09	2.33e-08	Downregulated
ENSMUSG00000021453	Gadd45g	295.403	-1.39058	0.243346	-5.71442	1.1e-08	5.74e-08	Downregulated
ENSMUSG00000021456	Fbp2	22351.8	-1.40328	0.157154	-8.92934	4.29e-19	1.36e-17	Downregulated
ENSMUSG00000021458	Aopep	952.73	-1.49059	0.216583	-6.88232	5.89e-12	5.34e-11	Downregulated
ENSMUSG00000021460	Auh	612.839	-1.62225	0.174129	-9.31635	1.2e-20	5.27e-19	Downregulated
ENSMUSG00000021461	Fancc	191.881	-1.40112	0.265276	-5.28177	1.28e-07	5.64e-07	Downregulated
ENSMUSG00000021468	Sptlc1	1407.82	-1.3695	0.163879	-8.3568	6.44e-17	1.37e-15	Downregulated
ENSMUSG00000021469	Msx2	392.753	-1.71052	0.210915	-8.10998	5.06e-16	9.09e-15	Downregulated
ENSMUSG00000021470	Ercc6l2	237.953	-1.80902	0.235292	-7.68841	1.49e-14	2.07e-13	Downregulated
ENSMUSG00000021474	Sfxn1	1068.5	-1.17725	0.205468	-5.72961	1.01e-08	5.29e-08	Downregulated
ENSMUSG00000021476	Habp4	92.1672	-1.726	0.319763	-5.39776	6.75e-08	3.11e-07	Downregulated
ENSMUSG00000021477	Ctsl	15302.4	-1.22752	0.144539	-8.49268	2.02e-17	4.74e-16	Downregulated
ENSMUSG00000021482	Prxl2c	415.386	-1.71723	0.197296	-8.70385	3.21e-18	8.82e-17	Downregulated
ENSMUSG00000021484	Lman2	6257.33	-1.09978	0.173313	-6.34565	2.21e-10	1.52e-09	Downregulated
ENSMUSG00000021486	Prelid1	6966.63	-1.18668	0.165648	-7.16387	7.84e-13	8.24e-12	Downregulated
ENSMUSG00000021496	Pcbd2	384.38	-1.161	0.224989	-5.16025	2.47e-07	1.03e-06	Downregulated
ENSMUSG00000021497	Txndc15	825.942	-1.02259	0.19216	-5.32157	1.03e-07	4.61e-07	Downregulated
ENSMUSG00000021504	B4galt7	104.819	-1.40703	0.301853	-4.6613	3.14e-06	1.12e-05	Downregulated
ENSMUSG00000021518	Ptdss1	3405.63	-1.25457	0.161902	-7.74899	9.26e-15	1.33e-13	Downregulated
ENSMUSG00000021520	Uqcrb	10287.9	-1.06116	0.157559	-6.73501	1.64e-11	1.37e-10	Downregulated
ENSMUSG00000021532	Fastkd3	1079.63	-1.30384	0.207003	-6.29869	3e-10	2.03e-09	Downregulated
ENSMUSG00000021534	1700001L19Rik	246.09	-2.93563	0.630651	-4.65493	3.24e-06	1.15e-05	Downregulated
ENSMUSG00000021537	Cetn3	8095.02	-1.34337	0.193384	-6.94668	3.74e-12	3.51e-11	Downregulated
ENSMUSG00000021548	Ccnh	3016.72	-1.30976	0.170939	-7.66217	1.83e-14	2.5e-13	Downregulated
ENSMUSG00000021549	Rasa1	606.031	-1.2195	0.201153	-6.06258	1.34e-09	8.13e-09	Downregulated
ENSMUSG00000021550	2210016F16Rik	3733.01	-1.17641	0.169045	-6.95918	3.42e-12	3.24e-11	Downregulated
ENSMUSG00000021553	Slc28a3	1571.52	-1.26598	0.193552	-6.54077	6.12e-11	4.64e-10	Downregulated
ENSMUSG00000021556	Golm1	214.453	-1.10963	0.260999	-4.25148	2.12e-05	6.67e-05	Downregulated
ENSMUSG00000021572	Cep72	321.477	-1.76371	0.201523	-8.7519	2.1e-18	5.94e-17	Downregulated
ENSMUSG00000021577	Sdha	3339.12	-1.76208	0.173721	-10.1432	3.55e-24	2.93e-22	Downregulated
ENSMUSG00000021578	Ccdc127	1495.75	-1.10681	0.157654	-7.02051	2.21e-12	2.15e-11	Downregulated
ENSMUSG00000021585	Cast	591.931	-1.50914	0.194336	-7.76561	8.13e-15	1.18e-13	Downregulated
ENSMUSG00000021591	Glrx	5801.37	-2.19194	0.457941	-4.78651	1.7e-06	6.3e-06	Downregulated
ENSMUSG00000021595	Nsun2	4131.3	-1.18635	0.156398	-7.58544	3.31e-14	4.33e-13	Downregulated
ENSMUSG00000021606	Ndufs6	4808.15	-1.43537	0.17021	-8.43296	3.37e-17	7.54e-16	Downregulated
ENSMUSG00000021607	Mrpl36	5719.99	-1.58679	0.179345	-8.84769	8.93e-19	2.72e-17	Downregulated
ENSMUSG00000021608	Lpcat1	759.034	-1.60186	0.208906	-7.66786	1.75e-14	2.4e-13	Downregulated
ENSMUSG00000021615	Xrcc4	488.538	-1.66149	0.193537	-8.58487	9.09e-18	2.25e-16	Downregulated
ENSMUSG00000021619	Atg10	159.562	-1.39594	0.27016	-5.1671	2.38e-07	1e-06	Downregulated
ENSMUSG00000021629	Slc30a5	1213.53	-1.67747	0.163049	-10.2882	7.97e-25	7.4e-23	Downregulated
ENSMUSG00000021636	Marveld2	407.87	-1.07713	0.234609	-4.59118	4.41e-06	1.53e-05	Downregulated
ENSMUSG00000021638	Ocln	822.428	-1.33002	0.204846	-6.49275	8.43e-11	6.23e-10	Downregulated
ENSMUSG00000021646	Mccc2	1110.14	-2.17978	0.15603	-13.9703	2.37e-44	3.34e-41	Downregulated
ENSMUSG00000021650	Ptcd2	1669.67	-1.38452	0.196537	-7.04459	1.86e-12	1.84e-11	Downregulated
ENSMUSG00000021661	Ankra2	211.071	-2.08602	0.230727	-9.04105	1.55e-19	5.35e-18	Downregulated
ENSMUSG00000021665	Hexb	1743.27	-1.03763	0.154158	-6.73091	1.69e-11	1.4e-10	Downregulated
ENSMUSG00000021666	Gfm2	718.559	-1.31238	0.179541	-7.30962	2.68e-13	3.02e-12	Downregulated
ENSMUSG00000021669	Col4a3bp	343.241	-1.35622	0.203228	-6.67341	2.5e-11	2.02e-10	Downregulated
ENSMUSG00000021671	Poc5	568.592	-1.45561	0.211719	-6.87518	6.19e-12	5.59e-11	Downregulated
ENSMUSG00000021678	F2rl1	257.806	-2.01076	0.232919	-8.63288	5.98e-18	1.53e-16	Downregulated
ENSMUSG00000021686	Ap3b1	1200.71	-1.46268	0.174488	-8.38267	5.17e-17	1.11e-15	Downregulated
ENSMUSG00000021693	Kif2a	521.674	-1.13117	0.179941	-6.28632	3.25e-10	2.18e-09	Downregulated
ENSMUSG00000021694	Ercc8	397.833	-1.00361	0.21978	-4.5664	4.96e-06	1.71e-05	Downregulated
ENSMUSG00000021696	Elovl7	2778.28	-2.05713	0.173427	-11.8617	1.87e-32	5.14e-30	Downregulated
ENSMUSG00000021706	Zfyve16	225.559	-1.10166	0.210471	-5.23427	1.66e-07	7.16e-07	Downregulated
ENSMUSG00000021709	Erbin	511.652	-1.11011	0.185198	-5.9942	2.04e-09	1.2e-08	Downregulated
ENSMUSG00000021710	Nln	969.914	-1.26842	0.197324	-6.42813	1.29e-10	9.2e-10	Downregulated
ENSMUSG00000021711	Trappc13	2057.37	-1.10934	0.181122	-6.12484	9.08e-10	5.66e-09	Downregulated
ENSMUSG00000021712	Trim23	477.264	-1.44316	0.17666	-8.16915	3.11e-16	5.79e-15	Downregulated
ENSMUSG00000021713	Ppwd1	291.843	-1.16857	0.202028	-5.78419	7.29e-09	3.9e-08	Downregulated
ENSMUSG00000021714	Cenpk	1012.87	-1.31548	0.165221	-7.96194	1.69e-15	2.8e-14	Downregulated
ENSMUSG00000021715	Cwc27	975.618	-1.04678	0.186318	-5.61825	1.93e-08	9.69e-08	Downregulated
ENSMUSG00000021716	Srek1ip1	427.388	-1.45962	0.228599	-6.38509	1.71e-10	1.2e-09	Downregulated
ENSMUSG00000021731	Mrps30	2264.6	-1.44361	0.179635	-8.03635	9.26e-16	1.6e-14	Downregulated
ENSMUSG00000021752	Kctd6	751.593	-1.3899	0.20237	-6.8681	6.51e-12	5.84e-11	Downregulated
ENSMUSG00000021759	Plpp1	796.434	-1.37203	0.194112	-7.06823	1.57e-12	1.57e-11	Downregulated
ENSMUSG00000021764	Ndufs4	3644.66	-1.41438	0.179581	-7.87603	3.38e-15	5.31e-14	Downregulated
ENSMUSG00000021771	Vdac2	9763.26	-1.43038	0.171258	-8.35217	6.7e-17	1.42e-15	Downregulated
ENSMUSG00000021785	Ngly1	444.024	-1.95016	0.208632	-9.34738	8.98e-21	4.03e-19	Downregulated
ENSMUSG00000021792	Prxl2a	2984.27	-2.0212	0.167993	-12.0315	2.43e-33	8.89e-31	Downregulated
ENSMUSG00000021794	Glud1	2235.51	-1.63432	0.155494	-10.5105	7.73e-26	8.13e-24	Downregulated
ENSMUSG00000021806	Nid2	194.324	-2.02985	0.311038	-6.52604	6.75e-11	5.06e-10	Downregulated
ENSMUSG00000021807	Rtraf	6447.2	-1.25877	0.169011	-7.44784	9.49e-14	1.14e-12	Downregulated
ENSMUSG00000021810	Ecd	1347.97	-1.24442	0.161214	-7.71905	1.17e-14	1.66e-13	Downregulated
ENSMUSG00000021814	Anxa7	5023.36	-1.38224	0.166918	-8.28096	1.22e-16	2.44e-15	Downregulated
ENSMUSG00000021816	Ppp3cb	225.687	-1.69657	0.226302	-7.49693	6.53e-14	8.14e-13	Downregulated
ENSMUSG00000021823	Vcl	110.549	-1.68512	0.294661	-5.71884	1.07e-08	5.6e-08	Downregulated
ENSMUSG00000021824	Ap3m1	3228.17	-1.23876	0.163662	-7.56902	3.76e-14	4.88e-13	Downregulated
ENSMUSG00000021830	Txndc16	688.263	-1.8615	0.193092	-9.64046	5.39e-22	2.92e-20	Downregulated
ENSMUSG00000021843	Ktn1	1039.73	-1.42452	0.164625	-8.65311	5.01e-18	1.31e-16	Downregulated
ENSMUSG00000021848	Otx2	150.509	-1.39077	0.270226	-5.14667	2.65e-07	1.11e-06	Downregulated
ENSMUSG00000021868	Ppif	1897.42	-1.48442	0.174598	-8.50196	1.86e-17	4.4e-16	Downregulated
ENSMUSG00000021877	Arf4	8339.12	-1.30202	0.156531	-8.31798	8.95e-17	1.85e-15	Downregulated
ENSMUSG00000021884	Hacl1	8.7045	-2.63121	0.895477	-2.93833	0.0032998	0.00747598	Downregulated
ENSMUSG00000021892	Sh3bp5	127.149	-1.94474	0.26895	-7.23083	4.8e-13	5.22e-12	Downregulated
ENSMUSG00000021893	Capn7	495.948	-1.20325	0.196587	-6.12067	9.32e-10	5.8e-09	Downregulated
ENSMUSG00000021906	Oxnad1	303.36	-1.95824	0.212829	-9.20099	3.55e-20	1.41e-18	Downregulated
ENSMUSG00000021910	Nisch	214.573	-1.64923	0.247597	-6.66097	2.72e-11	2.18e-10	Downregulated
ENSMUSG00000021913	Ogdhl	319.475	-1.26372	0.193401	-6.53418	6.4e-11	4.82e-10	Downregulated
ENSMUSG00000021929	Kpna3	1735.2	-1.01797	0.160262	-6.35187	2.13e-10	1.47e-09	Downregulated
ENSMUSG00000021932	Rnaseh2b	2825.29	-1.31214	0.192591	-6.81311	9.55e-12	8.36e-11	Downregulated
ENSMUSG00000021938	Pspc1	689.95	-1.70796	0.202677	-8.42701	3.55e-17	7.89e-16	Downregulated
ENSMUSG00000021939	Ctsb	5527.19	-1.47986	0.140547	-10.5293	6.33e-26	6.69e-24	Downregulated
ENSMUSG00000021947	Cryl1	131.73	-1.39355	0.300086	-4.64383	3.42e-06	1.21e-05	Downregulated
ENSMUSG00000021957	Tkt	366.274	-1.41629	0.234774	-6.03258	1.61e-09	9.65e-09	Downregulated
ENSMUSG00000021958	Pinx1	603.608	-1.28024	0.196343	-6.5204	7.01e-11	5.24e-10	Downregulated
ENSMUSG00000021962	Dcp1a	328.219	-1.23761	0.21574	-5.73656	9.66e-09	5.09e-08	Downregulated
ENSMUSG00000021967	Mrpl57	2703.8	-1.14801	0.158788	-7.22981	4.84e-13	5.25e-12	Downregulated
ENSMUSG00000021969	Zdhhc20	1543.02	-1.04237	0.158714	-6.56758	5.11e-11	3.92e-10	Downregulated
ENSMUSG00000021973	Micu2	348.753	-1.97252	0.218289	-9.03626	1.62e-19	5.55e-18	Downregulated
ENSMUSG00000021975	Ints9	803.35	-1.22513	0.182999	-6.69471	2.16e-11	1.76e-10	Downregulated
ENSMUSG00000021981	Cab39l	3112.69	-1.22266	0.170639	-7.16516	7.77e-13	8.18e-12	Downregulated
ENSMUSG00000021987	Mtmr6	451.297	-1.9797	0.18669	-10.6042	2.85e-26	3.11e-24	Downregulated
ENSMUSG00000021993	Mipep	666.273	-1.96966	0.179906	-10.9482	6.77e-28	1.02e-25	Downregulated
ENSMUSG00000021998	Lcp1	3234.78	-3.46509	0.213466	-16.2326	2.97e-59	9.78e-56	Downregulated
ENSMUSG00000022008	Gpalpp1	864.349	-1.03831	0.165782	-6.26311	3.77e-10	2.51e-09	Downregulated
ENSMUSG00000022019	Tdrd3	267.821	-1.64849	0.212267	-7.76611	8.09e-15	1.18e-13	Downregulated
ENSMUSG00000022020	Naa16	957.636	-1.17323	0.185147	-6.33677	2.35e-10	1.61e-09	Downregulated
ENSMUSG00000022022	Mtrf1	291.036	-2.37219	0.219735	-10.7957	3.61e-27	4.57e-25	Downregulated
ENSMUSG00000022023	Wbp4	1064.63	-1.51782	0.17616	-8.61615	6.92e-18	1.76e-16	Downregulated
ENSMUSG00000022031	Elp3	1512.23	-1.39485	0.174586	-7.98948	1.36e-15	2.28e-14	Downregulated
ENSMUSG00000022033	Pbk	3925.17	-1.03661	0.147587	-7.02373	2.16e-12	2.11e-11	Downregulated
ENSMUSG00000022040	Ephx2	89.7321	-3.1958	0.348349	-9.17413	4.55e-20	1.75e-18	Downregulated
ENSMUSG00000022094	Slc39a14	638.852	-1.70832	0.205243	-8.32339	8.55e-17	1.78e-15	Downregulated
ENSMUSG00000022108	Itm2b	3977.06	-1.60232	0.186165	-8.60698	7.5e-18	1.89e-16	Downregulated
ENSMUSG00000022110	Sucla2	12671.5	-1.21642	0.162218	-7.49868	6.45e-14	8.04e-13	Downregulated
ENSMUSG00000022111	Uchl3	5605.15	-1.06694	0.176541	-6.04358	1.51e-09	9.06e-09	Downregulated
ENSMUSG00000022124	Fbxl3	223.983	-1.29178	0.236397	-5.46443	4.64e-08	2.2e-07	Downregulated
ENSMUSG00000022125	Cln5	891.539	-1.86698	0.174529	-10.6973	1.05e-26	1.21e-24	Downregulated
ENSMUSG00000022130	Tgds	489.221	-1.35247	0.194727	-6.94548	3.77e-12	3.54e-11	Downregulated
ENSMUSG00000022131	Gpr180	105.309	-1.43634	0.289845	-4.95553	7.21e-07	2.82e-06	Downregulated
ENSMUSG00000022136	Dnajc3	1887.07	-1.40004	0.167716	-8.34766	6.96e-17	1.47e-15	Downregulated
ENSMUSG00000022139	Mbnl2	466.268	-1.21344	0.211726	-5.73119	9.97e-09	5.24e-08	Downregulated
ENSMUSG00000022150	Dab2	13550.2	-1.14492	0.176338	-6.49275	8.43e-11	6.23e-10	Downregulated
ENSMUSG00000022160	Mettl3	604.772	-1.05816	0.174754	-6.05517	1.4e-09	8.47e-09	Downregulated
ENSMUSG00000022175	Lrp10	275.734	-1.8111	0.226538	-7.99471	1.3e-15	2.2e-14	Downregulated
ENSMUSG00000022177	Haus4	1091.95	-1.68022	0.181217	-9.27186	1.83e-20	7.76e-19	Downregulated
ENSMUSG00000022186	Oxct1	1081.78	-2.00191	0.20593	-9.72133	2.45e-22	1.46e-20	Downregulated
ENSMUSG00000022193	Psmb5	8463.01	-1.10707	0.172808	-6.40634	1.49e-10	1.05e-09	Downregulated
ENSMUSG00000022194	Pabpn1	495.769	-1.3298	0.195484	-6.80259	1.03e-11	8.95e-11	Downregulated
ENSMUSG00000022195	6030458C11Rik	364.93	-1.4828	0.187147	-7.92321	2.31e-15	3.73e-14	Downregulated
ENSMUSG00000022197	Pdzd2	124.359	-1.22014	0.280397	-4.35147	1.35e-05	4.37e-05	Downregulated
ENSMUSG00000022200	Golph3	999.292	-1.17147	0.170177	-6.88382	5.83e-12	5.29e-11	Downregulated
ENSMUSG00000022206	Npr3	317.89	-2.06467	0.220961	-9.34409	9.27e-21	4.15e-19	Downregulated
ENSMUSG00000022210	Dhrs4	69.0653	-1.44988	0.373947	-3.87725	0.000105644	0.000300835	Downregulated
ENSMUSG00000022214	Dcaf11	651.099	-1.31721	0.198264	-6.6437	3.06e-11	2.43e-10	Downregulated
ENSMUSG00000022217	Emc9	599.311	-1.64753	0.197823	-8.32828	8.2e-17	1.71e-15	Downregulated
ENSMUSG00000022223	Sdr39u1	239.227	-1.99091	0.241837	-8.23243	1.83e-16	3.57e-15	Downregulated
ENSMUSG00000022229	Atp12a	392.177	-2.38911	0.271941	-8.78539	1.56e-18	4.5e-17	Downregulated
ENSMUSG00000022234	Cct5	20681.5	-1.02291	0.162977	-6.27642	3.46e-10	2.32e-09	Downregulated
ENSMUSG00000022235	Cmbl	1654.98	-1.14101	0.159437	-7.1565	8.28e-13	8.68e-12	Downregulated
ENSMUSG00000022241	Tars	2222.33	-1.09522	0.180691	-6.0613	1.35e-09	8.18e-09	Downregulated
ENSMUSG00000022244	Amacr	234.605	-2.18216	0.227048	-9.61103	7.18e-22	3.8e-20	Downregulated
ENSMUSG00000022246	Rai14	568.559	-1.69874	0.21304	-7.97383	1.54e-15	2.56e-14	Downregulated
ENSMUSG00000022248	Rad1	658.472	-1.20134	0.176803	-6.79479	1.08e-11	9.4e-11	Downregulated
ENSMUSG00000022255	Mtdh	1574.19	-1.16306	0.166462	-6.98694	2.81e-12	2.7e-11	Downregulated
ENSMUSG00000022257	Laptm4b	4536.53	-1.69062	0.158423	-10.6716	1.38e-26	1.57e-24	Downregulated
ENSMUSG00000022265	Ank	2799.58	-2.26779	0.194854	-11.6385	2.63e-31	6.41e-29	Downregulated
ENSMUSG00000022280	Rnf19a	254.285	-1.07004	0.229304	-4.66645	3.06e-06	1.09e-05	Downregulated
ENSMUSG00000022285	Ywhaz	16363.2	-1.23568	0.16447	-7.51312	5.77e-14	7.27e-13	Downregulated
ENSMUSG00000022295	Atp6v1c1	7961.1	-1.21211	0.167826	-7.22243	5.11e-13	5.52e-12	Downregulated
ENSMUSG00000022299	Slc25a32	408.12	-1.28743	0.199208	-6.46273	1.03e-10	7.48e-10	Downregulated
ENSMUSG00000022314	Rad21	3053.77	-1.06801	0.148452	-7.19433	6.28e-13	6.69e-12	Downregulated
ENSMUSG00000022322	Shcbp1	3803.36	-1.10287	0.164976	-6.68502	2.31e-11	1.87e-10	Downregulated
ENSMUSG00000022323	Rida	408.424	-1.49491	0.2074	-7.20783	5.69e-13	6.11e-12	Downregulated
ENSMUSG00000022329	Stk3	418.024	-1.76503	0.197023	-8.95849	3.29e-19	1.07e-17	Downregulated
ENSMUSG00000022330	Osr2	218.323	-1.21328	0.279987	-4.33333	1.47e-05	4.73e-05	Downregulated
ENSMUSG00000022336	Eif3e	16815	-1.06874	0.167164	-6.39338	1.62e-10	1.14e-09	Downregulated
ENSMUSG00000022337	Emc2	2882.6	-1.21834	0.176726	-6.89397	5.43e-12	4.95e-11	Downregulated
ENSMUSG00000022339	Ebag9	195.524	-1.90247	0.258981	-7.34598	2.04e-13	2.35e-12	Downregulated
ENSMUSG00000022346	Myc	317.083	-1.94684	0.229244	-8.49243	2.02e-17	4.74e-16	Downregulated
ENSMUSG00000022350	Washc5	785.541	-1.232	0.188235	-6.545	5.95e-11	4.52e-10	Downregulated
ENSMUSG00000022354	Ndufb9	3816.17	-1.55941	0.176463	-8.83706	9.83e-19	2.95e-17	Downregulated
ENSMUSG00000022365	Derl1	2151.05	-1.32157	0.163967	-8.05996	7.63e-16	1.35e-14	Downregulated
ENSMUSG00000022369	Mtbp	174.01	-1.10191	0.2727	-4.04075	5.33e-05	0.000158429	Downregulated
ENSMUSG00000022378	Fam49b	670.744	-1.41704	0.178592	-7.93452	2.11e-15	3.43e-14	Downregulated
ENSMUSG00000022382	Wnt7b	421.794	-1.44473	0.231975	-6.22798	4.72e-10	3.09e-09	Downregulated
ENSMUSG00000022387	Brd1	785.755	-1.05931	0.186702	-5.67378	1.4e-08	7.18e-08	Downregulated
ENSMUSG00000022400	Rbx1	8412.29	-1.24183	0.167422	-7.41736	1.19e-13	1.42e-12	Downregulated
ENSMUSG00000022401	Xpnpep3	248.696	-1.2141	0.212664	-5.70898	1.14e-08	5.91e-08	Downregulated
ENSMUSG00000022403	St13	6382.82	-1.00153	0.155421	-6.44395	1.16e-10	8.35e-10	Downregulated
ENSMUSG00000022404	Slc25a17	2302.53	-1.01714	0.15405	-6.60264	4.04e-11	3.15e-10	Downregulated
ENSMUSG00000022415	Syngr1	5153.61	-1.1303	0.168388	-6.71246	1.91e-11	1.57e-10	Downregulated
ENSMUSG00000022420	Dnal4	297.822	-1.06178	0.204062	-5.20321	1.96e-07	8.36e-07	Downregulated
ENSMUSG00000022422	Dscc1	556.084	-1.21474	0.194447	-6.24717	4.18e-10	2.76e-09	Downregulated
ENSMUSG00000022436	Sh3bp1	39.2421	-1.33383	0.442367	-3.01522	0.00256792	0.00592301	Downregulated
ENSMUSG00000022437	Samm50	231.506	-1.79907	0.259185	-6.94124	3.89e-12	3.64e-11	Downregulated
ENSMUSG00000022438	Parvb	233.682	-1.30938	0.253368	-5.16792	2.37e-07	9.97e-07	Downregulated
ENSMUSG00000022450	Ndufa6	3818.76	-1.43676	0.195143	-7.3626	1.8e-13	2.09e-12	Downregulated
ENSMUSG00000022451	Twf1	3197.38	-1.17533	0.169897	-6.91792	4.58e-12	4.23e-11	Downregulated
ENSMUSG00000022453	Naga	1544.25	-2.07915	0.152871	-13.6006	3.97e-42	4.62e-39	Downregulated
ENSMUSG00000022463	Srebf2	584.17	-1.25747	0.199901	-6.29048	3.16e-10	2.13e-09	Downregulated
ENSMUSG00000022464	Slc38a4	3835.1	-1.95383	0.172255	-11.3427	8.07e-30	1.61e-27	Downregulated
ENSMUSG00000022471	Xrcc6	1176.38	-1.70112	0.173595	-9.79934	1.13e-22	7.3e-21	Downregulated
ENSMUSG00000022472	Desi1	298.903	-1.04406	0.221215	-4.71966	2.36e-06	8.57e-06	Downregulated
ENSMUSG00000022477	Aco2	3107.12	-1.65127	0.147784	-11.1735	5.49e-29	9.7e-27	Downregulated
ENSMUSG00000022490	Ppp1r1a	53.5362	-2.7579	0.462021	-5.96922	2.38e-09	1.38e-08	Downregulated
ENSMUSG00000022498	Txndc11	305.75	-1.20314	0.213831	-5.6266	1.84e-08	9.27e-08	Downregulated
ENSMUSG00000022500	Litaf	6453.36	-1.61986	0.175306	-9.24018	2.46e-20	1.01e-18	Downregulated
ENSMUSG00000022503	Nubp1	890.308	-1.27939	0.177151	-7.22201	5.12e-13	5.53e-12	Downregulated
ENSMUSG00000022505	Emp2	2673.33	-1.89418	0.202091	-9.37293	7.05e-21	3.21e-19	Downregulated
ENSMUSG00000022516	Nudt16l1	1247.01	-1.59043	0.204861	-7.76345	8.26e-15	1.2e-13	Downregulated
ENSMUSG00000022517	Mgrn1	566.448	-1.89761	0.203491	-9.32525	1.11e-20	4.89e-19	Downregulated
ENSMUSG00000022526	Zfp251	177.306	-1.17793	0.256171	-4.59824	4.26e-06	1.48e-05	Downregulated
ENSMUSG00000022529	Zfp263	175.732	-1.27361	0.242677	-5.24816	1.54e-07	6.68e-07	Downregulated
ENSMUSG00000022536	Glyr1	837.154	-1.10977	0.185473	-5.98346	2.18e-09	1.28e-08	Downregulated
ENSMUSG00000022540	Rogdi	7940.36	-1.63554	0.194706	-8.40006	4.46e-17	9.69e-16	Downregulated
ENSMUSG00000022542	45547	413.444	-1.46357	0.235832	-6.20601	5.43e-10	3.51e-09	Downregulated
ENSMUSG00000022544	Eef2kmt	624.736	-1.53846	0.196757	-7.81909	5.32e-15	8.07e-14	Downregulated
ENSMUSG00000022550	Adck5	439.518	-1.4433	0.195532	-7.38143	1.57e-13	1.83e-12	Downregulated
ENSMUSG00000022551	Cyc1	8662.14	-1.46924	0.169671	-8.65933	4.75e-18	1.25e-16	Downregulated
ENSMUSG00000022553	Maf1	2026.26	-1.07286	0.185816	-5.77377	7.75e-09	4.14e-08	Downregulated
ENSMUSG00000022555	Dgat1	861.243	-1.82177	0.207273	-8.78924	1.51e-18	4.37e-17	Downregulated
ENSMUSG00000022559	Fbxl6	598.002	-1.24288	0.171492	-7.24742	4.25e-13	4.64e-12	Downregulated
ENSMUSG00000022561	Gpaa1	1278.13	-1.48456	0.178603	-8.3121	9.4e-17	1.94e-15	Downregulated
ENSMUSG00000022564	Grina	389.538	-1.3531	0.186824	-7.24266	4.4e-13	4.8e-12	Downregulated
ENSMUSG00000022570	Tsta3	936.69	-1.47341	0.183421	-8.03295	9.52e-16	1.64e-14	Downregulated
ENSMUSG00000022571	Pycrl	880.625	-1.3019	0.192182	-6.77431	1.25e-11	1.07e-10	Downregulated
ENSMUSG00000022575	Gsdmd	76.0818	-1.24538	0.441701	-2.81952	0.00480952	0.0106225	Downregulated
ENSMUSG00000022607	Ptk2	457.947	-1.57953	0.236727	-6.67236	2.52e-11	2.03e-10	Downregulated
ENSMUSG00000022614	Lmf2	139.735	-1.10857	0.283344	-3.91247	9.14e-05	0.000262465	Downregulated
ENSMUSG00000022639	Dubr	121.181	-1.72552	0.296541	-5.81883	5.93e-09	3.23e-08	Downregulated
ENSMUSG00000022663	Atg3	1530.44	-1.19123	0.15908	-7.48825	6.98e-14	8.59e-13	Downregulated
ENSMUSG00000022664	Slc35a5	284.115	-2.07836	0.25349	-8.19899	2.42e-16	4.6e-15	Downregulated
ENSMUSG00000022668	Gtpbp8	709.812	-1.11593	0.199135	-5.60387	2.1e-08	1.05e-07	Downregulated
ENSMUSG00000022671	Mzt2	508.847	-1.09619	0.176036	-6.22707	4.75e-10	3.11e-09	Downregulated
ENSMUSG00000022673	Mcm4	3139.72	-1.52344	0.175437	-8.68364	3.83e-18	1.03e-16	Downregulated
ENSMUSG00000022677	Fopnl	2079.88	-1.04791	0.180827	-5.79508	6.83e-09	3.67e-08	Downregulated
ENSMUSG00000022678	Nde1	1013.8	-1.68903	0.19553	-8.6382	5.71e-18	1.47e-16	Downregulated
ENSMUSG00000022679	Mpv17l	159.601	-1.38803	0.259444	-5.35002	8.79e-08	3.99e-07	Downregulated
ENSMUSG00000022680	Pdxdc1	568.67	-1.24453	0.195407	-6.36893	1.9e-10	1.32e-09	Downregulated
ENSMUSG00000022681	Ntan1	1223.76	-1.91478	0.20786	-9.21189	3.2e-20	1.28e-18	Downregulated
ENSMUSG00000022683	Pla2g10	929.844	-1.90887	0.474474	-4.02313	5.74e-05	0.000170004	Downregulated
ENSMUSG00000022686	B3gnt5	1190.8	-3.41296	0.58821	-5.80228	6.54e-09	3.54e-08	Downregulated
ENSMUSG00000022698	Naa50	5003.46	-1.03499	0.148504	-6.96941	3.18e-12	3.02e-11	Downregulated
ENSMUSG00000022706	Mrpl40	4645.78	-1.12085	0.193272	-5.79936	6.66e-09	3.59e-08	Downregulated
ENSMUSG00000022707	Gbe1	271.006	-1.76828	0.257221	-6.87456	6.22e-12	5.61e-11	Downregulated
ENSMUSG00000022718	Dgcr8	215.175	-1.31858	0.254322	-5.18469	2.16e-07	9.16e-07	Downregulated
ENSMUSG00000022721	Trmt2a	564.097	-1.17005	0.170383	-6.86719	6.55e-12	5.88e-11	Downregulated
ENSMUSG00000022722	Arl6	131.696	-1.13575	0.283674	-4.00372	6.24e-05	0.000183781	Downregulated
ENSMUSG00000022747	St3gal6	801.021	-2.39502	0.242451	-9.87835	5.17e-23	3.46e-21	Downregulated
ENSMUSG00000022750	Klhl22	341.573	-1.33029	0.26894	-4.94643	7.56e-07	2.95e-06	Downregulated
ENSMUSG00000022751	Nit2	1311.82	-1.55547	0.19151	-8.12212	4.58e-16	8.28e-15	Downregulated
ENSMUSG00000022752	Tomm70a	2538	-1.00064	0.16024	-6.24466	4.25e-10	2.8e-09	Downregulated
ENSMUSG00000022757	Tfg	4870.26	-1.11592	0.161239	-6.92091	4.49e-12	4.15e-11	Downregulated
ENSMUSG00000022760	Thap7	394.061	-1.2142	0.229993	-5.27927	1.3e-07	5.71e-07	Downregulated
ENSMUSG00000022761	Lztr1	166.513	-1.0318	0.23524	-4.38617	1.15e-05	3.78e-05	Downregulated
ENSMUSG00000022769	Sdf2l1	706.155	-1.56061	0.220042	-7.09233	1.32e-12	1.33e-11	Downregulated
ENSMUSG00000022771	Ppil2	1448.15	-1.45454	0.165144	-8.80768	1.28e-18	3.75e-17	Downregulated
ENSMUSG00000022779	Top3b	672.479	-1.34324	0.17955	-7.48117	7.37e-14	9.05e-13	Downregulated
ENSMUSG00000022781	Pak2	1164.57	-1.36594	0.172072	-7.93816	2.05e-15	3.34e-14	Downregulated
ENSMUSG00000022787	Wdr53	400.285	-1.11858	0.211641	-5.28526	1.26e-07	5.54e-07	Downregulated
ENSMUSG00000022788	Fgd4	371.267	-1.32384	0.212585	-6.22734	4.74e-10	3.1e-09	Downregulated
ENSMUSG00000022789	Dnm1l	2799.81	-1.32736	0.161618	-8.21295	2.16e-16	4.16e-15	Downregulated
ENSMUSG00000022792	Yars2	537.751	-1.20689	0.193939	-6.22306	4.88e-10	3.18e-09	Downregulated
ENSMUSG00000022793	B4galt4	113.762	-3.38241	0.404913	-8.35344	6.63e-17	1.4e-15	Downregulated
ENSMUSG00000022800	Fyttd1	2111.59	-1.32015	0.155345	-8.4982	1.93e-17	4.54e-16	Downregulated
ENSMUSG00000022808	Snx4	3855.12	-1.23174	0.145703	-8.45375	2.82e-17	6.43e-16	Downregulated
ENSMUSG00000022820	Ndufb4	1824.81	-1.53674	0.166629	-9.22255	2.9e-20	1.17e-18	Downregulated
ENSMUSG00000022827	Rabl3	1642.04	-1.40055	0.15564	-8.99867	2.28e-19	7.58e-18	Downregulated
ENSMUSG00000022828	Gtf2e1	728.736	-1.45076	0.166582	-8.709	3.07e-18	8.46e-17	Downregulated
ENSMUSG00000022833	Ccdc14	258.072	-1.65158	0.219386	-7.52822	5.14e-14	6.5e-13	Downregulated
ENSMUSG00000022841	Ap2m1	10093.8	-1.15621	0.156209	-7.4017	1.34e-13	1.59e-12	Downregulated
ENSMUSG00000022844	Pdia5	2319.04	-1.15157	0.158724	-7.25521	4.01e-13	4.4e-12	Downregulated
ENSMUSG00000022855	Senp2	1127.33	-1.17625	0.178289	-6.59745	4.18e-11	3.25e-10	Downregulated
ENSMUSG00000022858	Tra2b	8597.54	-1.09493	0.161991	-6.7592	1.39e-11	1.18e-10	Downregulated
ENSMUSG00000022867	Usp25	265.785	-1.20873	0.245948	-4.91458	8.9e-07	3.44e-06	Downregulated
ENSMUSG00000022881	Rfc4	3946.08	-1.04805	0.176881	-5.9252	3.12e-09	1.78e-08	Downregulated
ENSMUSG00000022890	Atp5j	16752.3	-1.23858	0.159666	-7.75727	8.68e-15	1.26e-13	Downregulated
ENSMUSG00000022898	Vps26c	2078.03	-1.50575	0.185452	-8.11935	4.69e-16	8.45e-15	Downregulated
ENSMUSG00000022899	Slc15a2	5223.52	-3.3095	0.229846	-14.3988	5.27e-47	8.68e-44	Downregulated
ENSMUSG00000022900	Ildr1	386.203	-3.08067	0.265701	-11.5945	4.39e-31	1.05e-28	Downregulated
ENSMUSG00000022911	Arl13b	210.616	-1.60833	0.224899	-7.15134	8.59e-13	8.97e-12	Downregulated
ENSMUSG00000022912	Pros1	1608.34	-2.34708	0.228609	-10.2668	9.94e-25	9.02e-23	Downregulated
ENSMUSG00000022913	Psmg1	2752.28	-1.85057	0.17287	-10.7049	9.65e-27	1.14e-24	Downregulated
ENSMUSG00000022914	Brwd1	1462.99	-1.47091	0.160745	-9.1506	5.66e-20	2.14e-18	Downregulated
ENSMUSG00000022938	Fam3b	81.8904	-1.041	0.3435	-3.03058	0.00244087	0.00564975	Downregulated
ENSMUSG00000022940	Pigp	1451.58	-1.02664	0.224501	-4.573	4.81e-06	1.66e-05	Downregulated
ENSMUSG00000022945	Chaf1b	946.299	-1.29284	0.185343	-6.97536	3.05e-12	2.91e-11	Downregulated
ENSMUSG00000022956	Atp5o	4712.19	-1.10536	0.182453	-6.05835	1.38e-09	8.32e-09	Downregulated
ENSMUSG00000022957	Itsn1	446.929	-1.26666	0.232143	-5.45639	4.86e-08	2.29e-07	Downregulated
ENSMUSG00000022960	Donson	491.204	-1.90244	0.218999	-8.68699	3.72e-18	1.01e-16	Downregulated
ENSMUSG00000022961	Son	2345.26	-1.06687	0.165233	-6.45678	1.07e-10	7.75e-10	Downregulated
ENSMUSG00000022962	Gart	1762.61	-1.6021	0.161381	-9.92739	3.16e-23	2.23e-21	Downregulated
ENSMUSG00000022965	Ifngr2	203.856	-1.68895	0.252168	-6.69771	2.12e-11	1.72e-10	Downregulated
ENSMUSG00000022967	Ifnar1	172.673	-1.55566	0.248945	-6.249	4.13e-10	2.73e-09	Downregulated
ENSMUSG00000022969	Il10rb	99.3016	-2.22112	0.322322	-6.89099	5.54e-12	5.05e-11	Downregulated
ENSMUSG00000022971	Ifnar2	36.2828	-1.90616	0.440897	-4.32336	1.54e-05	4.93e-05	Downregulated
ENSMUSG00000022978	Mis18a	2644.33	-1.05145	0.172548	-6.09367	1.1e-09	6.79e-09	Downregulated
ENSMUSG00000023004	Tuba1b	4675.86	-1.84797	0.20507	-9.0114	2.03e-19	6.81e-18	Downregulated
ENSMUSG00000023010	Tmbim6	9138.02	-1.02273	0.156145	-6.54989	5.76e-11	4.38e-10	Downregulated
ENSMUSG00000023015	Racgap1	4442.91	-1.51594	0.154733	-9.79717	1.16e-22	7.43e-21	Downregulated
ENSMUSG00000023020	Cox14	3832.27	-1.14988	0.181844	-6.32344	2.56e-10	1.74e-09	Downregulated
ENSMUSG00000023021	Cers5	1896.8	-1.16451	0.180533	-6.45042	1.12e-10	8.04e-10	Downregulated
ENSMUSG00000023022	Lima1	326.189	-2.5092	0.264287	-9.49424	2.22e-21	1.08e-19	Downregulated
ENSMUSG00000023039	Krt7	406.778	-1.35355	0.55823	-2.42472	0.01532	0.0308648	Downregulated
ENSMUSG00000023043	Krt18	33419	-2.52094	0.204752	-12.3122	7.79e-35	3.85e-32	Downregulated
ENSMUSG00000023051	Tarbp2	1462.77	-1.13669	0.172117	-6.60415	4e-11	3.12e-10	Downregulated
ENSMUSG00000023068	Nus1	716.415	-1.02139	0.18753	-5.44652	5.14e-08	2.41e-07	Downregulated
ENSMUSG00000023074	Mospd1	3215.51	-1.05618	0.154333	-6.84351	7.73e-12	6.86e-11	Downregulated
ENSMUSG00000023075	Akirin1	2225	-1.42228	0.182312	-7.80138	6.12e-15	9.22e-14	Downregulated
ENSMUSG00000023079	Gtf2ird1	164.035	-1.39492	0.262317	-5.31768	1.05e-07	4.7e-07	Downregulated
ENSMUSG00000023087	Noct	692.665	-1.03824	0.196926	-5.27223	1.35e-07	5.91e-07	Downregulated
ENSMUSG00000023089	Ndufa5	4354.35	-1.17677	0.153974	-7.64268	2.13e-14	2.88e-13	Downregulated
ENSMUSG00000023094	Msrb2	477.238	-1.53728	0.210431	-7.3054	2.76e-13	3.11e-12	Downregulated
ENSMUSG00000023104	Rfc2	3287.56	-1.65386	0.163869	-10.0926	5.96e-24	4.73e-22	Downregulated
ENSMUSG00000023110	Prmt5	2887.57	-1.00356	0.175697	-5.71187	1.12e-08	5.81e-08	Downregulated
ENSMUSG00000023143	Nagpa	698.157	-1.39338	0.194807	-7.15265	8.51e-13	8.89e-12	Downregulated
ENSMUSG00000023150	Ivns1abp	3593.97	-1.28938	0.16631	-7.75283	8.99e-15	1.3e-13	Downregulated
ENSMUSG00000023169	Slc38a1	973.021	-1.42104	0.188297	-7.5468	4.46e-14	5.68e-13	Downregulated
ENSMUSG00000023232	Serinc2	529.958	-1.43785	0.214209	-6.71236	1.92e-11	1.57e-10	Downregulated
ENSMUSG00000023262	Acy1	90.2268	-1.61329	0.311932	-5.17194	2.32e-07	9.77e-07	Downregulated
ENSMUSG00000023277	Twf2	365.06	-1.06488	0.224106	-4.75166	2.02e-06	7.39e-06	Downregulated
ENSMUSG00000023286	Ube2j2	2176.72	-1.1822	0.175777	-6.72554	1.75e-11	1.45e-10	Downregulated
ENSMUSG00000023330	Dtwd1	332.951	-1.73159	0.257491	-6.72483	1.76e-11	1.45e-10	Downregulated
ENSMUSG00000023345	Poc1a	743.577	-1.54504	0.168539	-9.16724	4.85e-20	1.86e-18	Downregulated
ENSMUSG00000023403	Stk31	999.606	-1.40169	0.154829	-9.05314	1.39e-19	4.85e-18	Downregulated
ENSMUSG00000023452	Pisd	450.45	-1.09218	0.205398	-5.3174	1.05e-07	4.7e-07	Downregulated
ENSMUSG00000023456	Tpi1	4829.95	-2.04913	0.224312	-9.13515	6.53e-20	2.45e-18	Downregulated
ENSMUSG00000023460	Rab12	148.185	-1.28086	0.318864	-4.01695	5.9e-05	0.00017434	Downregulated
ENSMUSG00000023505	Cdca3	6779.7	-1.34347	0.17324	-7.75497	8.84e-15	1.28e-13	Downregulated
ENSMUSG00000023571	C1qtnf12	437.663	-1.0328	0.218223	-4.73277	2.21e-06	8.07e-06	Downregulated
ENSMUSG00000023572	Ccndbp1	2129.94	-1.49396	0.193071	-7.73784	1.01e-14	1.44e-13	Downregulated
ENSMUSG00000023707	Ogfod2	150.26	-1.0415	0.251504	-4.14109	3.46e-05	0.000105414	Downregulated
ENSMUSG00000023723	Mrps23	2400.47	-1.1743	0.182196	-6.44523	1.15e-10	8.29e-10	Downregulated
ENSMUSG00000023764	Sfi1	469.446	-1.00856	0.209508	-4.81395	1.48e-06	5.55e-06	Downregulated
ENSMUSG00000023791	Pigx	1525.09	-1.2141	0.204153	-5.947	2.73e-09	1.57e-08	Downregulated
ENSMUSG00000023827	Agpat4	330.299	-2.57244	0.316018	-8.14019	3.95e-16	7.18e-15	Downregulated
ENSMUSG00000023832	Acat2	2110.63	-1.44367	0.167668	-8.6103	7.29e-18	1.85e-16	Downregulated
ENSMUSG00000023904	Hcfc1r1	593.445	-1.61106	0.238	-6.76918	1.3e-11	1.1e-10	Downregulated
ENSMUSG00000023906	Cldn6	2544.79	-1.07676	0.227964	-4.72339	2.32e-06	8.43e-06	Downregulated
ENSMUSG00000023908	Pkmyt1	77.6371	-1.44965	0.351501	-4.12416	3.72e-05	0.000112985	Downregulated
ENSMUSG00000023909	Paqr4	205.801	-1.68437	0.260965	-6.4544	1.09e-10	7.85e-10	Downregulated
ENSMUSG00000023921	Mmut	302.576	-2.2173	0.204603	-10.8371	2.3e-27	3.11e-25	Downregulated
ENSMUSG00000023927	Satb1	816.569	-1.34065	0.185975	-7.20877	5.65e-13	6.07e-12	Downregulated
ENSMUSG00000023932	Cdc5l	10865.9	-1.27421	0.164592	-7.74164	9.81e-15	1.41e-13	Downregulated
ENSMUSG00000023939	Mrpl14	1310.25	-1.15826	0.204302	-5.66933	1.43e-08	7.35e-08	Downregulated
ENSMUSG00000023940	Sgo1	2288.37	-1.25532	0.149941	-8.3721	5.66e-17	1.21e-15	Downregulated
ENSMUSG00000023942	Slc29a1	617.935	-2.32629	0.20484	-11.3566	6.87e-30	1.4e-27	Downregulated
ENSMUSG00000023967	Mrps18a	3167.49	-1.04163	0.201465	-5.17028	2.34e-07	9.85e-07	Downregulated
ENSMUSG00000023987	Pgc	85.1766	-2.10242	0.42714	-4.92208	8.56e-07	3.32e-06	Downregulated
ENSMUSG00000023990	Tfeb	118.134	-1.21363	0.291225	-4.16731	3.08e-05	9.48e-05	Downregulated
ENSMUSG00000023994	Nfya	201.924	-1.08988	0.236523	-4.60793	4.07e-06	1.42e-05	Downregulated
ENSMUSG00000024006	Stk38	902.22	-1.20736	0.163847	-7.36879	1.72e-13	2e-12	Downregulated
ENSMUSG00000024007	Ppil1	4614.4	-1.00274	0.155328	-6.45565	1.08e-10	7.8e-10	Downregulated
ENSMUSG00000024012	Mtch1	156.085	-1.40838	0.303026	-4.64773	3.36e-06	1.19e-05	Downregulated
ENSMUSG00000024026	Glo1	2591.28	-1.56012	0.173981	-8.96719	3.04e-19	9.91e-18	Downregulated
ENSMUSG00000024036	Slc37a1	103.514	-1.0877	0.29041	-3.74542	0.000180095	0.000495559	Downregulated
ENSMUSG00000024038	Ndufv3	1747.35	-1.5501	0.171633	-9.03149	1.69e-19	5.76e-18	Downregulated
ENSMUSG00000024039	Cbs	897.278	-1.55157	0.175935	-8.81899	1.15e-18	3.43e-17	Downregulated
ENSMUSG00000024048	Myl12a	4920.2	-1.16938	0.193541	-6.04205	1.52e-09	9.14e-09	Downregulated
ENSMUSG00000024055	Cyp4f13	208.521	-1.82781	0.241967	-7.55394	4.22e-14	5.41e-13	Downregulated
ENSMUSG00000024056	Ndc80	2173.84	-1.11494	0.157519	-7.07814	1.46e-12	1.47e-11	Downregulated
ENSMUSG00000024068	Spast	469.86	-1.19551	0.214034	-5.58562	2.33e-08	1.15e-07	Downregulated
ENSMUSG00000024069	Slc30a6	2294.05	-1.05828	0.171887	-6.15684	7.42e-10	4.71e-09	Downregulated
ENSMUSG00000024082	Ndufaf7	1130.69	-1.00774	0.18646	-5.40459	6.5e-08	3e-07	Downregulated
ENSMUSG00000024083	Pja2	368.712	-1.08893	0.195047	-5.5829	2.37e-08	1.17e-07	Downregulated
ENSMUSG00000024091	Vapa	11780.1	-1.44491	0.170154	-8.49176	2.04e-17	4.76e-16	Downregulated
ENSMUSG00000024096	Ralbp1	1033.95	-1.1433	0.21434	-5.33403	9.61e-08	4.33e-07	Downregulated
ENSMUSG00000024099	Ndufv2	9659.42	-1.64294	0.180955	-9.07932	1.09e-19	3.87e-18	Downregulated
ENSMUSG00000024101	Washc1	89.2034	-1.13402	0.341001	-3.32557	0.000882375	0.00219666	Downregulated
ENSMUSG00000024104	Washc2	582.389	-1.08601	0.193592	-5.60981	2.03e-08	1.01e-07	Downregulated
ENSMUSG00000024114	Prss41	108.518	-2.13172	0.330037	-6.45903	1.05e-10	7.64e-10	Downregulated
ENSMUSG00000024120	Lrpprc	2889.82	-1.35816	0.163955	-8.28377	1.19e-16	2.4e-15	Downregulated
ENSMUSG00000024121	Atp6v0c	4138.95	-1.19564	0.181175	-6.59937	4.13e-11	3.21e-10	Downregulated
ENSMUSG00000024127	Prepl	484.614	-1.23332	0.18631	-6.61972	3.6e-11	2.82e-10	Downregulated
ENSMUSG00000024130	Abca3	236.405	-1.76041	0.234955	-7.49255	6.75e-14	8.36e-13	Downregulated
ENSMUSG00000024132	Eci1	871.7	-1.16906	0.17779	-6.57553	4.85e-11	3.73e-10	Downregulated
ENSMUSG00000024137	E4f1	156.827	-1.02955	0.242521	-4.24521	2.18e-05	6.85e-05	Downregulated
ENSMUSG00000024150	Mcfd2	3264.91	-1.28673	0.157662	-8.16132	3.31e-16	6.12e-15	Downregulated
ENSMUSG00000024151	Msh2	1761.52	-1.83151	0.203186	-9.01399	1.99e-19	6.67e-18	Downregulated
ENSMUSG00000024158	Hagh	588.446	-1.12226	0.217093	-5.16948	2.35e-07	9.89e-07	Downregulated
ENSMUSG00000024165	Jpt2	4307.66	-1.62927	0.169537	-9.61009	7.25e-22	3.82e-20	Downregulated
ENSMUSG00000024180	Tmem8	195.193	-1.39888	0.236716	-5.9095	3.43e-09	1.94e-08	Downregulated
ENSMUSG00000024187	Fam234a	2082.8	-1.41011	0.164572	-8.56838	1.05e-17	2.58e-16	Downregulated
ENSMUSG00000024191	Bnip1	925.15	-1.44714	0.179911	-8.04367	8.72e-16	1.52e-14	Downregulated
ENSMUSG00000024197	Plin3	1741.38	-1.95776	0.179506	-10.9064	1.07e-27	1.54e-25	Downregulated
ENSMUSG00000024228	Nudt12	452.137	-1.79592	0.207016	-8.67529	4.12e-18	1.1e-16	Downregulated
ENSMUSG00000024232	Bambi	180.528	-1.32596	0.299124	-4.43283	9.3e-06	3.09e-05	Downregulated
ENSMUSG00000024234	Mtpap	1654.6	-1.27381	0.170076	-7.48965	6.91e-14	8.51e-13	Downregulated
ENSMUSG00000024242	Map4k3	323.284	-1.07592	0.209354	-5.13921	2.76e-07	1.15e-06	Downregulated
ENSMUSG00000024246	Thumpd2	194.18	-2.16422	0.250769	-8.63035	6.12e-18	1.56e-16	Downregulated
ENSMUSG00000024248	Cox7a2l	3064.4	-1.20708	0.200867	-6.00934	1.86e-09	1.1e-08	Downregulated
ENSMUSG00000024259	Slc25a46	831.801	-2.1604	0.162818	-13.2689	3.51e-40	3.02e-37	Downregulated
ENSMUSG00000024271	Elp2	1546.32	-1.25746	0.157806	-7.96838	1.61e-15	2.67e-14	Downregulated
ENSMUSG00000024277	Mapre2	591.138	-1.78995	0.193267	-9.2615	2.02e-20	8.45e-19	Downregulated
ENSMUSG00000024286	Ccny	340.081	-2.01705	0.208727	-9.66356	4.31e-22	2.41e-20	Downregulated
ENSMUSG00000024313	Mep1b	228.625	-1.32219	0.267297	-4.94654	7.55e-07	2.95e-06	Downregulated
ENSMUSG00000024317	Rnf138	2214.25	-1.53974	0.167481	-9.19357	3.8e-20	1.49e-18	Downregulated
ENSMUSG00000024319	Vps52	231.141	-1.13982	0.226968	-5.02195	5.11e-07	2.05e-06	Downregulated
ENSMUSG00000024331	Dsc2	722.119	-2.28429	0.234374	-9.74634	1.91e-22	1.18e-20	Downregulated
ENSMUSG00000024334	H2-Oa	144.189	-1.40366	0.278719	-5.03609	4.75e-07	1.91e-06	Downregulated
ENSMUSG00000024346	Pfdn1	4576.13	-1.14763	0.184701	-6.21344	5.18e-10	3.36e-09	Downregulated
ENSMUSG00000024357	Sil1	373.939	-1.08874	0.206381	-5.27537	1.32e-07	5.82e-07	Downregulated
ENSMUSG00000024359	Hspa9	8830.2	-1.0895	0.154001	-7.07464	1.5e-12	1.5e-11	Downregulated
ENSMUSG00000024360	Etf1	11106.2	-1.03728	0.163463	-6.34565	2.21e-10	1.52e-09	Downregulated
ENSMUSG00000024370	Cdc23	1949.21	-1.26198	0.154544	-8.16586	3.19e-16	5.91e-15	Downregulated
ENSMUSG00000024371	C2	55.0635	-1.83897	0.394508	-4.66143	3.14e-06	1.12e-05	Downregulated
ENSMUSG00000024384	Iws1	705.268	-1.02522	0.17898	-5.72814	1.02e-08	5.33e-08	Downregulated
ENSMUSG00000024400	Wdr33	2259.91	-1.09195	0.156975	-6.95618	3.5e-12	3.3e-11	Downregulated
ENSMUSG00000024404	Riok3	3577.35	-1.43734	0.15641	-9.18958	3.94e-20	1.54e-18	Downregulated
ENSMUSG00000024406	Pou5f1	346.151	-1.47653	0.228752	-6.45473	1.08e-10	7.84e-10	Downregulated
ENSMUSG00000024410	Rmc1	3736.98	-1.40378	0.146331	-9.59323	8.54e-22	4.44e-20	Downregulated
ENSMUSG00000024413	Npc1	382.638	-1.24503	0.218992	-5.68528	1.31e-08	6.74e-08	Downregulated
ENSMUSG00000024414	Mrpl27	2272.4	-1.20075	0.181675	-6.6093	3.86e-11	3.01e-10	Downregulated
ENSMUSG00000024422	Dhx16	7543.1	-1.01369	0.194401	-5.21443	1.84e-07	7.91e-07	Downregulated
ENSMUSG00000024424	Ttc39c	268.844	-1.84304	0.219037	-8.41429	3.95e-17	8.69e-16	Downregulated
ENSMUSG00000024425	Ndfip1	8935	-1.98209	0.147963	-13.3959	6.39e-41	6.32e-38	Downregulated
ENSMUSG00000024429	Gnl1	152.725	-1.14911	0.255855	-4.49124	7.08e-06	2.38e-05	Downregulated
ENSMUSG00000024436	Mrps18b	3960.54	-1.06825	0.16706	-6.39441	1.61e-10	1.13e-09	Downregulated
ENSMUSG00000024442	Dele1	251.014	-1.68791	0.215544	-7.83096	4.84e-15	7.4e-14	Downregulated
ENSMUSG00000024446	Rpp21	2083.6	-1.15915	0.20608	-5.62476	1.86e-08	9.36e-08	Downregulated
ENSMUSG00000024454	Hdac3	1355.93	-1.18573	0.183202	-6.47227	9.65e-11	7.05e-10	Downregulated
ENSMUSG00000024456	Diaph1	263.912	-1.33458	0.238285	-5.60076	2.13e-08	1.06e-07	Downregulated
ENSMUSG00000024472	Dcp2	338.574	-1.82665	0.228757	-7.9851	1.4e-15	2.35e-14	Downregulated
ENSMUSG00000024477	Pggt1b	693.021	-1.28777	0.19014	-6.77279	1.26e-11	1.08e-10	Downregulated
ENSMUSG00000024480	Ap3s1	456.813	-1.16958	0.233243	-5.0144	5.32e-07	2.13e-06	Downregulated
ENSMUSG00000024487	Yipf5	3439.27	-1.4659	0.204265	-7.17649	7.15e-13	7.58e-12	Downregulated
ENSMUSG00000024493	Lars	993.989	-1.32447	0.176261	-7.51425	5.72e-14	7.22e-13	Downregulated
ENSMUSG00000024505	Dtwd2	239.944	-1.28126	0.211799	-6.04942	1.45e-09	8.76e-09	Downregulated
ENSMUSG00000024507	Hsd17b4	1039.22	-1.65418	0.166907	-9.91083	3.74e-23	2.6e-21	Downregulated
ENSMUSG00000024513	Mbd2	77.4357	-1.71468	0.342682	-5.00371	5.62e-07	2.24e-06	Downregulated
ENSMUSG00000024515	Smad4	401.059	-1.05434	0.20076	-5.25172	1.51e-07	6.56e-07	Downregulated
ENSMUSG00000024516	Sec11c	3361.72	-1.44788	0.183271	-7.90023	2.78e-15	4.45e-14	Downregulated
ENSMUSG00000024525	Impa2	759.712	-1.79006	0.198625	-9.01224	2.02e-19	6.77e-18	Downregulated
ENSMUSG00000024527	Afg3l2	516.134	-1.86326	0.188047	-9.90852	3.82e-23	2.65e-21	Downregulated
ENSMUSG00000024535	Snx24	102.114	-1.60616	0.301359	-5.32971	9.84e-08	4.42e-07	Downregulated
ENSMUSG00000024538	Ppic	871.021	-1.14276	0.187573	-6.09237	1.11e-09	6.84e-09	Downregulated
ENSMUSG00000024556	Me2	1335.49	-1.2116	0.189386	-6.39753	1.58e-10	1.11e-09	Downregulated
ENSMUSG00000024560	Cxxc1	170.923	-1.16292	0.272502	-4.26758	1.98e-05	6.23e-05	Downregulated
ENSMUSG00000024561	Mbd1	183.756	-1.75286	0.242921	-7.21575	5.36e-13	5.79e-12	Downregulated
ENSMUSG00000024563	Smad2	1662.6	-1.39737	0.155794	-8.96934	2.98e-19	9.73e-18	Downregulated
ENSMUSG00000024566	Atp9b	208.567	-1.22736	0.232554	-5.27775	1.31e-07	5.76e-07	Downregulated
ENSMUSG00000024570	Rbfa	330.021	-1.04851	0.217539	-4.81988	1.44e-06	5.4e-06	Downregulated
ENSMUSG00000024576	Csnk1a1	2995.34	-1.04729	0.152602	-6.8629	6.75e-12	6.04e-11	Downregulated
ENSMUSG00000024580	Grpel2	1273.8	-1.16982	0.184756	-6.3317	2.42e-10	1.66e-09	Downregulated
ENSMUSG00000024581	Napg	686.799	-1.1204	0.171171	-6.54549	5.93e-11	4.51e-10	Downregulated
ENSMUSG00000024587	Nars	9116.94	-1.11583	0.148708	-7.50345	6.22e-14	7.78e-13	Downregulated
ENSMUSG00000024588	Fech	1052.3	-1.43561	0.167547	-8.56841	1.05e-17	2.58e-16	Downregulated
ENSMUSG00000024589	Nedd4l	1220.68	-1.18965	0.175121	-6.79331	1.1e-11	9.49e-11	Downregulated
ENSMUSG00000024590	Lmnb1	269.202	-1.3915	0.22956	-6.06161	1.35e-09	8.17e-09	Downregulated
ENSMUSG00000024592	C330018D20Rik	771.017	-1.89114	0.234659	-8.0591	7.69e-16	1.35e-14	Downregulated
ENSMUSG00000024594	Prrc1	1199.09	-1.41472	0.193671	-7.30476	2.78e-13	3.12e-12	Downregulated
ENSMUSG00000024601	Isoc1	2050.33	-1.77651	0.185071	-9.59906	8.07e-22	4.21e-20	Downregulated
ENSMUSG00000024603	Dctn4	827.88	-1.06995	0.165901	-6.44937	1.12e-10	8.09e-10	Downregulated
ENSMUSG00000024614	Tmx3	1055.91	-1.21601	0.167702	-7.25102	4.14e-13	4.53e-12	Downregulated
ENSMUSG00000024644	Cndp2	8967.67	-1.42667	0.143191	-9.96339	2.2e-23	1.59e-21	Downregulated
ENSMUSG00000024645	Timm21	363.502	-1.98799	0.248932	-7.98606	1.39e-15	2.35e-14	Downregulated
ENSMUSG00000024660	Incenp	337.007	-1.1879	0.199851	-5.94395	2.78e-09	1.6e-08	Downregulated
ENSMUSG00000024663	Rab3il1	1580.74	-1.0228	0.155288	-6.5865	4.5e-11	3.48e-10	Downregulated
ENSMUSG00000024668	Sdhaf2	2420.09	-1.27469	0.173767	-7.33561	2.21e-13	2.53e-12	Downregulated
ENSMUSG00000024687	Osbp	227.984	-1.07732	0.221038	-4.8739	1.09e-06	4.18e-06	Downregulated
ENSMUSG00000024712	Rfk	12649.2	-1.08787	0.197448	-5.50965	3.6e-08	1.73e-07	Downregulated
ENSMUSG00000024725	Ostf1	10169	-1.72371	0.187278	-9.20402	3.45e-20	1.37e-18	Downregulated
ENSMUSG00000024726	Carnmt1	1384.17	-1.04247	0.16166	-6.44853	1.13e-10	8.13e-10	Downregulated
ENSMUSG00000024742	Fen1	40.0096	-1.20934	0.416451	-2.90391	0.00368535	0.00827456	Downregulated
ENSMUSG00000024758	Rtn3	2272.97	-1.46004	0.192791	-7.57316	3.64e-14	4.73e-13	Downregulated
ENSMUSG00000024759	Atl3	307.148	-1.64507	0.228857	-7.18818	6.57e-13	6.99e-12	Downregulated
ENSMUSG00000024764	Naa40	602.028	-1.2514	0.199373	-6.27668	3.46e-10	2.31e-09	Downregulated
ENSMUSG00000024766	Lipo3	202.007	-1.14788	0.241225	-4.75855	1.95e-06	7.17e-06	Downregulated
ENSMUSG00000024772	Ehd1	962.289	-1.22381	0.181189	-6.75436	1.43e-11	1.21e-10	Downregulated
ENSMUSG00000024780	Cdc37l1	597.58	-1.37068	0.178346	-7.68553	1.52e-14	2.11e-13	Downregulated
ENSMUSG00000024782	Ak3	90.4278	-2.28547	0.359441	-6.3584	2.04e-10	1.41e-09	Downregulated
ENSMUSG00000024784	Gpha2	344.544	-1.65082	0.282877	-5.83584	5.35e-09	2.93e-08	Downregulated
ENSMUSG00000024786	Majin	116.721	-1.24894	0.277717	-4.49716	6.89e-06	2.33e-05	Downregulated
ENSMUSG00000024787	Snx15	429.933	-1.11335	0.196925	-5.6537	1.57e-08	8e-08	Downregulated
ENSMUSG00000024791	Cdca5	2441.75	-1.11467	0.166242	-6.70515	2.01e-11	1.65e-10	Downregulated
ENSMUSG00000024799	Tm7sf2	147.093	-2.4765	0.267521	-9.25722	2.1e-20	8.72e-19	Downregulated
ENSMUSG00000024812	Tjp2	960.673	-1.63413	0.187375	-8.72117	2.75e-18	7.7e-17	Downregulated
ENSMUSG00000024817	Uhrf2	209.206	-1.30483	0.223359	-5.84186	5.16e-09	2.83e-08	Downregulated
ENSMUSG00000024833	Pola2	815.992	-1.57492	0.182711	-8.61972	6.71e-18	1.71e-16	Downregulated
ENSMUSG00000024835	Coro1b	1570.5	-2.15468	0.180643	-11.9279	8.47e-33	2.66e-30	Downregulated
ENSMUSG00000024845	Tmem134	670.499	-1.98465	0.217638	-9.11906	7.58e-20	2.81e-18	Downregulated
ENSMUSG00000024853	Sf3b2	1013.75	-1.10483	0.164098	-6.73274	1.67e-11	1.39e-10	Downregulated
ENSMUSG00000024854	Pold4	120.899	-1.95569	0.313576	-6.23672	4.47e-10	2.93e-09	Downregulated
ENSMUSG00000024866	Acy3	371.081	-1.31357	0.220729	-5.95106	2.66e-09	1.54e-08	Downregulated
ENSMUSG00000024868	Dkk1	207.163	-3.75013	0.332766	-11.2696	1.86e-29	3.49e-27	Downregulated
ENSMUSG00000024870	Rab1b	1204.74	-1.05441	0.196632	-5.36234	8.21e-08	3.74e-07	Downregulated
ENSMUSG00000024875	Yif1a	5498.21	-1.13427	0.145481	-7.7967	6.35e-15	9.52e-14	Downregulated
ENSMUSG00000024896	Minpp1	540.249	-1.56673	0.183303	-8.54723	1.26e-17	3.06e-16	Downregulated
ENSMUSG00000024902	Mrpl11	2124.23	-1.24157	0.181845	-6.82764	8.63e-12	7.6e-11	Downregulated
ENSMUSG00000024906	Mus81	297.149	-1.78139	0.255851	-6.96262	3.34e-12	3.16e-11	Downregulated
ENSMUSG00000024908	Ppp6r3	2287.17	-1.05023	0.160824	-6.5303	6.56e-11	4.93e-10	Downregulated
ENSMUSG00000024911	Fibp	860.046	-1.21516	0.182176	-6.67027	2.55e-11	2.05e-10	Downregulated
ENSMUSG00000024935	Slc1a1	1749.96	-1.0642	0.185866	-5.72562	1.03e-08	5.4e-08	Downregulated
ENSMUSG00000024942	Capn1	142.054	-1.06813	0.344759	-3.0982	0.001947	0.00457517	Downregulated
ENSMUSG00000024943	Smc5	1318.18	-1.02499	0.162761	-6.29749	3.03e-10	2.04e-09	Downregulated
ENSMUSG00000024944	Arl2	979.452	-1.03428	0.174571	-5.92467	3.13e-09	1.78e-08	Downregulated
ENSMUSG00000024949	Sf1	468.261	-1.01412	0.195889	-5.17703	2.25e-07	9.52e-07	Downregulated
ENSMUSG00000024958	Gpr137	91.5643	-1.20795	0.347158	-3.47954	0.000502277	0.00129746	Downregulated
ENSMUSG00000024959	Bad	922.962	-1.48006	0.184506	-8.02173	1.04e-15	1.78e-14	Downregulated
ENSMUSG00000024963	Dnajc4	414.142	-1.82767	0.207567	-8.80521	1.31e-18	3.83e-17	Downregulated
ENSMUSG00000024974	Smc3	2218.48	-1.13576	0.153114	-7.41772	1.19e-13	1.41e-12	Downregulated
ENSMUSG00000024975	Pdcd4	630.271	-1.70901	0.236508	-7.226	4.97e-13	5.39e-12	Downregulated
ENSMUSG00000024976	Shoc2	867.308	-1.22589	0.195301	-6.27692	3.45e-10	2.31e-09	Downregulated
ENSMUSG00000024981	Acsl5	148.955	-2.70099	0.366771	-7.36426	1.78e-13	2.07e-12	Downregulated
ENSMUSG00000024982	Zdhhc6	2348.82	-1.83423	0.190088	-9.6494	4.94e-22	2.72e-20	Downregulated
ENSMUSG00000024989	Cep55	634.513	-1.55114	0.185675	-8.35404	6.6e-17	1.4e-15	Downregulated
ENSMUSG00000024997	Prdx3	5668.98	-1.04663	0.160584	-6.51768	7.14e-11	5.33e-10	Downregulated
ENSMUSG00000025001	Hells	2255.47	-1.32213	0.171834	-7.69425	1.42e-14	1.98e-13	Downregulated
ENSMUSG00000025006	Sorbs1	639.439	-1.0939	0.188214	-5.81199	6.17e-09	3.36e-08	Downregulated
ENSMUSG00000025008	Tctn3	143.617	-1.11226	0.269279	-4.13052	3.62e-05	0.00011011	Downregulated
ENSMUSG00000025016	Tm9sf3	1983.92	-1.08213	0.153031	-7.07131	1.53e-12	1.54e-11	Downregulated
ENSMUSG00000025027	Xpnpep1	4152.48	-1.68058	0.163009	-10.3098	6.37e-25	6.02e-23	Downregulated
ENSMUSG00000025034	Trim8	203.459	-1.22446	0.238479	-5.13445	2.83e-07	1.18e-06	Downregulated
ENSMUSG00000025037	Maoa	798.619	-1.09502	0.281234	-3.89362	9.88e-05	0.000282292	Downregulated
ENSMUSG00000025038	Efhc2	225.225	-2.80637	0.754165	-3.72116	0.000198309	0.000543049	Downregulated
ENSMUSG00000025059	Gk	633.92	-1.007	0.176168	-5.71612	1.09e-08	5.69e-08	Downregulated
ENSMUSG00000025060	Slk	418.251	-1.44616	0.224051	-6.45463	1.08e-10	7.84e-10	Downregulated
ENSMUSG00000025076	Casp7	349.262	-1.58117	0.297063	-5.32267	1.02e-07	4.58e-07	Downregulated
ENSMUSG00000025078	Nhlrc2	358.298	-1.57934	0.220225	-7.17152	7.42e-13	7.83e-12	Downregulated
ENSMUSG00000025085	Ablim1	388.56	-1.07482	0.246658	-4.35752	1.32e-05	4.27e-05	Downregulated
ENSMUSG00000025086	Trub1	907.125	-1.57054	0.192254	-8.16908	3.11e-16	5.79e-15	Downregulated
ENSMUSG00000025091	Pnliprp2	851.198	-1.22934	0.216793	-5.67055	1.42e-08	7.3e-08	Downregulated
ENSMUSG00000025102	3110040N11Rik	778.5	-1.15891	0.181843	-6.37316	1.85e-10	1.29e-09	Downregulated
ENSMUSG00000025103	Btbd1	1300.82	-1.64957	0.194902	-8.46357	2.59e-17	5.97e-16	Downregulated
ENSMUSG00000025130	P4hb	7392.66	-1.6526	0.168867	-9.78643	1.29e-22	8.16e-21	Downregulated
ENSMUSG00000025139	Tollip	1870.29	-1.18066	0.173805	-6.79302	1.1e-11	9.5e-11	Downregulated
ENSMUSG00000025142	Aspscr1	513.103	-1.24291	0.179205	-6.93569	4.04e-12	3.77e-11	Downregulated
ENSMUSG00000025151	Maged1	298.838	-1.19228	0.248651	-4.79499	1.63e-06	6.06e-06	Downregulated
ENSMUSG00000025154	Arhgap19	378.715	-1.54612	0.188226	-8.21416	2.14e-16	4.12e-15	Downregulated
ENSMUSG00000025155	Dus1l	1171.38	-1.29379	0.17759	-7.28524	3.21e-13	3.58e-12	Downregulated
ENSMUSG00000025156	Gps1	3402.93	-1.24151	0.175609	-7.06971	1.55e-12	1.55e-11	Downregulated
ENSMUSG00000025157	Zdhhc16	424.669	-1.39513	0.216924	-6.43145	1.26e-10	9.02e-10	Downregulated
ENSMUSG00000025159	Mms19	465.923	-1.55919	0.20053	-7.77538	7.52e-15	1.11e-13	Downregulated
ENSMUSG00000025178	Pi4k2a	241.523	-1.2363	0.22763	-5.43118	5.6e-08	2.61e-07	Downregulated
ENSMUSG00000025190	Got1	9250.23	-1.51693	0.1784	-8.50296	1.85e-17	4.38e-16	Downregulated
ENSMUSG00000025193	Cutc	532.376	-1.29841	0.191342	-6.7858	1.15e-11	9.94e-11	Downregulated
ENSMUSG00000025196	Cpn1	1267.73	-1.38282	0.181545	-7.61695	2.6e-14	3.47e-13	Downregulated
ENSMUSG00000025200	Cwf19l1	573.437	-1.06398	0.175512	-6.06214	1.34e-09	8.15e-09	Downregulated
ENSMUSG00000025203	Scd2	1748	-1.21213	0.156054	-7.76735	8.01e-15	1.17e-13	Downregulated
ENSMUSG00000025204	Ndufb8	4298.85	-1.03195	0.16341	-6.3151	2.7e-10	1.84e-09	Downregulated
ENSMUSG00000025208	Mrpl43	1613.1	-1.16248	0.186681	-6.22711	4.75e-10	3.11e-09	Downregulated
ENSMUSG00000025217	Btrc	5556.38	-1.01706	0.181131	-5.61504	1.97e-08	9.86e-08	Downregulated
ENSMUSG00000025227	Mfsd13a	388.357	-2.06047	0.20427	-10.087	6.31e-24	4.98e-22	Downregulated
ENSMUSG00000025228	Actr1a	1444.02	-1.29975	0.172981	-7.51382	5.74e-14	7.24e-13	Downregulated
ENSMUSG00000025232	Hexa	5311.21	-1.95518	0.177243	-11.031	2.71e-28	4.42e-26	Downregulated
ENSMUSG00000025236	Adpgk	754.813	-1.4496	0.190934	-7.59212	3.15e-14	4.13e-13	Downregulated
ENSMUSG00000025240	Sacm1l	667.637	-1.62562	0.183768	-8.84605	9.07e-19	2.74e-17	Downregulated
ENSMUSG00000025246	Tbl1x	988.307	-1.71087	0.178657	-9.57628	1.01e-21	5.19e-20	Downregulated
ENSMUSG00000025260	Hsd17b10	1176.11	-1.6151	0.167436	-9.64606	5.11e-22	2.8e-20	Downregulated
ENSMUSG00000025261	Huwe1	2081.33	-1.0282	0.179006	-5.7439	9.25e-09	4.89e-08	Downregulated
ENSMUSG00000025271	Pfkfb1	431.539	-1.37949	0.178887	-7.71148	1.24e-14	1.75e-13	Downregulated
ENSMUSG00000025278	Flnb	1359.47	-1.23631	0.167836	-7.36617	1.76e-13	2.04e-12	Downregulated
ENSMUSG00000025289	Prdx4	4357.95	-1.34736	0.188797	-7.13659	9.57e-13	9.94e-12	Downregulated
ENSMUSG00000025326	Ube3a	714.225	-1.07547	0.173025	-6.21566	5.11e-10	3.32e-09	Downregulated
ENSMUSG00000025353	Ormdl2	2918.25	-1.10043	0.173613	-6.33838	2.32e-10	1.59e-09	Downregulated
ENSMUSG00000025354	Dnajc14	268.81	-1.27152	0.215547	-5.89904	3.66e-09	2.06e-08	Downregulated
ENSMUSG00000025357	Dgka	719.556	-1.23432	0.20317	-6.07528	1.24e-09	7.56e-09	Downregulated
ENSMUSG00000025358	Cdk2	2562.96	-2.0083	0.187653	-10.7022	9.94e-27	1.16e-24	Downregulated
ENSMUSG00000025359	Pmel	306.329	-1.56844	0.233659	-6.71253	1.91e-11	1.57e-10	Downregulated
ENSMUSG00000025366	Esyt1	396.812	-1.71718	0.195333	-8.79107	1.48e-18	4.31e-17	Downregulated
ENSMUSG00000025371	Chmp6	861.813	-1.00618	0.166744	-6.03429	1.6e-09	9.56e-09	Downregulated
ENSMUSG00000025374	Nabp2	272.733	-1.21614	0.218704	-5.56064	2.69e-08	1.32e-07	Downregulated
ENSMUSG00000025377	Tepsin	139.483	-1.5366	0.294049	-5.22567	1.74e-07	7.48e-07	Downregulated
ENSMUSG00000025381	Cnpy2	2073.31	-2.08314	0.194573	-10.7062	9.52e-27	1.13e-24	Downregulated
ENSMUSG00000025393	Atp5b	49271.4	-1.27961	0.147214	-8.69219	3.56e-18	9.7e-17	Downregulated
ENSMUSG00000025395	Prim1	2369.92	-1.21973	0.150203	-8.12051	4.64e-16	8.38e-15	Downregulated
ENSMUSG00000025396	Hsd17b6	577.244	-2.51862	0.186474	-13.5065	1.43e-41	1.49e-38	Downregulated
ENSMUSG00000025401	Myo1a	139.778	-1.75906	0.322906	-5.44758	5.11e-08	2.4e-07	Downregulated
ENSMUSG00000025403	Shmt2	548.685	-1.19582	0.196109	-6.09773	1.08e-09	6.63e-09	Downregulated
ENSMUSG00000025408	Ddit3	397.65	-1.09647	0.268224	-4.0879	4.35e-05	0.000130991	Downregulated
ENSMUSG00000025410	Dctn2	982.642	-1.57405	0.192631	-8.17131	3.05e-16	5.7e-15	Downregulated
ENSMUSG00000025413	Ttc4	2479.52	-1.24944	0.151946	-8.22294	1.99e-16	3.85e-15	Downregulated
ENSMUSG00000025421	Hdhd2	45.5571	-1.81962	0.408573	-4.4536	8.44e-06	2.82e-05	Downregulated
ENSMUSG00000025423	Pias2	2178.61	-1.30474	0.187358	-6.96389	3.31e-12	3.14e-11	Downregulated
ENSMUSG00000025428	Atp5a1	23875.1	-1.58433	0.154325	-10.2662	1e-24	9.03e-23	Downregulated
ENSMUSG00000025429	Pstpip2	221.083	-2.51788	0.232889	-10.8115	3.04e-27	3.93e-25	Downregulated
ENSMUSG00000025451	Paip1	1088.61	-1.14588	0.159541	-7.18236	6.85e-13	7.28e-12	Downregulated
ENSMUSG00000025464	Paox	211.678	-2.51344	0.244722	-10.2706	9.56e-25	8.75e-23	Downregulated
ENSMUSG00000025465	Echs1	3027.01	-1.89098	0.176765	-10.6977	1.04e-26	1.21e-24	Downregulated
ENSMUSG00000025466	Fuom	209.468	-1.32649	0.266681	-4.97408	6.56e-07	2.59e-06	Downregulated
ENSMUSG00000025470	Zfp511	751.665	-1.03538	0.182754	-5.66543	1.47e-08	7.51e-08	Downregulated
ENSMUSG00000025474	Tubgcp2	783.623	-1.3622	0.212977	-6.396	1.6e-10	1.12e-09	Downregulated
ENSMUSG00000025485	Ric8a	573.13	-1.40484	0.192158	-7.31088	2.65e-13	3e-12	Downregulated
ENSMUSG00000025486	Sirt3	225.313	-2.36646	0.297874	-7.94448	1.95e-15	3.19e-14	Downregulated
ENSMUSG00000025494	Sigirr	346.793	-1.75572	0.22248	-7.89161	2.98e-15	4.73e-14	Downregulated
ENSMUSG00000025505	Tmem80	178.767	-1.67201	0.245626	-6.80714	9.96e-12	8.69e-11	Downregulated
ENSMUSG00000025512	Chid1	1421.15	-1.73247	0.169448	-10.2242	1.54e-24	1.35e-22	Downregulated
ENSMUSG00000025521	Tmem192	3565.22	-1.24998	0.167548	-7.46042	8.62e-14	1.05e-12	Downregulated
ENSMUSG00000025525	Apool	2116.96	-1.44465	0.169586	-8.51867	1.61e-17	3.85e-16	Downregulated
ENSMUSG00000025533	Asl	577.679	-1.54379	0.193321	-7.98561	1.4e-15	2.35e-14	Downregulated
ENSMUSG00000025538	Sumf2	689.607	-1.40329	0.21128	-6.64182	3.1e-11	2.45e-10	Downregulated
ENSMUSG00000025544	Tm9sf2	5296.42	-1.37502	0.145246	-9.46682	2.88e-21	1.38e-19	Downregulated
ENSMUSG00000025545	Clybl	909.8	-1.97935	0.205238	-9.64414	5.2e-22	2.83e-20	Downregulated
ENSMUSG00000025575	Cant1	115.763	-1.00861	0.272133	-3.7063	0.000210307	0.000573682	Downregulated
ENSMUSG00000025579	Gaa	863.091	-1.00984	0.168702	-5.98594	2.15e-09	1.26e-08	Downregulated
ENSMUSG00000025584	Pde8a	161.088	-1.14805	0.310848	-3.6933	0.000221365	0.000601936	Downregulated
ENSMUSG00000025607	Copg2	326.785	-1.61517	0.241016	-6.7015	2.06e-11	1.68e-10	Downregulated
ENSMUSG00000025609	Mkln1	2170.79	-1.24093	0.154668	-8.02319	1.03e-15	1.76e-14	Downregulated
ENSMUSG00000025626	Phf6	1345.78	-1.34539	0.188885	-7.12279	1.06e-12	1.09e-11	Downregulated
ENSMUSG00000025645	Ccdc51	278.46	-1.20021	0.221683	-5.41409	6.16e-08	2.86e-07	Downregulated
ENSMUSG00000025647	Shisa5	420.469	-1.30804	0.27423	-4.76985	1.84e-06	6.8e-06	Downregulated
ENSMUSG00000025651	Uqcrc1	15524.6	-1.26781	0.146574	-8.64959	5.17e-18	1.35e-16	Downregulated
ENSMUSG00000025728	Pigq	754.088	-1.32189	0.185091	-7.14187	9.21e-13	9.59e-12	Downregulated
ENSMUSG00000025736	Jmjd8	43.4969	-1.40101	0.479789	-2.92006	0.00349963	0.00789523	Downregulated
ENSMUSG00000025745	Hadha	1465.38	-1.29897	0.186467	-6.96624	3.26e-12	3.09e-11	Downregulated
ENSMUSG00000025746	Il6	114.654	-2.16395	0.341941	-6.32843	2.48e-10	1.69e-09	Downregulated
ENSMUSG00000025759	Mfsd8	327.863	-1.33085	0.24307	-5.47515	4.37e-08	2.08e-07	Downregulated
ENSMUSG00000025781	Atp5c1	23818.6	-1.31308	0.151256	-8.68112	3.92e-18	1.05e-16	Downregulated
ENSMUSG00000025786	Zdhhc3	1646.52	-1.20026	0.162111	-7.40397	1.32e-13	1.56e-12	Downregulated
ENSMUSG00000025791	Pgm1	945.409	-2.00041	0.183278	-10.9146	9.81e-28	1.43e-25	Downregulated
ENSMUSG00000025792	Slc25a10	1164.2	-1.40388	0.180822	-7.7639	8.24e-15	1.2e-13	Downregulated
ENSMUSG00000025809	Itgb1	1787.71	-1.21695	0.170859	-7.12252	1.06e-12	1.09e-11	Downregulated
ENSMUSG00000025812	Pard3	654.588	-1.61958	0.172425	-9.39293	5.84e-21	2.68e-19	Downregulated
ENSMUSG00000025816	Sec61a2	422.973	-1.07245	0.183064	-5.85831	4.68e-09	2.59e-08	Downregulated
ENSMUSG00000025817	Nudt5	1437.3	-1.93318	0.172578	-11.2018	4e-29	7.18e-27	Downregulated
ENSMUSG00000025823	Pdia4	3808.04	-1.32788	0.194724	-6.8193	9.15e-12	8.03e-11	Downregulated
ENSMUSG00000025825	Iscu	2605.16	-1.03954	0.200159	-5.19356	2.06e-07	8.77e-07	Downregulated
ENSMUSG00000025856	Pdgfa	977.086	-1.15086	0.20762	-5.54308	2.97e-08	1.45e-07	Downregulated
ENSMUSG00000025858	Get4	3028.6	-1.40805	0.186084	-7.56673	3.83e-14	4.96e-13	Downregulated
ENSMUSG00000025860	Xiap	1092.53	-1.05541	0.193043	-5.46722	4.57e-08	2.17e-07	Downregulated
ENSMUSG00000025878	Uimc1	561.727	-1.20431	0.198692	-6.06122	1.35e-09	8.18e-09	Downregulated
ENSMUSG00000025894	Aasdhppt	1568.23	-1.06265	0.161248	-6.59014	4.39e-11	3.4e-10	Downregulated
ENSMUSG00000025898	Cwf19l2	449.713	-1.4217	0.186001	-7.64354	2.11e-14	2.87e-13	Downregulated
ENSMUSG00000025899	Alkbh8	402.917	-1.10593	0.196996	-5.61397	1.98e-08	9.91e-08	Downregulated
ENSMUSG00000025903	Lypla1	4120.68	-1.23807	0.154439	-8.0166	1.09e-15	1.86e-14	Downregulated
ENSMUSG00000025925	Terf1	2815.26	-1.06711	0.179578	-5.94232	2.81e-09	1.61e-08	Downregulated
ENSMUSG00000025930	Msc	441.905	-1.90969	0.702565	-2.71817	0.00656437	0.0141816	Downregulated
ENSMUSG00000025933	Tmem14a	214.323	-1.88793	0.240906	-7.83678	4.62e-15	7.1e-14	Downregulated
ENSMUSG00000025935	Tram1	3395.23	-1.12794	0.147715	-7.6359	2.24e-14	3.02e-13	Downregulated
ENSMUSG00000025937	Lactb2	8547.81	-1.32416	0.154699	-8.55958	1.13e-17	2.77e-16	Downregulated
ENSMUSG00000025940	Tmem70	6231.53	-1.23658	0.157811	-7.83583	4.66e-15	7.14e-14	Downregulated
ENSMUSG00000025950	Idh1	8951.41	-1.30332	0.143174	-9.10306	8.78e-20	3.2e-18	Downregulated
ENSMUSG00000025958	Creb1	590.683	-1.47351	0.187346	-7.86519	3.69e-15	5.75e-14	Downregulated
ENSMUSG00000025962	Fastkd2	1838.87	-1.09351	0.206527	-5.29476	1.19e-07	5.28e-07	Downregulated
ENSMUSG00000025968	Ndufs1	3529.21	-1.25786	0.14619	-8.6043	7.68e-18	1.93e-16	Downregulated
ENSMUSG00000025980	Hspd1	9967.25	-1.18203	0.179395	-6.58899	4.43e-11	3.42e-10	Downregulated
ENSMUSG00000025981	Coq10b	1178.38	-1.00204	0.180137	-5.56266	2.66e-08	1.31e-07	Downregulated
ENSMUSG00000026000	Lancl1	648.735	-1.45856	0.170283	-8.5655	1.08e-17	2.64e-16	Downregulated
ENSMUSG00000026003	Acadl	10301.8	-1.28534	0.176677	-7.2751	3.46e-13	3.83e-12	Downregulated
ENSMUSG00000026005	Rpe	1471.62	-1.02008	0.192591	-5.29662	1.18e-07	5.23e-07	Downregulated
ENSMUSG00000026014	Raph1	1277.49	-1.77666	0.182548	-9.73256	2.19e-22	1.32e-20	Downregulated
ENSMUSG00000026027	Stradb	667.173	-1.74188	0.192461	-9.05055	1.42e-19	4.95e-18	Downregulated
ENSMUSG00000026031	Cflar	84.1844	-1.30513	0.326781	-3.99391	6.5e-05	0.000190988	Downregulated
ENSMUSG00000026032	Ndufb3	3343.94	-1.21323	0.160156	-7.57529	3.58e-14	4.66e-13	Downregulated
ENSMUSG00000026035	Ppil3	1429.25	-1.07037	0.158851	-6.7382	1.6e-11	1.34e-10	Downregulated
ENSMUSG00000026036	Nif3l1	2156.3	-1.03908	0.160896	-6.4581	1.06e-10	7.68e-10	Downregulated
ENSMUSG00000026037	Orc2	1650.32	-1.17326	0.147746	-7.94108	2e-15	3.27e-14	Downregulated
ENSMUSG00000026039	Sgo2a	554.195	-1.16961	0.176473	-6.62767	3.41e-11	2.68e-10	Downregulated
ENSMUSG00000026047	Poglut2	113.488	-1.47866	0.370625	-3.98963	6.62e-05	0.000194293	Downregulated
ENSMUSG00000026078	Pdcl3	3393.14	-1.22944	0.180357	-6.81671	9.31e-12	8.17e-11	Downregulated
ENSMUSG00000026095	Asnsd1	293.662	-1.7499	0.20207	-8.6599	4.72e-18	1.25e-16	Downregulated
ENSMUSG00000026097	Ormdl1	1347.67	-1.0483	0.169952	-6.16821	6.91e-10	4.4e-09	Downregulated
ENSMUSG00000026098	Pms1	258.251	-1.67486	0.268004	-6.24937	4.12e-10	2.72e-09	Downregulated
ENSMUSG00000026111	Unc50	2730.17	-1.04504	0.146851	-7.11632	1.11e-12	1.14e-11	Downregulated
ENSMUSG00000026112	Coa5	2052.48	-1.22867	0.145219	-8.4608	2.66e-17	6.08e-16	Downregulated
ENSMUSG00000026123	Plekhb2	1228.27	-1.3278	0.184572	-7.19394	6.29e-13	6.71e-12	Downregulated
ENSMUSG00000026124	Cfc1	110.394	-2.79292	0.320254	-8.72096	2.76e-18	7.7e-17	Downregulated
ENSMUSG00000026134	Prim2	930.84	-1.3834	0.188573	-7.33616	2.2e-13	2.52e-12	Downregulated
ENSMUSG00000026142	Rhbdd1	207.226	-1.09043	0.254285	-4.2882	1.8e-05	5.71e-05	Downregulated
ENSMUSG00000026150	Mff	2598.85	-1.5478	0.160683	-9.63262	5.82e-22	3.13e-20	Downregulated
ENSMUSG00000026154	Sdhaf4	850.175	-1.89749	0.167679	-11.3162	1.09e-29	2.14e-27	Downregulated
ENSMUSG00000026155	Smap1	377.493	-1.61475	0.222746	-7.24927	4.19e-13	4.59e-12	Downregulated
ENSMUSG00000026159	Agfg1	1166	-1.08465	0.180877	-5.99661	2.01e-09	1.19e-08	Downregulated
ENSMUSG00000026172	Bcs1l	343.944	-1.43946	0.20156	-7.14159	9.23e-13	9.6e-12	Downregulated
ENSMUSG00000026174	Cnot9	2435.44	-1.16136	0.163077	-7.12154	1.07e-12	1.1e-11	Downregulated
ENSMUSG00000026179	Pnkd	886.278	-1.42226	0.187162	-7.59908	2.98e-14	3.93e-13	Downregulated
ENSMUSG00000026187	Xrcc5	1259.16	-1.82058	0.179804	-10.1254	4.26e-24	3.48e-22	Downregulated
ENSMUSG00000026192	Atic	271.237	-1.36249	0.208419	-6.53727	6.27e-11	4.74e-10	Downregulated
ENSMUSG00000026198	Abcb6	24.3622	-1.56041	0.554091	-2.81616	0.00486012	0.0107259	Downregulated
ENSMUSG00000026199	Ankzf1	134.745	-1.10797	0.261665	-4.23431	2.29e-05	7.19e-05	Downregulated
ENSMUSG00000026209	Dnpep	5193.97	-1.02428	0.1512	-6.77436	1.25e-11	1.07e-10	Downregulated
ENSMUSG00000026219	Trip12	4051.05	-1.14577	0.164126	-6.98102	2.93e-12	2.81e-11	Downregulated
ENSMUSG00000026229	Psmd1	11310.9	-1.00343	0.158039	-6.34927	2.16e-10	1.49e-09	Downregulated
ENSMUSG00000026239	Pde6d	613.457	-1.23924	0.202343	-6.12446	9.1e-10	5.68e-09	Downregulated
ENSMUSG00000026245	Farsb	7734.34	-1.31256	0.156125	-8.40708	4.2e-17	9.2e-16	Downregulated
ENSMUSG00000026248	Mrpl44	2143.74	-1.13729	0.17134	-6.63762	3.19e-11	2.52e-10	Downregulated
ENSMUSG00000026254	Eif4e2	5175.1	-1.1039	0.166887	-6.61464	3.72e-11	2.91e-10	Downregulated
ENSMUSG00000026260	Ndufa10	7933.54	-1.45065	0.168085	-8.63044	6.11e-18	1.56e-16	Downregulated
ENSMUSG00000026270	Capn10	315.321	-1.46369	0.21192	-6.90684	4.96e-12	4.54e-11	Downregulated
ENSMUSG00000026273	Mterf4	884.262	-1.02207	0.186652	-5.4758	4.36e-08	2.08e-07	Downregulated
ENSMUSG00000026275	Ppp1r7	2215.64	-1.17328	0.170807	-6.86906	6.46e-12	5.81e-11	Downregulated
ENSMUSG00000026276	45537	26.8322	-1.15994	0.504733	-2.29813	0.0215544	0.0422038	Downregulated
ENSMUSG00000026281	Dtymk	7735.01	-1.00406	0.171558	-5.85257	4.84e-09	2.68e-08	Downregulated
ENSMUSG00000026289	Atg16l1	458.559	-1.01674	0.182326	-5.57648	2.45e-08	1.21e-07	Downregulated
ENSMUSG00000026304	Rab17	1939.87	-1.72265	0.178975	-9.6251	6.26e-22	3.35e-20	Downregulated
ENSMUSG00000026305	Lrrfip1	1559.65	-1.75267	0.189124	-9.26729	1.91e-20	8.08e-19	Downregulated
ENSMUSG00000026309	Ilkap	648.173	-1.72725	0.191742	-9.00818	2.1e-19	6.99e-18	Downregulated
ENSMUSG00000026319	Relch	461.571	-1.01897	0.209615	-4.86113	1.17e-06	4.45e-06	Downregulated
ENSMUSG00000026321	Tnfrsf11a	79.2719	-1.38621	0.380629	-3.6419	0.000270634	0.000725631	Downregulated
ENSMUSG00000026341	Actr3	11349.6	-1.92618	0.162211	-11.8746	1.6e-32	4.53e-30	Downregulated
ENSMUSG00000026342	Slc35f5	597.216	-1.54584	0.213153	-7.25226	4.1e-13	4.49e-12	Downregulated
ENSMUSG00000026349	Ccnt2	1221.18	-1.22611	0.155977	-7.86084	3.82e-15	5.92e-14	Downregulated
ENSMUSG00000026355	Mcm6	3793.76	-1.79679	0.166191	-10.8116	3.03e-27	3.93e-25	Downregulated
ENSMUSG00000026356	Dars	6479.36	-1.38369	0.154815	-8.93771	3.97e-19	1.27e-17	Downregulated
ENSMUSG00000026380	Tfcp2l1	5322.85	-1.11218	0.143079	-7.77314	7.66e-15	1.13e-13	Downregulated
ENSMUSG00000026385	Dbi	4225.77	-1.24694	0.183435	-6.79771	1.06e-11	9.23e-11	Downregulated
ENSMUSG00000026388	3110009E18Rik	236.477	-1.17769	0.238997	-4.92763	8.32e-07	3.23e-06	Downregulated
ENSMUSG00000026393	Nek7	164.875	-1.1892	0.272069	-4.37096	1.24e-05	4.03e-05	Downregulated
ENSMUSG00000026404	Ddx59	697.157	-1.78274	0.182946	-9.74465	1.94e-22	1.2e-20	Downregulated
ENSMUSG00000026409	Pfkfb2	139.941	-1.24637	0.294531	-4.2317	2.32e-05	7.27e-05	Downregulated
ENSMUSG00000026421	Csrp1	4676.19	-1.25546	0.235977	-5.32026	1.04e-07	4.64e-07	Downregulated
ENSMUSG00000026427	Eif2d	4878.07	-1.18932	0.165651	-7.1797	6.99e-13	7.41e-12	Downregulated
ENSMUSG00000026434	Nucks1	1066.53	-1.10939	0.179484	-6.18096	6.37e-10	4.08e-09	Downregulated
ENSMUSG00000026455	Klhl12	570.794	-1.21615	0.193591	-6.28206	3.34e-10	2.24e-09	Downregulated
ENSMUSG00000026456	Cyb5r1	2347.41	-1.47857	0.18548	-7.97158	1.57e-15	2.6e-14	Downregulated
ENSMUSG00000026457	Adipor1	4575.15	-1.49893	0.17688	-8.47429	2.37e-17	5.47e-16	Downregulated
ENSMUSG00000026478	Lamc1	438.831	-1.84473	0.193201	-9.54826	1.32e-21	6.7e-20	Downregulated
ENSMUSG00000026480	Ncf2	232.816	-2.00783	0.329731	-6.08931	1.13e-09	6.97e-09	Downregulated
ENSMUSG00000026483	Fam129a	827.532	-1.59135	0.206884	-7.69199	1.45e-14	2.02e-13	Downregulated
ENSMUSG00000026495	Efcab2	146.167	-1.44003	0.280978	-5.12505	2.97e-07	1.23e-06	Downregulated
ENSMUSG00000026496	Parp1	1683.35	-1.1328	0.169181	-6.69578	2.15e-11	1.74e-10	Downregulated
ENSMUSG00000026499	Acbd3	361.767	-1.03752	0.19552	-5.30647	1.12e-07	4.97e-07	Downregulated
ENSMUSG00000026509	Capn2	529.212	-2.27819	0.21807	-10.447	1.51e-25	1.53e-23	Downregulated
ENSMUSG00000026520	Pycr2	616.394	-1.13634	0.235031	-4.83486	1.33e-06	5.03e-06	Downregulated
ENSMUSG00000026526	Fh1	3096.73	-2.04061	0.179175	-11.3889	4.75e-30	9.99e-28	Downregulated
ENSMUSG00000026547	Tagln2	17966.5	-1.37345	0.163474	-8.40166	4.4e-17	9.58e-16	Downregulated
ENSMUSG00000026548	Slamf9	241.26	-1.74212	0.231063	-7.5396	4.71e-14	5.98e-13	Downregulated
ENSMUSG00000026553	Copa	1131.04	-1.22785	0.173654	-7.07066	1.54e-12	1.54e-11	Downregulated
ENSMUSG00000026554	Dcaf8	323.324	-1.0958	0.200327	-5.47005	4.5e-08	2.14e-07	Downregulated
ENSMUSG00000026558	Uck2	3230.45	-1.19465	0.174608	-6.84189	7.82e-12	6.92e-11	Downregulated
ENSMUSG00000026563	Tada1	884.4	-1.49057	0.206841	-7.20634	5.75e-13	6.17e-12	Downregulated
ENSMUSG00000026566	Mpzl1	634.219	-1.43088	0.179679	-7.9635	1.67e-15	2.76e-14	Downregulated
ENSMUSG00000026575	Nme7	551.417	-1.27069	0.189897	-6.69148	2.21e-11	1.79e-10	Downregulated
ENSMUSG00000026576	Atp1b1	2134.34	-1.93434	0.209593	-9.22901	2.73e-20	1.11e-18	Downregulated
ENSMUSG00000026585	Kifap3	240.023	-1.1416	0.24988	-4.56858	4.91e-06	1.7e-05	Downregulated
ENSMUSG00000026594	Ralgps2	600.607	-1.42726	0.200508	-7.11822	1.09e-12	1.12e-11	Downregulated
ENSMUSG00000026600	Soat1	1751.4	-2.43716	0.222289	-10.9639	5.7e-28	8.94e-26	Downregulated
ENSMUSG00000026603	Smyd2	413.103	-1.33977	0.213353	-6.27962	3.39e-10	2.27e-09	Downregulated
ENSMUSG00000026605	Cenpf	1094.16	-1.1401	0.161079	-7.07785	1.46e-12	1.47e-11	Downregulated
ENSMUSG00000026608	Kctd3	230.656	-1.08063	0.250278	-4.31771	1.58e-05	5.05e-05	Downregulated
ENSMUSG00000026615	Eprs	2854.32	-1.01451	0.158	-6.42093	1.35e-10	9.61e-10	Downregulated
ENSMUSG00000026618	Iars2	637.949	-2.01348	0.221471	-9.0914	9.78e-20	3.5e-18	Downregulated
ENSMUSG00000026626	Ppp2r5a	343.588	-1.19145	0.248372	-4.79703	1.61e-06	6e-06	Downregulated
ENSMUSG00000026632	Tatdn3	265.188	-1.37171	0.210571	-6.51426	7.3e-11	5.44e-10	Downregulated
ENSMUSG00000026634	Angel2	429.314	-1.40698	0.17874	-7.87165	3.5e-15	5.48e-14	Downregulated
ENSMUSG00000026638	Irf6	316.057	-1.48166	0.200919	-7.37444	1.65e-13	1.93e-12	Downregulated
ENSMUSG00000026643	Nmt2	2773.86	-1.07333	0.164945	-6.5072	7.66e-11	5.68e-10	Downregulated
ENSMUSG00000026646	Suv39h2	259.15	-1.11974	0.226852	-4.93602	7.97e-07	3.1e-06	Downregulated
ENSMUSG00000026655	Fam107b	1470.69	-1.72219	0.187906	-9.16519	4.95e-20	1.89e-18	Downregulated
ENSMUSG00000026669	Mcm10	1243.86	-1.28818	0.197961	-6.50724	7.65e-11	5.68e-10	Downregulated
ENSMUSG00000026672	Optn	462.618	-1.95076	0.238958	-8.16359	3.25e-16	6.02e-15	Downregulated
ENSMUSG00000026675	Hsd17b7	395.103	-1.008	0.225079	-4.4784	7.52e-06	2.52e-05	Downregulated
ENSMUSG00000026683	Nuf2	691.574	-1.38631	0.176316	-7.86263	3.76e-15	5.84e-14	Downregulated
ENSMUSG00000026687	Aldh9a1	1211.95	-1.94179	0.201223	-9.64995	4.92e-22	2.72e-20	Downregulated
ENSMUSG00000026688	Mgst3	2758.54	-2.43716	0.461885	-5.27655	1.32e-07	5.79e-07	Downregulated
ENSMUSG00000026696	Vamp4	298.55	-1.11036	0.231874	-4.78862	1.68e-06	6.24e-06	Downregulated
ENSMUSG00000026698	Pigc	378.526	-1.37289	0.214439	-6.40227	1.53e-10	1.08e-09	Downregulated
ENSMUSG00000026707	Nsun6	198.553	-1.30683	0.240668	-5.43002	5.63e-08	2.63e-07	Downregulated
ENSMUSG00000026709	Dars2	860.654	-1.72542	0.230669	-7.48006	7.43e-14	9.12e-13	Downregulated
ENSMUSG00000026723	Trdmt1	728.004	-1.39023	0.185303	-7.50244	6.26e-14	7.84e-13	Downregulated
ENSMUSG00000026730	Pter	417.48	-1.28693	0.187601	-6.85991	6.89e-12	6.16e-11	Downregulated
ENSMUSG00000026739	Bmi1	653.07	-1.16785	0.180196	-6.48098	9.11e-11	6.68e-10	Downregulated
ENSMUSG00000026749	Nek6	4195.2	-1.73002	0.15987	-10.8214	2.73e-27	3.59e-25	Downregulated
ENSMUSG00000026755	Arpc5l	3417.2	-1.10503	0.168233	-6.56841	5.09e-11	3.9e-10	Downregulated
ENSMUSG00000026766	Mmadhc	3243.4	-1.50312	0.172652	-8.70604	3.15e-18	8.67e-17	Downregulated
ENSMUSG00000026767	Mindy3	622.745	-1.21461	0.208689	-5.82018	5.88e-09	3.21e-08	Downregulated
ENSMUSG00000026790	Odf2	655.636	-1.43103	0.172573	-8.29233	1.11e-16	2.25e-15	Downregulated
ENSMUSG00000026791	Slc2a8	597.885	-1.30883	0.185189	-7.06754	1.58e-12	1.58e-11	Downregulated
ENSMUSG00000026810	Dpm2	1833.8	-1.05469	0.175699	-6.00283	1.94e-09	1.15e-08	Downregulated
ENSMUSG00000026820	Ptges2	783.123	-1.27868	0.18863	-6.77879	1.21e-11	1.04e-10	Downregulated
ENSMUSG00000026827	Gpd2	3411.85	-1.0141	0.182189	-5.56619	2.6e-08	1.28e-07	Downregulated
ENSMUSG00000026849	Tor1a	1309.08	-1.04241	0.174766	-5.96457	2.45e-09	1.42e-08	Downregulated
ENSMUSG00000026853	Crat	461.016	-1.47797	0.241197	-6.12767	8.92e-10	5.58e-09	Downregulated
ENSMUSG00000026856	Dolpp1	705.677	-1.25083	0.176904	-7.07068	1.54e-12	1.54e-11	Downregulated
ENSMUSG00000026860	Sh3glb2	173.828	-1.08583	0.2609	-4.16185	3.16e-05	9.69e-05	Downregulated
ENSMUSG00000026864	Hspa5	17373	-1.31192	0.155291	-8.44813	2.96e-17	6.7e-16	Downregulated
ENSMUSG00000026867	Gapvd1	513.543	-1.02818	0.184289	-5.57917	2.42e-08	1.19e-07	Downregulated
ENSMUSG00000026878	Rab14	3453.98	-1.11581	0.143779	-7.76058	8.45e-15	1.23e-13	Downregulated
ENSMUSG00000026879	Gsn	706.485	-1.34512	0.191125	-7.03793	1.95e-12	1.92e-11	Downregulated
ENSMUSG00000026887	Mrrf	1078.68	-1.01807	0.168867	-6.0288	1.65e-09	9.86e-09	Downregulated
ENSMUSG00000026888	Grb14	245.015	-1.21043	0.277356	-4.36417	1.28e-05	4.15e-05	Downregulated
ENSMUSG00000026895	Ndufa8	4587.46	-1.4552	0.195383	-7.44796	9.48e-14	1.14e-12	Downregulated
ENSMUSG00000026914	Psmd14	18164.7	-1.03621	0.167611	-6.18224	6.32e-10	4.05e-09	Downregulated
ENSMUSG00000026921	Egfl7	858.666	-1.86884	0.202269	-9.23938	2.48e-20	1.02e-18	Downregulated
ENSMUSG00000026925	Inpp5e	56.8889	-1.20127	0.384866	-3.12127	0.00180074	0.00425728	Downregulated
ENSMUSG00000026926	Pmpca	3262	-1.27681	0.139068	-9.18122	4.26e-20	1.65e-18	Downregulated
ENSMUSG00000026927	Entr1	1144.2	-1.19534	0.174303	-6.85783	6.99e-12	6.24e-11	Downregulated
ENSMUSG00000026942	Traf2	374.173	-1.14023	0.201645	-5.65465	1.56e-08	7.97e-08	Downregulated
ENSMUSG00000026956	Uap1l1	1574.5	-1.21551	0.173388	-7.01038	2.38e-12	2.31e-11	Downregulated
ENSMUSG00000026958	Dpp7	1446.5	-1.28101	0.196419	-6.52184	6.95e-11	5.2e-10	Downregulated
ENSMUSG00000026960	Arl6ip6	1150.22	-1.48966	0.156316	-9.52978	1.58e-21	7.85e-20	Downregulated
ENSMUSG00000026965	Anapc2	599.187	-1.36265	0.181793	-7.49563	6.6e-14	8.21e-13	Downregulated
ENSMUSG00000026970	Rbms1	970.698	-2.11858	0.215497	-9.83111	8.27e-23	5.43e-21	Downregulated
ENSMUSG00000026972	Arrdc1	481.079	-1.14597	0.211368	-5.42168	5.9e-08	2.75e-07	Downregulated
ENSMUSG00000026975	Dph7	393.732	-1.21427	0.204669	-5.93288	2.98e-09	1.7e-08	Downregulated
ENSMUSG00000026977	45358	1666.28	-1.03153	0.172273	-5.98776	2.13e-09	1.25e-08	Downregulated
ENSMUSG00000026981	Il1rn	200.831	-2.21001	0.316514	-6.98235	2.9e-12	2.79e-11	Downregulated
ENSMUSG00000026987	Baz2b	328.134	-1.16665	0.20812	-5.60568	2.07e-08	1.04e-07	Downregulated
ENSMUSG00000026994	Galnt3	337.309	-1.75224	0.222274	-7.88321	3.19e-15	5.03e-14	Downregulated
ENSMUSG00000027001	Dusp19	323.531	-1.98295	0.199702	-9.92952	3.1e-23	2.2e-21	Downregulated
ENSMUSG00000027006	Dnajc10	1140.33	-1.83048	0.182817	-10.0126	1.34e-23	1e-21	Downregulated
ENSMUSG00000027011	Ube2e3	2921.64	-1.66063	0.177576	-9.35166	8.63e-21	3.89e-19	Downregulated
ENSMUSG00000027012	Dync1i2	2212.57	-1.34874	0.167841	-8.03582	9.3e-16	1.61e-14	Downregulated
ENSMUSG00000027067	Ssrp1	1625.37	-1.39288	0.169446	-8.22021	2.03e-16	3.93e-15	Downregulated
ENSMUSG00000027074	Slc43a3	6063.22	-1.30734	0.157863	-8.28145	1.22e-16	2.44e-15	Downregulated
ENSMUSG00000027078	Ube2l6	458.827	-3.06598	0.251192	-12.2057	2.9e-34	1.3e-31	Downregulated
ENSMUSG00000027088	Phospho2	440.819	-1.59145	0.177135	-8.98437	2.6e-19	8.55e-18	Downregulated
ENSMUSG00000027099	Mtx2	5973.55	-1.3226	0.181861	-7.27261	3.53e-13	3.9e-12	Downregulated
ENSMUSG00000027107	Chrna1	231.67	-1.58194	0.217479	-7.27397	3.49e-13	3.86e-12	Downregulated
ENSMUSG00000027109	Sp3	862.06	-1.52917	0.165961	-9.21401	3.14e-20	1.26e-18	Downregulated
ENSMUSG00000027111	Itga6	1047.67	-1.37807	0.167835	-8.21087	2.2e-16	4.22e-15	Downregulated
ENSMUSG00000027132	Katnbl1	1503.58	-1.062	0.159946	-6.63975	3.14e-11	2.49e-10	Downregulated
ENSMUSG00000027134	Lpcat4	326.872	-1.53602	0.222277	-6.91038	4.83e-12	4.44e-11	Downregulated
ENSMUSG00000027160	Ccdc34	225.316	-1.75275	0.264287	-6.63199	3.31e-11	2.61e-10	Downregulated
ENSMUSG00000027163	Commd9	1115.7	-1.18961	0.176294	-6.74785	1.5e-11	1.26e-10	Downregulated
ENSMUSG00000027167	Elp4	586.468	-1.58236	0.181856	-8.70119	3.28e-18	8.99e-17	Downregulated
ENSMUSG00000027171	Prrg4	209.702	-1.33911	0.311852	-4.29404	1.75e-05	5.58e-05	Downregulated
ENSMUSG00000027173	Depdc7	4176.23	-1.02965	0.164485	-6.25982	3.85e-10	2.56e-09	Downregulated
ENSMUSG00000027176	Cstf3	917.86	-1.04554	0.212219	-4.9267	8.36e-07	3.24e-06	Downregulated
ENSMUSG00000027180	Fbxo3	1224.37	-1.74687	0.191928	-9.10174	8.89e-20	3.23e-18	Downregulated
ENSMUSG00000027184	Caprin1	5742.64	-1.43963	0.143564	-10.0278	1.15e-23	8.72e-22	Downregulated
ENSMUSG00000027185	Nat10	276.722	-1.33619	0.213661	-6.25378	4.01e-10	2.65e-09	Downregulated
ENSMUSG00000027186	Elf5	82.5685	-2.58317	0.406412	-6.35605	2.07e-10	1.43e-09	Downregulated
ENSMUSG00000027187	Cat	2591.99	-1.43853	0.181611	-7.92093	2.36e-15	3.79e-14	Downregulated
ENSMUSG00000027193	Api5	5478.37	-1.33637	0.162258	-8.23606	1.78e-16	3.47e-15	Downregulated
ENSMUSG00000027198	Ext2	402.568	-2.21434	0.25138	-8.80874	1.27e-18	3.73e-17	Downregulated
ENSMUSG00000027203	Dut	9119.07	-1.37668	0.186339	-7.38804	1.49e-13	1.75e-12	Downregulated
ENSMUSG00000027207	Galk2	371.097	-1.63794	0.213228	-7.68162	1.57e-14	2.17e-13	Downregulated
ENSMUSG00000027215	Cd82	200.458	-1.66232	0.329112	-5.05092	4.4e-07	1.78e-06	Downregulated
ENSMUSG00000027222	Pex16	976.544	-1.08993	0.160334	-6.79791	1.06e-11	9.23e-11	Downregulated
ENSMUSG00000027227	Sord	30306.9	-1.44454	0.186328	-7.75268	9e-15	1.3e-13	Downregulated
ENSMUSG00000027229	Terb2	470.844	-1.59267	0.199315	-7.99071	1.34e-15	2.26e-14	Downregulated
ENSMUSG00000027233	Patl2	866.393	-2.29855	0.171756	-13.3827	7.64e-41	6.86e-38	Downregulated
ENSMUSG00000027239	Mdk	221.805	-1.35511	0.274361	-4.93913	7.85e-07	3.05e-06	Downregulated
ENSMUSG00000027242	Wdr76	407.732	-1.29555	0.212856	-6.08652	1.15e-09	7.08e-09	Downregulated
ENSMUSG00000027243	Harbi1	369.013	-1.47002	0.223534	-6.57627	4.82e-11	3.71e-10	Downregulated
ENSMUSG00000027244	Atg13	1834.2	-1.39594	0.163566	-8.5344	1.41e-17	3.39e-16	Downregulated
ENSMUSG00000027246	Ell3	34.0488	-1.76092	0.471133	-3.73764	0.000185755	0.00051051	Downregulated
ENSMUSG00000027247	Arhgap1	3630.99	-1.12199	0.177792	-6.31069	2.78e-10	1.88e-09	Downregulated
ENSMUSG00000027248	Pdia3	18568.4	-1.34257	0.152107	-8.82652	1.08e-18	3.22e-17	Downregulated
ENSMUSG00000027255	Arfgap2	291.183	-1.08643	0.228418	-4.75631	1.97e-06	7.24e-06	Downregulated
ENSMUSG00000027259	Adal	647.108	-1.49223	0.168213	-8.87108	7.24e-19	2.25e-17	Downregulated
ENSMUSG00000027263	Tubgcp4	262.97	-1.2989	0.235165	-5.52336	3.33e-08	1.61e-07	Downregulated
ENSMUSG00000027272	Ubr1	647.424	-1.01464	0.189759	-5.347	8.94e-08	4.05e-07	Downregulated
ENSMUSG00000027274	Mkks	404.729	-1.03205	0.180425	-5.7201	1.06e-08	5.56e-08	Downregulated
ENSMUSG00000027287	Snap23	2880.74	-1.33442	0.178711	-7.46688	8.21e-14	9.98e-13	Downregulated
ENSMUSG00000027288	Zfp106	2039.48	-1.0952	0.155091	-7.06168	1.64e-12	1.64e-11	Downregulated
ENSMUSG00000027291	Vps39	221.672	-1.14802	0.224603	-5.11131	3.2e-07	1.32e-06	Downregulated
ENSMUSG00000027293	Ehd4	412.806	-1.23335	0.195565	-6.3066	2.85e-10	1.93e-09	Downregulated
ENSMUSG00000027300	Ubox5	389.204	-1.10989	0.231149	-4.80161	1.57e-06	5.87e-06	Downregulated
ENSMUSG00000027303	Ptpra	629.81	-1.47506	0.178109	-8.28176	1.21e-16	2.43e-15	Downregulated
ENSMUSG00000027305	Ndufaf1	1141.18	-1.08606	0.158218	-6.86429	6.68e-12	5.99e-11	Downregulated
ENSMUSG00000027306	Nusap1	2697.46	-1.29211	0.159757	-8.08799	6.07e-16	1.08e-14	Downregulated
ENSMUSG00000027315	Spint1	3408.52	-1.42011	0.162854	-8.72016	2.78e-18	7.75e-17	Downregulated
ENSMUSG00000027317	Ppp1r14d	483.264	-1.35847	0.253555	-5.3577	8.43e-08	3.84e-07	Downregulated
ENSMUSG00000027323	Rad51	4133.87	-1.47403	0.152548	-9.66272	4.34e-22	2.42e-20	Downregulated
ENSMUSG00000027330	Cdc25b	129.767	-1.21529	0.269382	-4.5114	6.44e-06	2.18e-05	Downregulated
ENSMUSG00000027331	Knstrn	785.387	-1.46182	0.183053	-7.9858	1.4e-15	2.35e-14	Downregulated
ENSMUSG00000027332	Ivd	437.396	-1.48935	0.211965	-7.02643	2.12e-12	2.07e-11	Downregulated
ENSMUSG00000027341	Tmem230	1397.01	-1.58021	0.175383	-9.01006	2.06e-19	6.88e-18	Downregulated
ENSMUSG00000027353	Mcm8	710.692	-2.07817	0.170357	-12.1989	3.15e-34	1.35e-31	Downregulated
ENSMUSG00000027363	Usp8	835.506	-1.04395	0.16766	-6.22656	4.77e-10	3.11e-09	Downregulated
ENSMUSG00000027367	Stard7	569.918	-1.62879	0.175252	-9.29402	1.49e-20	6.41e-19	Downregulated
ENSMUSG00000027371	Fahd2a	231.895	-1.23133	0.232253	-5.30168	1.15e-07	5.1e-07	Downregulated
ENSMUSG00000027374	Mrps5	606.005	-1.53267	0.200755	-7.63453	2.27e-14	3.05e-13	Downregulated
ENSMUSG00000027384	Ndufaf5	305.642	-1.54984	0.210836	-7.35092	1.97e-13	2.27e-12	Downregulated
ENSMUSG00000027395	Polr1b	956.981	-1.11123	0.165034	-6.73331	1.66e-11	1.38e-10	Downregulated
ENSMUSG00000027397	Slc20a1	2256.74	-1.73487	0.15886	-10.9207	9.18e-28	1.36e-25	Downregulated
ENSMUSG00000027406	Idh3b	8839.39	-1.41943	0.13704	-10.3578	3.86e-25	3.69e-23	Downregulated
ENSMUSG00000027408	Cpxm1	270.038	-1.66973	0.249518	-6.69182	2.2e-11	1.79e-10	Downregulated
ENSMUSG00000027411	Vps16	571.022	-1.16316	0.180897	-6.42996	1.28e-10	9.1e-10	Downregulated
ENSMUSG00000027422	Rrbp1	660.937	-1.41393	0.172234	-8.2093	2.22e-16	4.27e-15	Downregulated
ENSMUSG00000027423	Snx5	13403.8	-1.24111	0.151981	-8.16626	3.18e-16	5.9e-15	Downregulated
ENSMUSG00000027424	Mgme1	1213.21	-1.21745	0.150559	-8.08622	6.15e-16	1.1e-14	Downregulated
ENSMUSG00000027428	Rbbp9	677.76	-1.19284	0.177045	-6.73747	1.61e-11	1.35e-10	Downregulated
ENSMUSG00000027429	Sec23b	1818.82	-1.26733	0.165913	-7.63855	2.2e-14	2.97e-13	Downregulated
ENSMUSG00000027430	Dtd1	568.973	-1.2165	0.23201	-5.24331	1.58e-07	6.84e-07	Downregulated
ENSMUSG00000027433	Xrn2	2652.14	-1.10823	0.162275	-6.82934	8.53e-12	7.51e-11	Downregulated
ENSMUSG00000027439	Gzf1	152.785	-1.39066	0.251235	-5.5353	3.11e-08	1.51e-07	Downregulated
ENSMUSG00000027447	Cst3	4713.4	-1.03528	0.181563	-5.70205	1.18e-08	6.15e-08	Downregulated
ENSMUSG00000027452	Acss1	151.887	-2.28404	0.283043	-8.06959	7.05e-16	1.25e-14	Downregulated
ENSMUSG00000027454	Gins1	1969.24	-1.05985	0.157105	-6.74614	1.52e-11	1.28e-10	Downregulated
ENSMUSG00000027455	Nsfl1c	4625.46	-1.06469	0.160377	-6.63869	3.16e-11	2.5e-10	Downregulated
ENSMUSG00000027456	Sdcbp2	975.009	-1.4029	0.536249	-2.61613	0.00889326	0.0187539	Downregulated
ENSMUSG00000027463	Slc52a3	267.456	-2.05424	0.218009	-9.42272	4.4e-21	2.05e-19	Downregulated
ENSMUSG00000027466	Rbck1	402.701	-1.17394	0.192719	-6.09144	1.12e-09	6.88e-09	Downregulated
ENSMUSG00000027469	Tpx2	2407.73	-1.04021	0.147565	-7.04917	1.8e-12	1.78e-11	Downregulated
ENSMUSG00000027478	Dnmt3b	693.055	-2.05435	0.23261	-8.83176	1.03e-18	3.08e-17	Downregulated
ENSMUSG00000027479	Mapre1	8583.95	-1.01891	0.165929	-6.14063	8.22e-10	5.17e-09	Downregulated
ENSMUSG00000027487	Cdk5rap1	1024.97	-1.0313	0.23466	-4.39488	1.11e-05	3.64e-05	Downregulated
ENSMUSG00000027495	Fam210b	443.672	-1.25907	0.195327	-6.44597	1.15e-10	8.26e-10	Downregulated
ENSMUSG00000027506	Tpd52	10678.2	-1.30346	0.157239	-8.28969	1.14e-16	2.3e-15	Downregulated
ENSMUSG00000027509	Rae1	3134.21	-1.35028	0.156651	-8.61966	6.72e-18	1.71e-16	Downregulated
ENSMUSG00000027519	Rab22a	240.316	-1.01101	0.220616	-4.58268	4.59e-06	1.59e-05	Downregulated
ENSMUSG00000027531	Impa1	1409.61	-1.24185	0.17172	-7.23187	4.76e-13	5.18e-12	Downregulated
ENSMUSG00000027533	Fabp5	9251.34	-1.21299	0.216351	-5.60655	2.06e-08	1.03e-07	Downregulated
ENSMUSG00000027540	Ptpn1	530.277	-1.16437	0.194023	-6.00123	1.96e-09	1.16e-08	Downregulated
ENSMUSG00000027546	Atp9a	310.291	-1.54428	0.228506	-6.75816	1.4e-11	1.18e-10	Downregulated
ENSMUSG00000027551	Zfp64	601.145	-1.26595	0.205863	-6.14946	7.77e-10	4.92e-09	Downregulated
ENSMUSG00000027569	Mrgbp	281.048	-1.51837	0.251042	-6.04826	1.46e-09	8.82e-09	Downregulated
ENSMUSG00000027573	Gid8	514.653	-1.17033	0.192631	-6.07551	1.24e-09	7.55e-09	Downregulated
ENSMUSG00000027582	Zgpat	125.699	-1.21802	0.292813	-4.15971	3.19e-05	9.77e-05	Downregulated
ENSMUSG00000027589	Pcmtd2	158.095	-1.80096	0.247139	-7.28725	3.16e-13	3.53e-12	Downregulated
ENSMUSG00000027597	Ahcy	1060.15	-1.52165	0.189115	-8.04618	8.54e-16	1.49e-14	Downregulated
ENSMUSG00000027599	Armc1	2165.2	-1.40034	0.162683	-8.60777	7.45e-18	1.88e-16	Downregulated
ENSMUSG00000027601	Mtfr1	6030.49	-1.6028	0.175897	-9.1121	8.08e-20	2.99e-18	Downregulated
ENSMUSG00000027605	Acss2	314.069	-1.92406	0.193967	-9.9195	3.42e-23	2.41e-21	Downregulated
ENSMUSG00000027610	Gss	4037.43	-1.601	0.181698	-8.81135	1.24e-18	3.65e-17	Downregulated
ENSMUSG00000027611	Procr	68.6463	-1.07416	0.424094	-2.53282	0.0113148	0.0234184	Downregulated
ENSMUSG00000027615	Hps3	231.798	-2.14028	0.239256	-8.94559	3.7e-19	1.19e-17	Downregulated
ENSMUSG00000027628	Aar2	688.806	-1.26105	0.183066	-6.88849	5.64e-12	5.13e-11	Downregulated
ENSMUSG00000027630	Tbl1xr1	972.189	-1.47379	0.183508	-8.03122	9.65e-16	1.66e-14	Downregulated
ENSMUSG00000027634	Ndrg3	1761.43	-1.33758	0.154022	-8.68433	3.81e-18	1.02e-16	Downregulated
ENSMUSG00000027637	Rab5if	1017.7	-1.11752	0.212017	-5.2709	1.36e-07	5.95e-07	Downregulated
ENSMUSG00000027641	Rbl1	340.705	-1.80199	0.231442	-7.7859	6.92e-15	1.03e-13	Downregulated
ENSMUSG00000027642	Rpn2	6419.49	-1.59595	0.159098	-10.0312	1.11e-23	8.45e-22	Downregulated
ENSMUSG00000027650	Tti1	373.313	-1.14202	0.211703	-5.39444	6.87e-08	3.17e-07	Downregulated
ENSMUSG00000027654	Fam83d	758.24	-1.29713	0.162522	-7.98124	1.45e-15	2.42e-14	Downregulated
ENSMUSG00000027660	Skil	855.771	-1.14641	0.208176	-5.50691	3.65e-08	1.76e-07	Downregulated
ENSMUSG00000027667	Zfp639	670.847	-1.30996	0.187094	-7.00164	2.53e-12	2.45e-11	Downregulated
ENSMUSG00000027668	Mfn1	1653.67	-1.4381	0.158084	-9.09706	9.28e-20	3.35e-18	Downregulated
ENSMUSG00000027671	Actl6a	2233.48	-1.11819	0.166021	-6.73522	1.64e-11	1.37e-10	Downregulated
ENSMUSG00000027673	Ndufb5	3770.77	-1.38033	0.190876	-7.23155	4.78e-13	5.19e-12	Downregulated
ENSMUSG00000027677	Ttc14	870.249	-1.30489	0.163205	-7.99538	1.29e-15	2.19e-14	Downregulated
ENSMUSG00000027679	Dnajc19	3788.74	-1.19527	0.179651	-6.65328	2.87e-11	2.29e-10	Downregulated
ENSMUSG00000027680	Fxr1	3145.83	-1.23072	0.16691	-7.37352	1.66e-13	1.94e-12	Downregulated
ENSMUSG00000027706	Sec62	2396.07	-1.10461	0.159548	-6.92333	4.41e-12	4.09e-11	Downregulated
ENSMUSG00000027709	Mccc1	842.591	-1.4817	0.171845	-8.62228	6.56e-18	1.68e-16	Downregulated
ENSMUSG00000027710	Acad9	2770.03	-1.87961	0.194386	-9.66945	4.07e-22	2.28e-20	Downregulated
ENSMUSG00000027712	Anxa5	474.92	-2.17674	0.215133	-10.1181	4.59e-24	3.71e-22	Downregulated
ENSMUSG00000027722	Spata5	857.583	-1.51409	0.171774	-8.81442	1.2e-18	3.57e-17	Downregulated
ENSMUSG00000027742	Cog6	686.519	-1.32126	0.199331	-6.62847	3.39e-11	2.67e-10	Downregulated
ENSMUSG00000027751	Supt20	2131.4	-1.62512	0.190687	-8.52247	1.56e-17	3.73e-16	Downregulated
ENSMUSG00000027752	Exosc8	5322.92	-1.14603	0.183219	-6.25497	3.98e-10	2.63e-09	Downregulated
ENSMUSG00000027770	Dhx36	372.406	-1.16649	0.207282	-5.62755	1.83e-08	9.23e-08	Downregulated
ENSMUSG00000027774	Gfm1	2240.29	-1.39691	0.1509	-9.25723	2.1e-20	8.72e-19	Downregulated
ENSMUSG00000027775	Mfsd1	20341	-1.54409	0.180552	-8.55202	1.21e-17	2.95e-16	Downregulated
ENSMUSG00000027803	Wwtr1	1343.34	-1.19261	0.168233	-7.08907	1.35e-12	1.36e-11	Downregulated
ENSMUSG00000027808	Serp1	3433.67	-1.1254	0.184517	-6.09916	1.07e-09	6.57e-09	Downregulated
ENSMUSG00000027809	Etfdh	1355.58	-1.62438	0.173312	-9.37258	7.08e-21	3.22e-19	Downregulated
ENSMUSG00000027810	Eif2a	2933.83	-1.07884	0.176248	-6.12114	9.29e-10	5.79e-09	Downregulated
ENSMUSG00000027822	Slc33a1	445.204	-1.50124	0.206234	-7.27933	3.35e-13	3.73e-12	Downregulated
ENSMUSG00000027823	Gmps	5559.51	-1.04226	0.153492	-6.79036	1.12e-11	9.67e-11	Downregulated
ENSMUSG00000027828	Ssr3	8179.35	-1.36345	0.164037	-8.31184	9.42e-17	1.94e-15	Downregulated
ENSMUSG00000027829	Ccnl1	979.634	-1.24578	0.167852	-7.42189	1.15e-13	1.37e-12	Downregulated
ENSMUSG00000027835	Pdcd10	4729.52	-1.00454	0.173029	-5.80559	6.41e-09	3.47e-08	Downregulated
ENSMUSG00000027845	Dclre1b	145.904	-1.06497	0.262963	-4.04988	5.12e-05	0.000152717	Downregulated
ENSMUSG00000027854	Sike1	1891.61	-1.10592	0.172519	-6.41041	1.45e-10	1.03e-09	Downregulated
ENSMUSG00000027860	Vangl1	783.278	-1.5214	0.178305	-8.5326	1.43e-17	3.44e-16	Downregulated
ENSMUSG00000027879	Sec22b	4221.62	-1.02814	0.166902	-6.16013	7.27e-10	4.62e-09	Downregulated
ENSMUSG00000027882	Stxbp3	1050.77	-1.15467	0.16842	-6.85591	7.09e-12	6.32e-11	Downregulated
ENSMUSG00000027883	Gpsm2	337.662	-1.79391	0.197641	-9.07664	1.12e-19	3.95e-18	Downregulated
ENSMUSG00000027884	Clcc1	480.653	-1.08628	0.180299	-6.02486	1.69e-09	1.01e-08	Downregulated
ENSMUSG00000027890	Gstm4	310.135	-1.51452	0.273003	-5.54765	2.9e-08	1.42e-07	Downregulated
ENSMUSG00000027900	Dram2	2683.57	-1.53642	0.206447	-7.44217	9.9e-14	1.19e-12	Downregulated
ENSMUSG00000027907	S100a11	9461.67	-1.45395	0.182175	-7.98107	1.45e-15	2.42e-14	Downregulated
ENSMUSG00000027931	Npr1	356.025	-1.33901	0.231153	-5.79276	6.92e-09	3.72e-08	Downregulated
ENSMUSG00000027932	Slc27a3	94.9315	-1.20308	0.293994	-4.09219	4.27e-05	0.000128768	Downregulated
ENSMUSG00000027933	Ints3	203.037	-1.28797	0.247638	-5.20101	1.98e-07	8.45e-07	Downregulated
ENSMUSG00000027935	Rab13	82.8745	-1.03087	0.329797	-3.12577	0.00177341	0.00419617	Downregulated
ENSMUSG00000027940	Tpm3	9591.8	-1.27341	0.186106	-6.84238	7.79e-12	6.9e-11	Downregulated
ENSMUSG00000027952	Pmvk	2148.2	-1.43456	0.15603	-9.19409	3.78e-20	1.48e-18	Downregulated
ENSMUSG00000027953	Slc50a1	204.182	-1.61472	0.255465	-6.32072	2.6e-10	1.77e-09	Downregulated
ENSMUSG00000027955	Gask1b	464.438	-1.80175	0.223579	-8.05866	7.71e-16	1.36e-14	Downregulated
ENSMUSG00000027956	Tmem144	1988.26	-1.86637	0.21705	-8.5988	8.06e-18	2.02e-16	Downregulated
ENSMUSG00000027968	Larp7	2341.29	-1.14997	0.158674	-7.24733	4.25e-13	4.64e-12	Downregulated
ENSMUSG00000027984	Hadh	9682.56	-1.61723	0.16707	-9.67997	3.67e-22	2.08e-20	Downregulated
ENSMUSG00000027997	Casp6	4545.4	-1.16144	0.171061	-6.78965	1.12e-11	9.71e-11	Downregulated
ENSMUSG00000028007	Snx7	556.202	-1.78654	0.278458	-6.41585	1.4e-10	9.93e-10	Downregulated
ENSMUSG00000028013	Ppa2	2508.5	-1.45966	0.164631	-8.86621	7.57e-19	2.34e-17	Downregulated
ENSMUSG00000028018	Gstcd	266.73	-1.58857	0.234112	-6.78552	1.16e-11	9.96e-11	Downregulated
ENSMUSG00000028020	Glrb	207.832	-1.25835	0.277083	-4.54141	5.59e-06	1.91e-05	Downregulated
ENSMUSG00000028024	Enpep	8038.73	-2.23143	0.197826	-11.2798	1.65e-29	3.14e-27	Downregulated
ENSMUSG00000028029	Aimp1	3692.48	-1.17245	0.159554	-7.3483	2.01e-13	2.31e-12	Downregulated
ENSMUSG00000028040	Efna4	108.652	-1.87417	0.275707	-6.7977	1.06e-11	9.23e-11	Downregulated
ENSMUSG00000028041	Adam15	116.929	-1.41265	0.283423	-4.98425	6.22e-07	2.46e-06	Downregulated
ENSMUSG00000028049	Scamp3	2328.06	-1.2269	0.164577	-7.45482	9e-14	1.09e-12	Downregulated
ENSMUSG00000028062	Lamtor2	1697.83	-1.32716	0.172407	-7.69782	1.38e-14	1.93e-13	Downregulated
ENSMUSG00000028063	Lmna	1166.37	-1.19248	0.175663	-6.78846	1.13e-11	9.77e-11	Downregulated
ENSMUSG00000028070	Naxe	1908.73	-1.84604	0.222691	-8.28971	1.14e-16	2.3e-15	Downregulated
ENSMUSG00000028085	Gatb	651.845	-1.82027	0.236393	-7.70018	1.36e-14	1.9e-13	Downregulated
ENSMUSG00000028093	Acp6	338.345	-1.40074	0.238618	-5.87021	4.35e-09	2.42e-08	Downregulated
ENSMUSG00000028096	Gpr89	1286.16	-1.37101	0.203704	-6.7304	1.69e-11	1.41e-10	Downregulated
ENSMUSG00000028099	Polr3c	1441.39	-1.21941	0.18571	-6.56619	5.16e-11	3.96e-10	Downregulated
ENSMUSG00000028100	Nudt17	199.285	-1.90601	0.241387	-7.8961	2.88e-15	4.59e-14	Downregulated
ENSMUSG00000028102	Pex11b	396.321	-1.43995	0.196311	-7.33502	2.22e-13	2.54e-12	Downregulated
ENSMUSG00000028106	Rprd2	335.719	-1.4621	0.192014	-7.61452	2.65e-14	3.52e-13	Downregulated
ENSMUSG00000028107	Tars2	613.405	-1.34779	0.208324	-6.46967	9.82e-11	7.17e-10	Downregulated
ENSMUSG00000028114	Mettl14	234.608	-1.11186	0.22206	-5.00705	5.53e-07	2.2e-06	Downregulated
ENSMUSG00000028127	Abcd3	1286.25	-1.48713	0.172993	-8.59649	8.22e-18	2.05e-16	Downregulated
ENSMUSG00000028133	Rwdd3	166.893	-1.16558	0.269535	-4.32442	1.53e-05	4.91e-05	Downregulated
ENSMUSG00000028134	Ptbp2	171.728	-1.01351	0.266708	-3.80006	0.000144659	0.00040391	Downregulated
ENSMUSG00000028138	Adh5	4614.35	-1.56595	0.147328	-10.6289	2.19e-26	2.42e-24	Downregulated
ENSMUSG00000028149	Rap1gds1	220.954	-1.65121	0.265835	-6.2114	5.25e-10	3.4e-09	Downregulated
ENSMUSG00000028159	Dapp1	716.673	-2.19871	0.220019	-9.99327	1.63e-23	1.19e-21	Downregulated
ENSMUSG00000028175	Depdc1a	331.882	-1.03448	0.221252	-4.67558	2.93e-06	1.05e-05	Downregulated
ENSMUSG00000028189	Ctbs	447.197	-1.36769	0.210987	-6.48233	9.03e-11	6.63e-10	Downregulated
ENSMUSG00000028191	Bcl10	1408.08	-1.23238	0.16557	-7.44327	9.82e-14	1.18e-12	Downregulated
ENSMUSG00000028194	Ddah1	3683.02	-1.8706	0.175453	-10.6615	1.54e-26	1.73e-24	Downregulated
ENSMUSG00000028195	Ccn1	216.241	-1.23942	0.235987	-5.25208	1.5e-07	6.55e-07	Downregulated
ENSMUSG00000028199	Cryz	1139.36	-2.60769	0.217984	-11.9628	5.57e-33	1.9e-30	Downregulated
ENSMUSG00000028207	Asph	172.949	-1.38376	0.229741	-6.0231	1.71e-09	1.02e-08	Downregulated
ENSMUSG00000028221	Pip4p2	3473.94	-1.39816	0.160951	-8.68681	3.73e-18	1.01e-16	Downregulated
ENSMUSG00000028223	Decr1	589.127	-1.84514	0.240699	-7.66577	1.78e-14	2.44e-13	Downregulated
ENSMUSG00000028224	Nbn	411.924	-1.33633	0.185626	-7.19904	6.06e-13	6.48e-12	Downregulated
ENSMUSG00000028228	Cpne3	574.743	-2.22128	0.186938	-11.8824	1.46e-32	4.31e-30	Downregulated
ENSMUSG00000028229	Rmdn1	237.329	-1.411	0.247574	-5.69931	1.2e-08	6.24e-08	Downregulated
ENSMUSG00000028234	Rps20	9550.66	-1.13802	0.171513	-6.6352	3.24e-11	2.56e-10	Downregulated
ENSMUSG00000028243	Ubxn2b	461.749	-1.40118	0.235981	-5.93769	2.89e-09	1.65e-08	Downregulated
ENSMUSG00000028245	Nsmaf	218.88	-1.75687	0.245037	-7.1698	7.51e-13	7.93e-12	Downregulated
ENSMUSG00000028247	Coq3	2666.17	-1.46546	0.179107	-8.18201	2.79e-16	5.22e-15	Downregulated
ENSMUSG00000028249	Sdcbp	6416.67	-1.56793	0.175005	-8.95935	3.27e-19	1.06e-17	Downregulated
ENSMUSG00000028251	Tstd3	201.764	-1.7346	0.262211	-6.61528	3.71e-11	2.9e-10	Downregulated
ENSMUSG00000028252	Ccnc	2728.11	-1.00369	0.147697	-6.7956	1.08e-11	9.36e-11	Downregulated
ENSMUSG00000028256	Odf2l	366.119	-1.92269	0.206531	-9.30944	1.29e-20	5.59e-19	Downregulated
ENSMUSG00000028261	Ndufaf4	1589.04	-1.26848	0.206261	-6.14988	7.75e-10	4.9e-09	Downregulated
ENSMUSG00000028273	Pdlim5	1003.54	-1.56342	0.194162	-8.05215	8.14e-16	1.43e-14	Downregulated
ENSMUSG00000028278	Rragd	2166.14	-1.53333	0.159385	-9.62029	6.56e-22	3.49e-20	Downregulated
ENSMUSG00000028291	Akirin2	702.144	-1.20242	0.181485	-6.62545	3.46e-11	2.72e-10	Downregulated
ENSMUSG00000028292	Rars2	2464.33	-1.40127	0.197468	-7.09616	1.28e-12	1.3e-11	Downregulated
ENSMUSG00000028293	Slc35a1	552.64	-1.16714	0.185334	-6.29748	3.03e-10	2.04e-09	Downregulated
ENSMUSG00000028295	Smim8	1028.29	-1.62286	0.195075	-8.31914	8.86e-17	1.84e-15	Downregulated
ENSMUSG00000028312	Smc2	2094.03	-1.12391	0.172354	-6.52096	6.99e-11	5.22e-10	Downregulated
ENSMUSG00000028329	Xpa	298.312	-1.75877	0.21256	-8.27423	1.29e-16	2.57e-15	Downregulated
ENSMUSG00000028330	Ncbp1	1703.75	-1.21661	0.155377	-7.83004	4.88e-15	7.45e-14	Downregulated
ENSMUSG00000028333	Anp32b	3118.4	-1.24045	0.180351	-6.87799	6.07e-12	5.49e-11	Downregulated
ENSMUSG00000028334	Nans	660.78	-1.19893	0.194473	-6.16499	7.05e-10	4.49e-09	Downregulated
ENSMUSG00000028345	Tex10	1882.49	-1.34532	0.160328	-8.39106	4.82e-17	1.04e-15	Downregulated
ENSMUSG00000028347	Tmeff1	189.002	-1.35506	0.254877	-5.31654	1.06e-07	4.73e-07	Downregulated
ENSMUSG00000028378	Ptgr1	13447.9	-1.82606	0.172629	-10.5779	3.77e-26	4.05e-24	Downregulated
ENSMUSG00000028382	Ptbp3	1968.75	-1.69276	0.189824	-8.91753	4.77e-19	1.5e-17	Downregulated
ENSMUSG00000028383	Hsdl2	459.762	-1.47194	0.229774	-6.40602	1.49e-10	1.05e-09	Downregulated
ENSMUSG00000028385	Snx30	319.745	-1.29466	0.206999	-6.25443	3.99e-10	2.64e-09	Downregulated
ENSMUSG00000028391	Wdr31	125.935	-1.3195	0.269041	-4.90447	9.37e-07	3.61e-06	Downregulated
ENSMUSG00000028393	Alad	5666.03	-1.1402	0.201922	-5.64677	1.63e-08	8.31e-08	Downregulated
ENSMUSG00000028398	Dmac1	760.76	-1.21701	0.208086	-5.84856	4.96e-09	2.73e-08	Downregulated
ENSMUSG00000028403	Zdhhc21	366.177	-1.61106	0.206673	-7.79521	6.43e-15	9.62e-14	Downregulated
ENSMUSG00000028405	Aco1	642.504	-2.16475	0.185592	-11.664	1.95e-31	4.81e-29	Downregulated
ENSMUSG00000028407	Smim27	21.4567	-1.48436	0.578362	-2.56648	0.0102735	0.0214201	Downregulated
ENSMUSG00000028412	Slc44a1	1868.77	-1.5755	0.181784	-8.66688	4.44e-18	1.18e-16	Downregulated
ENSMUSG00000028413	B4galt1	880.319	-1.36138	0.188991	-7.20342	5.87e-13	6.29e-12	Downregulated
ENSMUSG00000028414	Fktn	300.837	-1.18319	0.223938	-5.28357	1.27e-07	5.59e-07	Downregulated
ENSMUSG00000028416	Bag1	2587.32	-1.06608	0.15329	-6.95465	3.53e-12	3.33e-11	Downregulated
ENSMUSG00000028419	Chmp5	5235.26	-1.19561	0.15248	-7.84109	4.47e-15	6.88e-14	Downregulated
ENSMUSG00000028420	Tmem38b	1407.93	-1.12228	0.222975	-5.03321	4.82e-07	1.94e-06	Downregulated
ENSMUSG00000028423	Nfx1	1218.6	-1.21323	0.176778	-6.863	6.74e-12	6.04e-11	Downregulated
ENSMUSG00000028426	Rad23b	752.001	-1.10302	0.193958	-5.6869	1.29e-08	6.68e-08	Downregulated
ENSMUSG00000028434	Epb41l4b	1158.46	-1.63492	0.177666	-9.20221	3.51e-20	1.39e-18	Downregulated
ENSMUSG00000028435	Aqp3	1800.06	-1.09692	0.169313	-6.47864	9.26e-11	6.78e-10	Downregulated
ENSMUSG00000028436	Dcaf12	1757.3	-1.4619	0.173574	-8.42235	3.69e-17	8.15e-16	Downregulated
ENSMUSG00000028443	Nudt2	2178.6	-1.14038	0.181654	-6.27774	3.44e-10	2.3e-09	Downregulated
ENSMUSG00000028452	Vcp	4630.87	-1.225	0.176856	-6.92657	4.31e-12	4e-11	Downregulated
ENSMUSG00000028453	Fancg	132.36	-2.13916	0.348068	-6.14582	7.96e-10	5.02e-09	Downregulated
ENSMUSG00000028454	Pigo	163.746	-1.28348	0.300357	-4.27317	1.93e-05	6.09e-05	Downregulated
ENSMUSG00000028461	Ccdc107	572.973	-1.44127	0.209126	-6.89189	5.51e-12	5.02e-11	Downregulated
ENSMUSG00000028465	Tln1	365.991	-1.12683	0.206408	-5.45924	4.78e-08	2.26e-07	Downregulated
ENSMUSG00000028466	Creb3	1297.23	-1.11498	0.18233	-6.11516	9.65e-10	5.99e-09	Downregulated
ENSMUSG00000028468	Rgp1	128.588	-1.45379	0.259837	-5.59501	2.21e-08	1.1e-07	Downregulated
ENSMUSG00000028470	Hint2	1875.25	-2.09728	0.192155	-10.9145	9.82e-28	1.43e-25	Downregulated
ENSMUSG00000028478	Clta	7531.66	-1.3357	0.170945	-7.81362	5.56e-15	8.4e-14	Downregulated
ENSMUSG00000028480	Glipr2	1316.56	-2.38759	0.261579	-9.12762	7e-20	2.62e-18	Downregulated
ENSMUSG00000028484	Psip1	579.961	-1.17712	0.191227	-6.15563	7.48e-10	4.74e-09	Downregulated
ENSMUSG00000028494	Plin2	11460.2	-2.05393	0.153423	-13.3874	7.17e-41	6.75e-38	Downregulated
ENSMUSG00000028514	Usp24	955.694	-1.11101	0.165389	-6.71755	1.85e-11	1.52e-10	Downregulated
ENSMUSG00000028517	Plpp3	848.915	-1.3807	0.163271	-8.45649	2.76e-17	6.29e-16	Downregulated
ENSMUSG00000028527	Ak4	5107.22	-1.19334	0.176663	-6.75489	1.43e-11	1.21e-10	Downregulated
ENSMUSG00000028530	Jak1	947.485	-1.22878	0.208861	-5.88322	4.02e-09	2.25e-08	Downregulated
ENSMUSG00000028536	2610528J11Rik	3843.49	-1.80035	0.215033	-8.37243	5.64e-17	1.21e-15	Downregulated
ENSMUSG00000028549	Itgb3bp	123.123	-1.08686	0.285823	-3.80254	0.000143219	0.000400059	Downregulated
ENSMUSG00000028550	Atg4c	506.819	-1.72655	0.224909	-7.67664	1.63e-14	2.25e-13	Downregulated
ENSMUSG00000028551	Cdkn2c	213.434	-1.16298	0.259021	-4.48989	7.13e-06	2.4e-05	Downregulated
ENSMUSG00000028552	Eps15	961.3	-1.07417	0.173336	-6.19702	5.75e-10	3.71e-09	Downregulated
ENSMUSG00000028557	Rnf11	1249.02	-1.06607	0.164578	-6.47761	9.32e-11	6.82e-10	Downregulated
ENSMUSG00000028558	Calr4	513.015	-1.06603	0.261578	-4.07536	4.59e-05	0.000137667	Downregulated
ENSMUSG00000028559	Osbpl9	1333.92	-1.20021	0.166971	-7.18816	6.57e-13	6.99e-12	Downregulated
ENSMUSG00000028563	Tm2d1	2835.23	-1.4485	0.19393	-7.46919	8.07e-14	9.82e-13	Downregulated
ENSMUSG00000028567	Txndc12	3810.93	-1.04656	0.204742	-5.1116	3.19e-07	1.32e-06	Downregulated
ENSMUSG00000028568	Btf3l4	3449.37	-1.30232	0.170412	-7.64219	2.14e-14	2.89e-13	Downregulated
ENSMUSG00000028576	Ift74	184.157	-1.27075	0.295649	-4.29817	1.72e-05	5.48e-05	Downregulated
ENSMUSG00000028577	Plaa	2895.78	-1.21546	0.162282	-7.48977	6.9e-14	8.51e-13	Downregulated
ENSMUSG00000028582	Cc2d1b	154.641	-1.8532	0.267648	-6.92402	4.39e-12	4.07e-11	Downregulated
ENSMUSG00000028583	Pdpn	920.981	-1.74018	0.244838	-7.10747	1.18e-12	1.21e-11	Downregulated
ENSMUSG00000028597	Gpx7	298.035	-1.08486	0.225368	-4.8137	1.48e-06	5.56e-06	Downregulated
ENSMUSG00000028601	Echdc2	9082.49	-1.50099	0.164495	-9.12479	7.19e-20	2.68e-18	Downregulated
ENSMUSG00000028603	Scp2	3315.14	-1.61286	0.178253	-9.04816	1.45e-19	5.04e-18	Downregulated
ENSMUSG00000028607	Cpt2	991.401	-1.1779	0.224323	-5.2509	1.51e-07	6.58e-07	Downregulated
ENSMUSG00000028619	Tceanc2	238.798	-1.41254	0.272387	-5.18578	2.15e-07	9.11e-07	Downregulated
ENSMUSG00000028622	Mrpl37	3429.89	-1.06914	0.193099	-5.53673	3.08e-08	1.5e-07	Downregulated
ENSMUSG00000028629	Exo5	310.69	-1.03126	0.2086	-4.94371	7.66e-07	2.99e-06	Downregulated
ENSMUSG00000028636	Ppcs	1231.5	-1.07086	0.176698	-6.06041	1.36e-09	8.22e-09	Downregulated
ENSMUSG00000028643	Svbp	492.453	-1.97528	0.246487	-8.01374	1.11e-15	1.9e-14	Downregulated
ENSMUSG00000028645	Slc2a1	1224.16	-1.05323	0.17893	-5.88625	3.95e-09	2.21e-08	Downregulated
ENSMUSG00000028646	Rragc	501.146	-1.01911	0.193339	-5.27112	1.36e-07	5.94e-07	Downregulated
ENSMUSG00000028648	Ndufs5	4083.36	-1.14621	0.164489	-6.96832	3.21e-12	3.04e-11	Downregulated
ENSMUSG00000028649	Macf1	1334.53	-1.04813	0.163559	-6.40829	1.47e-10	1.04e-09	Downregulated
ENSMUSG00000028656	Cap1	2212.9	-1.37351	0.454322	-3.02321	0.0025011	0.00577968	Downregulated
ENSMUSG00000028657	Ppt1	1111.27	-1.56885	0.167826	-9.34812	8.92e-21	4.01e-19	Downregulated
ENSMUSG00000028669	Pithd1	1934.57	-1.22699	0.181598	-6.75665	1.41e-11	1.2e-10	Downregulated
ENSMUSG00000028671	Gale	558.99	-1.41248	0.241584	-5.84674	5.01e-09	2.76e-08	Downregulated
ENSMUSG00000028672	Hmgcl	3380.03	-1.55876	0.171824	-9.07186	1.17e-19	4.12e-18	Downregulated
ENSMUSG00000028673	Fuca1	1888.9	-1.99335	0.177556	-11.2266	3.02e-29	5.47e-27	Downregulated
ENSMUSG00000028675	Pnrc2	1534.26	-1.77072	0.185503	-9.54547	1.35e-21	6.82e-20	Downregulated
ENSMUSG00000028677	Rnf220	404.028	-1.17863	0.191696	-6.14842	7.83e-10	4.95e-09	Downregulated
ENSMUSG00000028684	Urod	1144.62	-1.14683	0.201968	-5.67826	1.36e-08	7e-08	Downregulated
ENSMUSG00000028687	Mutyh	214.268	-1.4865	0.265871	-5.59107	2.26e-08	1.12e-07	Downregulated
ENSMUSG00000028688	Toe1	787.345	-1.13142	0.21016	-5.38359	7.3e-08	3.35e-07	Downregulated
ENSMUSG00000028690	Mmachc	921.245	-1.50299	0.179714	-8.36323	6.1e-17	1.3e-15	Downregulated
ENSMUSG00000028692	Akr1a1	13154.8	-1.14543	0.164223	-6.97487	3.06e-12	2.92e-11	Downregulated
ENSMUSG00000028693	Nasp	3880.33	-1.0478	0.147664	-7.09582	1.29e-12	1.3e-11	Downregulated
ENSMUSG00000028699	Tspan1	715.365	-1.30124	0.199933	-6.5084	7.6e-11	5.64e-10	Downregulated
ENSMUSG00000028700	Pomgnt1	253.008	-1.07236	0.228737	-4.68817	2.76e-06	9.9e-06	Downregulated
ENSMUSG00000028702	Rad54l	741.999	-1.94168	0.171216	-11.3405	8.27e-30	1.63e-27	Downregulated
ENSMUSG00000028706	Nsun4	384.589	-1.34514	0.21841	-6.15876	7.33e-10	4.66e-09	Downregulated
ENSMUSG00000028710	Atpaf1	855.082	-1.24958	0.193718	-6.45054	1.11e-10	8.04e-10	Downregulated
ENSMUSG00000028716	Pdzk1ip1	510.508	-2.52636	0.222025	-11.3787	5.34e-30	1.1e-27	Downregulated
ENSMUSG00000028719	Cmpk1	3764.48	-1.20092	0.184216	-6.51911	7.07e-11	5.28e-10	Downregulated
ENSMUSG00000028730	Cfap57	369.026	-2.49433	0.577789	-4.31702	1.58e-05	5.06e-05	Downregulated
ENSMUSG00000028737	Aldh4a1	157.156	-1.02174	0.255658	-3.9965	6.43e-05	0.000189137	Downregulated
ENSMUSG00000028743	Akr7a5	392.913	-1.91127	0.231065	-8.2716	1.32e-16	2.62e-15	Downregulated
ENSMUSG00000028745	Capzb	8055.6	-1.10823	0.143271	-7.73519	1.03e-14	1.47e-13	Downregulated
ENSMUSG00000028757	Ddost	7412.43	-1.51287	0.162999	-9.28145	1.67e-20	7.14e-19	Downregulated
ENSMUSG00000028759	Hp1bp3	225.826	-1.15964	0.239198	-4.84804	1.25e-06	4.73e-06	Downregulated
ENSMUSG00000028766	Alpl	618.454	-1.74581	0.230851	-7.56248	3.95e-14	5.1e-13	Downregulated
ENSMUSG00000028773	Fabp3	40721.3	-1.55075	0.184853	-8.38906	4.9e-17	1.06e-15	Downregulated
ENSMUSG00000028776	Tinagl1	1326.97	-1.35827	0.191226	-7.10297	1.22e-12	1.24e-11	Downregulated
ENSMUSG00000028779	Pef1	2730.17	-1.06145	0.179624	-5.90931	3.44e-09	1.94e-08	Downregulated
ENSMUSG00000028789	Azin2	107.101	-1.07683	0.303569	-3.54723	0.000389309	0.00102274	Downregulated
ENSMUSG00000028790	Khdrbs1	829.449	-1.07492	0.166832	-6.4431	1.17e-10	8.39e-10	Downregulated
ENSMUSG00000028792	Ak2	3172.88	-1.45889	0.186519	-7.82169	5.21e-15	7.93e-14	Downregulated
ENSMUSG00000028795	Ccdc28b	79.491	-2.23862	0.332695	-6.72876	1.71e-11	1.42e-10	Downregulated
ENSMUSG00000028797	Tmem234	2391.07	-1.10173	0.177714	-6.1995	5.66e-10	3.65e-09	Downregulated
ENSMUSG00000028807	Zbtb8a	166.7	-1.00781	0.252282	-3.99476	6.48e-05	0.000190419	Downregulated
ENSMUSG00000028811	Yars	1717.39	-1.0725	0.165514	-6.47982	9.18e-11	6.73e-10	Downregulated
ENSMUSG00000028832	Stmn1	1045.15	-1.24414	0.174544	-7.12794	1.02e-12	1.05e-11	Downregulated
ENSMUSG00000028836	Slc30a2	237.543	-2.03474	0.310919	-6.54428	5.98e-11	4.54e-10	Downregulated
ENSMUSG00000028843	Sh3bgrl3	2527.67	-1.05528	0.21431	-4.92405	8.48e-07	3.28e-06	Downregulated
ENSMUSG00000028845	Tekt2	74.4187	-1.59822	0.353649	-4.51924	6.21e-06	2.11e-05	Downregulated
ENSMUSG00000028847	Trappc3	953.855	-1.52417	0.238158	-6.39983	1.56e-10	1.09e-09	Downregulated
ENSMUSG00000028848	Gpn2	446.102	-1.33512	0.191007	-6.98992	2.75e-12	2.65e-11	Downregulated
ENSMUSG00000028851	Nudc	3057.85	-1.03858	0.161969	-6.41222	1.43e-10	1.02e-09	Downregulated
ENSMUSG00000028857	Tmem222	1686.57	-1.32222	0.176977	-7.47113	7.95e-14	9.69e-13	Downregulated
ENSMUSG00000028859	Csf3r	1962.17	-1.31215	0.171353	-7.65761	1.89e-14	2.58e-13	Downregulated
ENSMUSG00000028868	Wasf2	602.18	-1.21865	0.220746	-5.5206	3.38e-08	1.64e-07	Downregulated
ENSMUSG00000028873	Cdca8	7857.66	-1.18922	0.174331	-6.8216	9e-12	7.91e-11	Downregulated
ENSMUSG00000028886	Eya3	641.726	-1.03248	0.19865	-5.19748	2.02e-07	8.6e-07	Downregulated
ENSMUSG00000028901	Gmeb1	222.546	-1.2076	0.228017	-5.29609	1.18e-07	5.25e-07	Downregulated
ENSMUSG00000028906	Epb41	357.56	-1.323	0.220326	-6.00475	1.92e-09	1.13e-08	Downregulated
ENSMUSG00000028911	Srsf4	31.8533	-1.2255	0.500048	-2.45076	0.0142555	0.0289146	Downregulated
ENSMUSG00000028914	Casp9	201.957	-1.31199	0.217682	-6.02706	1.67e-09	9.96e-09	Downregulated
ENSMUSG00000028920	Fbxo42	279.581	-1.09921	0.252516	-4.35302	1.34e-05	4.35e-05	Downregulated
ENSMUSG00000028923	Necap2	1493.07	-1.79212	0.1811	-9.89577	4.34e-23	2.97e-21	Downregulated
ENSMUSG00000028926	Cdk14	188.776	-2.62279	0.264504	-9.91587	3.55e-23	2.49e-21	Downregulated
ENSMUSG00000028933	Xrcc2	182.997	-1.51542	0.235384	-6.43807	1.21e-10	8.66e-10	Downregulated
ENSMUSG00000028937	Acot7	1484.64	-1.06589	0.198418	-5.37192	7.79e-08	3.56e-07	Downregulated
ENSMUSG00000028944	Prkag2	427.432	-2.23246	0.206271	-10.823	2.68e-27	3.58e-25	Downregulated
[truncated: 2,905 more rows]
