# Supplementary material for: Histone methyltransferases MLL2 and SETD1A/B play distinct roles in H3K4me3 deposition during the transition from totipotency to pluripotency
Source: EMBO J. 2024 Dec 5;44(2):437–56. doi: 10.1038/s44318-024-00329-5 (PMC11730331; doi:10.1038/s44318-024-00329-5)
Supplement: Supplementary file 10 — Dataset EV8 [file 44318_2024_329_MOESM10_ESM.xls]

## Sheet: Sheet1
Dataset EV8. Differentially expressed genes between control and Kdm5b KD embryos at the morula stage.

## Sheet: morula
Gene	Symbol	baseMean	log2FoldChange	lfcSE	stat	pvalue	padj	DEGs
ENSMUSG00000000409	Lck	48.1498	-1.18469	0.399397	-2.9662	0.00301509	0.0322506	Downregulated
ENSMUSG00000001525	Tubb5	370.443	-1.10347	0.219232	-5.03334	4.82e-07	3.25e-05	Downregulated
ENSMUSG00000001670	Tat	352.494	-1.54222	0.215951	-7.14153	9.23e-13	3.78e-10	Downregulated
ENSMUSG00000002885	Adgre5	77.5721	-1.68489	0.295166	-5.70829	1.14e-08	1.33e-06	Downregulated
ENSMUSG00000003051	Elf3	1137.4	-1.11332	0.210372	-5.29217	1.21e-07	1e-05	Downregulated
ENSMUSG00000003559	As3mt	121.022	-1.26831	0.274923	-4.61332	3.96e-06	0.000185684	Downregulated
ENSMUSG00000003812	Dnase2a	132.458	-1.0386	0.241405	-4.30231	1.69e-05	0.000625579	Downregulated
ENSMUSG00000003814	Calr	1017.44	-1.17577	0.136627	-8.60572	7.58e-18	1.17e-14	Downregulated
ENSMUSG00000004344	Gpx5	43.3092	-1.68593	0.449234	-3.75289	0.000174809	0.0039749	Downregulated
ENSMUSG00000004451	Ralb	62.1304	-1.26875	0.370505	-3.42439	0.000616188	0.0101478	Downregulated
ENSMUSG00000004565	Pnpla6	926.779	-1.11501	0.131669	-8.46829	2.49e-17	3.47e-14	Downregulated
ENSMUSG00000004665	Cnn2	177.294	-1.47932	0.257524	-5.74438	9.23e-09	1.12e-06	Downregulated
ENSMUSG00000004843	Chmp2b	221.815	-1.04222	0.21835	-4.77316	1.81e-06	9.82e-05	Downregulated
ENSMUSG00000005103	Wdr1	340.422	-1.00138	0.216765	-4.61967	3.84e-06	0.000184056	Downregulated
ENSMUSG00000005131	4930550C14Rik	32.3412	-1.23159	0.440378	-2.79668	0.00516311	0.0472075	Downregulated
ENSMUSG00000005413	Hmox1	187.229	-1.03781	0.297181	-3.49217	0.000479111	0.00846136	Downregulated
ENSMUSG00000005823	Gpr108	76.269	-1.00164	0.322516	-3.10572	0.00189817	0.023231	Downregulated
ENSMUSG00000005873	Reep5	39.6227	-1.44099	0.408983	-3.52335	0.000426121	0.00781937	Downregulated
ENSMUSG00000006345	Ggt1	65.1147	-1.01446	0.316263	-3.20766	0.00133818	0.0180272	Downregulated
ENSMUSG00000008136	Fhl2	123.78	-1.20125	0.340422	-3.5287	0.000417606	0.00769723	Downregulated
ENSMUSG00000011486	Slc25a41	440.962	-1.13098	0.159796	-7.07762	1.47e-12	5.83e-10	Downregulated
ENSMUSG00000012396	Nanog	2289.14	-2.54253	0.149655	-16.9893	9.85e-65	1.37e-60	Downregulated
ENSMUSG00000015112	Slc25a13	80.4309	-1.133	0.302187	-3.74933	0.000177309	0.00401861	Downregulated
ENSMUSG00000015702	Anxa9	150.909	-1.29001	0.218108	-5.91456	3.33e-09	4.82e-07	Downregulated
ENSMUSG00000015889	Lta4h	201.834	-1.16813	0.22936	-5.09299	3.52e-07	2.53e-05	Downregulated
ENSMUSG00000016495	Plgrkt	96.1081	-1.29311	0.306077	-4.22477	2.39e-05	0.000842622	Downregulated
ENSMUSG00000017868	Sgk2	10.2698	-2.81539	0.923069	-3.05003	0.00228818	0.026718	Downregulated
ENSMUSG00000018042	Cyb5r3	78.459	-1.27265	0.307161	-4.14327	3.42e-05	0.00112373	Downregulated
ENSMUSG00000019478	Rab4a	88.167	-1.08881	0.333815	-3.26173	0.00110735	0.0156287	Downregulated
ENSMUSG00000019810	Fuca2	589.819	-1.03476	0.173794	-5.95396	2.62e-09	4.05e-07	Downregulated
ENSMUSG00000019960	Dusp6	53.9278	-1.38899	0.373143	-3.72241	0.000197328	0.00439364	Downregulated
ENSMUSG00000019998	Stx7	1367.75	-1.08206	0.136539	-7.92489	2.28e-15	2.12e-12	Downregulated
ENSMUSG00000020048	Hsp90b1	1112.13	-1.14917	0.147786	-7.77595	7.49e-15	5.79e-12	Downregulated
ENSMUSG00000020388	Pdlim4	22.076	-1.60493	0.570232	-2.81452	0.00488508	0.0455635	Downregulated
ENSMUSG00000020484	Xbp1	452.891	-1.8773	0.164826	-11.3895	4.72e-30	2.19e-26	Downregulated
ENSMUSG00000020562	Efcab10	45.9125	-1.47391	0.384563	-3.83268	0.000126753	0.00309999	Downregulated
ENSMUSG00000020644	Id2	495.4	-1.87508	0.226157	-8.29108	1.12e-16	1.3e-13	Downregulated
ENSMUSG00000020910	Adprm	62.8319	-1.10393	0.366644	-3.0109	0.00260477	0.0293506	Downregulated
ENSMUSG00000020956	Dtd2	498.402	-1.08243	0.187851	-5.76219	8.3e-09	1.05e-06	Downregulated
ENSMUSG00000021238	Aldh6a1	144.952	-1.12089	0.241885	-4.63397	3.59e-06	0.000176168	Downregulated
ENSMUSG00000021250	Fos	18.8451	-1.95862	0.650691	-3.01006	0.00261195	0.0293956	Downregulated
ENSMUSG00000021403	Serpinb9b	1200.51	-1.70143	0.184578	-9.21795	3.03e-20	8.43e-17	Downregulated
ENSMUSG00000021469	Msx2	39.3994	-1.59907	0.415559	-3.84799	0.00011909	0.00295939	Downregulated
ENSMUSG00000021591	Glrx	112.81	-2.42769	0.868877	-2.79405	0.00520526	0.0474993	Downregulated
ENSMUSG00000021608	Lpcat1	97.0512	-1.11078	0.280796	-3.95583	7.63e-05	0.00210959	Downregulated
ENSMUSG00000021696	Elovl7	294.886	-1.54098	0.221007	-6.97251	3.11e-12	1.08e-09	Downregulated
ENSMUSG00000021792	Prxl2a	368.168	-1.30356	0.199283	-6.54124	6.1e-11	1.54e-08	Downregulated
ENSMUSG00000021806	Nid2	50.9567	-1.33913	0.381015	-3.51463	0.000440374	0.00800031	Downregulated
ENSMUSG00000021848	Otx2	101.683	-1.07369	0.279745	-3.83812	0.000123982	0.0030483	Downregulated
ENSMUSG00000021998	Lcp1	37.724	-1.25075	0.397088	-3.1498	0.00163384	0.020777	Downregulated
ENSMUSG00000022022	Mtrf1	22.9221	-1.78372	0.559523	-3.18794	0.00143292	0.018883	Downregulated
ENSMUSG00000022099	Dmtn	64.3644	-1.3317	0.389301	-3.42075	0.000624493	0.0102361	Downregulated
ENSMUSG00000022139	Mbnl2	73.9883	-1.03628	0.350738	-2.95458	0.0031309	0.0330323	Downregulated
ENSMUSG00000022225	Cma1	33.9474	-1.7194	0.49236	-3.49216	0.000479129	0.00846136	Downregulated
ENSMUSG00000022229	Atp12a	28.4483	-1.60236	0.573591	-2.79355	0.0052133	0.0475414	Downregulated
ENSMUSG00000022235	Cmbl	431.712	-1.80839	0.208292	-8.68202	3.89e-18	6.76e-15	Downregulated
ENSMUSG00000022246	Rai14	58.3668	-1.6566	0.370534	-4.47086	7.79e-06	0.000334607	Downregulated
ENSMUSG00000022382	Wnt7b	28.019	-1.57328	0.539371	-2.91688	0.00353552	0.0360042	Downregulated
ENSMUSG00000022453	Naga	98.5512	-1.27839	0.269328	-4.7466	2.07e-06	0.000109041	Downregulated
ENSMUSG00000022686	B3gnt5	24.3565	-2.51667	0.615425	-4.08932	4.33e-05	0.00135906	Downregulated
ENSMUSG00000022747	St3gal6	127.638	-1.11432	0.28842	-3.86354	0.000111757	0.00281741	Downregulated
ENSMUSG00000022868	Ahsg	13.3843	-2.21291	0.718353	-3.08054	0.00206627	0.0247242	Downregulated
ENSMUSG00000023043	Krt18	958.548	-1.08094	0.204566	-5.28408	1.26e-07	1.03e-05	Downregulated
ENSMUSG00000023169	Slc38a1	98.5059	-1.09297	0.294117	-3.7161	0.000202321	0.00446904	Downregulated
ENSMUSG00000023882	Zfp54	462.603	-1.10116	0.173565	-6.34436	2.23e-10	4.93e-08	Downregulated
ENSMUSG00000024158	Hagh	108.405	-1.02441	0.285027	-3.59407	0.000325548	0.00640255	Downregulated
ENSMUSG00000024561	Mbd1	33.9471	-1.70219	0.467005	-3.64491	0.000267486	0.00549018	Downregulated
ENSMUSG00000024784	Gpha2	127.474	-1.53331	0.297794	-5.1489	2.62e-07	1.96e-05	Downregulated
ENSMUSG00000024810	Il33	48.8541	-1.21316	0.404065	-3.0024	0.00267862	0.0298551	Downregulated
ENSMUSG00000024854	Pold4	27.3174	-1.35333	0.477372	-2.83496	0.00458313	0.0432813	Downregulated
ENSMUSG00000025017	Pik3ap1	17.5313	-1.83492	0.594358	-3.08722	0.00202036	0.0243212	Downregulated
ENSMUSG00000025157	Zdhhc16	52.936	-1.24412	0.349184	-3.56293	0.000366733	0.00700062	Downregulated
ENSMUSG00000025192	Entpd7	66.7294	-1.01945	0.347884	-2.93043	0.00338492	0.0349181	Downregulated
ENSMUSG00000025203	Scd2	320.158	-1.5325	0.227781	-6.72797	1.72e-11	5.22e-09	Downregulated
ENSMUSG00000025271	Pfkfb1	126.81	-1.10514	0.265658	-4.16002	3.18e-05	0.00105686	Downregulated
ENSMUSG00000025588	Nat1	45.0283	-2.81474	0.459172	-6.13003	8.79e-10	1.61e-07	Downregulated
ENSMUSG00000025647	Shisa5	31.1454	-1.33789	0.457091	-2.92697	0.00342282	0.0352308	Downregulated
ENSMUSG00000025817	Nudt5	95.4577	-1.63727	0.297121	-5.51045	3.58e-08	3.61e-06	Downregulated
ENSMUSG00000025885	Myo5b	62.6873	-1.2573	0.326254	-3.85375	0.000116324	0.00290623	Downregulated
ENSMUSG00000026090	2010300C02Rik	90.7527	-1.28168	0.317211	-4.04045	5.33e-05	0.00159316	Downregulated
ENSMUSG00000026202	Tuba4a	670.833	-1.12476	0.181018	-6.21351	5.18e-10	1.05e-07	Downregulated
ENSMUSG00000026304	Rab17	153.631	-1.54687	0.260013	-5.94919	2.69e-09	4.12e-07	Downregulated
ENSMUSG00000026452	Syt2	62.1424	-1.56578	0.390186	-4.0129	6e-05	0.00175717	Downregulated
ENSMUSG00000026749	Nek6	359.494	-1.26921	0.211998	-5.98693	2.14e-09	3.51e-07	Downregulated
ENSMUSG00000026864	Hspa5	2786.19	-1.21587	0.136884	-8.88248	6.54e-19	1.52e-15	Downregulated
ENSMUSG00000026879	Gsn	26.5624	-1.51056	0.505604	-2.98763	0.0028115	0.0307827	Downregulated
ENSMUSG00000027180	Fbxo3	248.559	-1.20179	0.224115	-5.36241	8.21e-08	7.28e-06	Downregulated
ENSMUSG00000027187	Cat	507.46	-1.06842	0.146136	-7.31117	2.65e-13	1.23e-10	Downregulated
ENSMUSG00000027341	Tmem230	473.843	-1.27347	0.166444	-7.65104	1.99e-14	1.41e-11	Downregulated
ENSMUSG00000027610	Gss	218.257	-1.51043	0.226459	-6.6698	2.56e-11	7.27e-09	Downregulated
ENSMUSG00000027703	Lrriq4	12.5551	-3.70517	0.914548	-4.05137	5.09e-05	0.00153705	Downregulated
ENSMUSG00000027864	Ptgfrn	16.3043	-2.08464	0.736922	-2.82885	0.00467162	0.0438962	Downregulated
ENSMUSG00000028463	Car9	28.0611	-1.77455	0.508769	-3.48794	0.000486763	0.00855277	Downregulated
ENSMUSG00000028470	Hint2	282.739	-1.15009	0.180965	-6.35533	2.08e-10	4.67e-08	Downregulated
ENSMUSG00000028536	2610528J11Rik	481.901	-1.0895	0.154173	-7.06675	1.59e-12	6.13e-10	Downregulated
ENSMUSG00000028716	Pdzk1ip1	34.7853	-1.9021	0.49986	-3.80527	0.00014165	0.00338696	Downregulated
ENSMUSG00000028773	Fabp3	1407.96	-1.02679	0.186863	-5.49488	3.91e-08	3.89e-06	Downregulated
ENSMUSG00000028776	Tinagl1	64.7288	-1.70458	0.353745	-4.81866	1.45e-06	8.04e-05	Downregulated
ENSMUSG00000028919	Arhgef19	51.5827	-1.42504	0.361338	-3.94378	8.02e-05	0.00218858	Downregulated
ENSMUSG00000029015	Slc26a5	94.9495	-1.02887	0.282792	-3.63826	0.000274489	0.00559266	Downregulated
ENSMUSG00000029059	Prxl2b	56.2022	-1.11679	0.355061	-3.14533	0.00165898	0.0209116	Downregulated
ENSMUSG00000029304	Spp1	94.7806	-2.35036	0.711391	-3.30389	0.000953537	0.0140566	Downregulated
ENSMUSG00000029462	Vps29	1321.16	-1.15634	0.153741	-7.52137	5.42e-14	3.28e-11	Downregulated
ENSMUSG00000029646	Cdx2	45.9336	-1.36179	0.413999	-3.28934	0.00100421	0.0146233	Downregulated
ENSMUSG00000029658	Wdr95	102.26	-1.10461	0.261655	-4.22164	2.43e-05	0.000848004	Downregulated
ENSMUSG00000030108	Slc6a13	126.58	-1.44822	0.278188	-5.20591	1.93e-07	1.52e-05	Downregulated
ENSMUSG00000030116	Mfap5	186.342	-1.02694	0.204057	-5.03263	4.84e-07	3.25e-05	Downregulated
ENSMUSG00000030361	Klrb1a	50.4339	-1.09256	0.382529	-2.85615	0.00428817	0.0413256	Downregulated
ENSMUSG00000030365	Clec2i	21.5158	-2.18341	0.700493	-3.11697	0.00182722	0.0225616	Downregulated
ENSMUSG00000030403	Vasp	96.0656	-1.00621	0.276094	-3.64446	0.000267958	0.00549176	Downregulated
ENSMUSG00000030793	Pycard	109.967	-1.66878	0.282778	-5.90139	3.6e-09	5.17e-07	Downregulated
ENSMUSG00000030800	Prss8	33.0157	-3.68887	0.557131	-6.6212	3.56e-11	9.72e-09	Downregulated
ENSMUSG00000030824	Nucb1	68.3241	-1.01322	0.326567	-3.10263	0.00191811	0.0233961	Downregulated
ENSMUSG00000030894	Tpp1	48.0862	-2.62416	0.443281	-5.91984	3.22e-09	4.72e-07	Downregulated
ENSMUSG00000031131	Vgll1	32.3905	-2.00538	0.58375	-3.43534	0.000591813	0.0099225	Downregulated
ENSMUSG00000031349	Nsdhl	125.519	-1.02877	0.304266	-3.38115	0.00072184	0.0113108	Downregulated
ENSMUSG00000031576	Kcnu1	17.7774	-2.30574	0.714702	-3.22615	0.00125468	0.0171852	Downregulated
ENSMUSG00000031651	Triml1	37.7349	-1.3856	0.405711	-3.41525	0.00063724	0.0103932	Downregulated
ENSMUSG00000031767	Nudt7	24.5197	-1.76122	0.529616	-3.32547	0.000882705	0.0131658	Downregulated
ENSMUSG00000031770	Herpud1	50.5949	-1.55222	0.37294	-4.1621	3.15e-05	0.00104979	Downregulated
ENSMUSG00000032068	Plet1	569.824	-2.42488	0.20158	-12.0294	2.49e-33	1.73e-29	Downregulated
ENSMUSG00000032220	Myo1e	13.9049	-2.93536	0.789532	-3.71785	0.000200926	0.00445947	Downregulated
ENSMUSG00000032231	Anxa2	1150.52	-1.4026	0.167831	-8.35722	6.42e-17	8.12e-14	Downregulated
ENSMUSG00000032279	Idh3a	1241.05	-1.22912	0.152049	-8.08367	6.28e-16	6.25e-13	Downregulated
ENSMUSG00000032324	Tspan3	257.446	-1.8979	0.500836	-3.78946	0.000150976	0.00356361	Downregulated
ENSMUSG00000032446	Eomes	70.1061	-1.51533	0.372818	-4.06452	4.81e-05	0.00146884	Downregulated
ENSMUSG00000032470	Mras	516.645	-1.14708	0.157392	-7.28802	3.15e-13	1.41e-10	Downregulated
ENSMUSG00000032532	Cck	17.2105	-2.13014	0.70774	-3.00978	0.00261441	0.0293956	Downregulated
ENSMUSG00000034057	Myrfl	27.8667	-1.65054	0.559119	-2.95203	0.0031569	0.0332111	Downregulated
ENSMUSG00000034127	Tspan8	217.851	-1.28755	0.224379	-5.73829	9.56e-09	1.14e-06	Downregulated
ENSMUSG00000034362	Csta1	44.0824	-1.54337	0.419046	-3.68306	0.00023045	0.0048812	Downregulated
ENSMUSG00000034595	Ppp1r18	23.8526	-1.60222	0.53384	-3.00132	0.00268814	0.0299026	Downregulated
ENSMUSG00000034792	Gna15	118.904	-1.38405	0.25059	-5.52317	3.33e-08	3.41e-06	Downregulated
ENSMUSG00000035183	Slc24a5	132.811	-1.24304	0.236174	-5.26324	1.42e-07	1.15e-05	Downregulated
ENSMUSG00000035273	Hpse	37.7534	-1.37224	0.426796	-3.2152	0.00130354	0.0176977	Downregulated
ENSMUSG00000035790	Cep19	63.6846	-1.1614	0.342931	-3.3867	0.0007074	0.0111866	Downregulated
ENSMUSG00000036916	Zfp280c	30.4384	-1.87954	0.627021	-2.99757	0.00272138	0.0301403	Downregulated
ENSMUSG00000036983	Tfb1m	134.39	-1.01007	0.225831	-4.47266	7.73e-06	0.000333512	Downregulated
ENSMUSG00000037949	Ano10	17.6442	-1.91468	0.641116	-2.98648	0.00282212	0.0308472	Downregulated
ENSMUSG00000038155	Gstp2	616.428	-1.07377	0.173045	-6.20518	5.46e-10	1.07e-07	Downregulated
ENSMUSG00000038522	Mfsd4b1	96.4737	-1.45934	0.273776	-5.33042	9.8e-08	8.37e-06	Downregulated
ENSMUSG00000038569	Rad9b	54.8115	-1.13323	0.35612	-3.18217	0.00146178	0.0191474	Downregulated
ENSMUSG00000038670	Mybpc2	226.68	-1.17371	0.254104	-4.61901	3.86e-06	0.000184056	Downregulated
ENSMUSG00000039128	Cdc123	366.188	-1.02542	0.174384	-5.88026	4.1e-09	5.76e-07	Downregulated
ENSMUSG00000039337	Tex19.2	59.8534	-1.32849	0.327289	-4.05908	4.93e-05	0.00149368	Downregulated
ENSMUSG00000039813	Tbc1d2	30.1343	-1.49003	0.50083	-2.97511	0.00292883	0.0315705	Downregulated
ENSMUSG00000040187	Arntl2	24.285	-1.44162	0.500363	-2.88115	0.00396229	0.0389127	Downregulated
ENSMUSG00000040213	Kyat3	341.716	-1.17029	0.179476	-6.52058	7e-11	1.74e-08	Downregulated
ENSMUSG00000041548	Hspb8	34.7125	-2.30517	0.496304	-4.64468	3.41e-06	0.000169889	Downregulated
ENSMUSG00000041782	Lad1	48.0812	-1.12184	0.400544	-2.8008	0.00509766	0.0468245	Downregulated
ENSMUSG00000042207	Kdm5b	870.51	-1.93628	0.163829	-7.54614	4.48e-14	2.84e-11	Downregulated
ENSMUSG00000042357	Gjb5	55.6975	-1.96277	0.371709	-5.2804	1.29e-07	1.05e-05	Downregulated
ENSMUSG00000043300	B3galnt1	34.7115	-2.24293	0.500073	-4.48521	7.28e-06	0.000316776	Downregulated
ENSMUSG00000044148	1810030O07Rik	158.392	-1.01463	0.274287	-3.69917	0.000216306	0.00468137	Downregulated
ENSMUSG00000044317	Gpr4	25.6664	-1.76424	0.505991	-3.48671	0.000489009	0.00857491	Downregulated
ENSMUSG00000044948	Cfap43	202.409	-1.88216	0.268539	-7.0089	2.4e-12	8.8e-10	Downregulated
ENSMUSG00000045019	Acer1	48.8775	-1.08758	0.357415	-3.04291	0.00234306	0.0272589	Downregulated
ENSMUSG00000045330	4933402E13Rik	103.166	-1.55049	0.287407	-5.39475	6.86e-08	6.29e-06	Downregulated
ENSMUSG00000045394	Epcam	1609.82	-1.6086	0.205298	-7.83545	4.67e-15	3.85e-12	Downregulated
ENSMUSG00000046432	Bex3	85.286	-1.03819	0.370546	-2.80179	0.00508205	0.0467427	Downregulated
ENSMUSG00000046610	Oacyl	32.3351	-1.87377	0.50219	-3.7312	0.000190571	0.00425679	Downregulated
ENSMUSG00000046794	Ppp1r3b	210.246	-1.3255	0.228902	-5.7907	7.01e-09	9.2e-07	Downregulated
ENSMUSG00000046974	BC053393	58.1601	-2.08889	0.385698	-5.41587	6.1e-08	5.7e-06	Downregulated
ENSMUSG00000047656	Trpt1	120.097	-1.06889	0.266147	-4.01618	5.92e-05	0.00174393	Downregulated
ENSMUSG00000047990	C2cd4a	20.8248	-1.59063	0.568152	-2.79966	0.00511566	0.0468969	Downregulated
ENSMUSG00000048373	Fgfbp1	67.1445	-1.55412	0.398078	-3.90406	9.46e-05	0.00248838	Downregulated
ENSMUSG00000049086	Bmyc	308.598	-1.23351	0.180523	-6.833	8.32e-12	2.76e-09	Downregulated
ENSMUSG00000049382	Krt8	546.465	-1.13475	0.236987	-4.78821	1.68e-06	9.15e-05	Downregulated
ENSMUSG00000050737	Ptges	1398	-1.35691	0.184396	-7.35865	1.86e-13	9.19e-11	Downregulated
ENSMUSG00000050854	Tmem125	56.5249	-1.03084	0.354779	-2.90559	0.00366565	0.0369646	Downregulated
ENSMUSG00000051124	Gimap9	35.3336	-1.91938	0.48897	-3.92535	8.66e-05	0.00232195	Downregulated
ENSMUSG00000051147	Nat2	21.0756	-1.96431	0.650147	-3.02133	0.00251668	0.0287547	Downregulated
ENSMUSG00000051257	Trap1a	1259.58	-1.17293	0.153354	-7.64855	2.03e-14	1.41e-11	Downregulated
ENSMUSG00000051669	AU021092	125.67	-1.5628	0.25305	-6.17585	6.58e-10	1.25e-07	Downregulated
ENSMUSG00000052180	Serpinb6c	747.109	-1.25253	0.164189	-7.62861	2.37e-14	1.57e-11	Downregulated
ENSMUSG00000052485	Tmem171	31.1466	-2.13325	0.488278	-4.36892	1.25e-05	0.000487118	Downregulated
ENSMUSG00000052776	Oas1a	9.8673	-2.54591	0.90545	-2.81177	0.00492701	0.0457096	Downregulated
ENSMUSG00000052974	Cyp2f2	63.0154	-1.03307	0.315739	-3.27191	0.00106823	0.0151844	Downregulated
ENSMUSG00000053338	Tarm1	40.8681	-1.49215	0.446998	-3.33816	0.000843345	0.0127288	Downregulated
ENSMUSG00000053819	Camk2d	231.401	-1.07809	0.196826	-5.47738	4.32e-08	4.21e-06	Downregulated
ENSMUSG00000054379	2410024N13Rik	173.875	-1.08218	0.259512	-4.17004	3.05e-05	0.0010212	Downregulated
ENSMUSG00000054814	Usp46	104.88	-1.23347	0.309972	-3.9793	6.91e-05	0.0019392	Downregulated
ENSMUSG00000056888	Glipr1	104.998	-1.22453	0.315115	-3.88598	0.000101918	0.002651	Downregulated
ENSMUSG00000057615	Ldoc1	9.80218	-2.79873	0.934178	-2.99593	0.00273608	0.0302665	Downregulated
ENSMUSG00000057666	Gapdh	634.633	-1.36914	0.3872	-3.536	0.000406238	0.00756789	Downregulated
ENSMUSG00000057836	Xlr3a	379.793	-1.25463	0.243637	-5.14959	2.61e-07	1.96e-05	Downregulated
ENSMUSG00000060538	Tmem219	70.6089	-1.2272	0.320318	-3.83118	0.000127528	0.00311347	Downregulated
ENSMUSG00000060681	Slc9a6	107.209	-1.30802	0.316064	-4.13848	3.5e-05	0.00114208	Downregulated
ENSMUSG00000061126	Cyp4f39	15.0085	-2.55118	0.731717	-3.48657	0.000489256	0.00857491	Downregulated
ENSMUSG00000061232	H2-K1	624.377	-1.03829	0.201598	-5.15033	2.6e-07	1.96e-05	Downregulated
ENSMUSG00000061322	Dnaic1	31.6585	-1.59553	0.550787	-2.89681	0.00376976	0.0376867	Downregulated
ENSMUSG00000061724	Gm2423	78.2983	-1.02024	0.319889	-3.18936	0.00142588	0.0188438	Downregulated
ENSMUSG00000062210	Tnfaip8	24.7989	-1.60972	0.520624	-3.09191	0.00198873	0.0240771	Downregulated
ENSMUSG00000063524	Eno1	448.149	-1.00303	0.186401	-5.381	7.41e-08	6.69e-06	Downregulated
ENSMUSG00000064010	Dppa1	46.718	-5.62802	1.3818	-4.07298	4.64e-05	0.00143604	Downregulated
ENSMUSG00000064140	Trim38	122.023	-2.07577	0.348098	-5.96319	2.47e-09	3.91e-07	Downregulated
ENSMUSG00000064224	Gsdma3	53.8361	-1.01874	0.362943	-2.80689	0.00500217	0.0461912	Downregulated
ENSMUSG00000066867	Oas1e	55.1345	-2.80081	0.955468	-2.93135	0.00337495	0.0349181	Downregulated
ENSMUSG00000067702	Tuba3a	52.6092	-3.12039	0.463826	-6.72751	1.73e-11	5.22e-09	Downregulated
ENSMUSG00000071424	Grid2	57.0412	-1.30905	0.417264	-3.13722	0.00170556	0.0213632	Downregulated
ENSMUSG00000071506	Tmem139	78.2144	-1.01223	0.300403	-3.36957	0.000752843	0.0117319	Downregulated
ENSMUSG00000071815	Fthl17e	63.571	-1.35099	0.407251	-3.31734	0.000908789	0.0134539	Downregulated
ENSMUSG00000074199	Krtdap	47.5229	-1.69488	0.440114	-3.85101	0.000117631	0.00292835	Downregulated
ENSMUSG00000074489	Bglap3	28.5981	-2.00082	0.500634	-3.99656	6.43e-05	0.00184578	Downregulated
ENSMUSG00000074500	Zfp558	112.689	-1.03337	0.281365	-3.67269	0.000240011	0.0050377	Downregulated
ENSMUSG00000075592	Nynrin	21.5425	-2.22811	0.571306	-3.90002	9.62e-05	0.0025207	Downregulated
ENSMUSG00000078503	Zfp990	644.571	-1.14045	0.145563	-7.83476	4.7e-15	3.85e-12	Downregulated
ENSMUSG00000078787	Cyp2t4	27.3011	-1.34976	0.472045	-2.8594	0.00424447	0.0411037	Downregulated
ENSMUSG00000078862	Gm14326	21.6903	-2.40066	0.568309	-4.22421	2.4e-05	0.000842622	Downregulated
ENSMUSG00000078864	Gm14322	106.115	-1.24038	0.268854	-4.61359	3.96e-06	0.000185684	Downregulated
ENSMUSG00000079042	Apela	12.2982	-3.3745	0.869494	-3.88099	0.000104031	0.00269087	Downregulated
ENSMUSG00000079471	Mymx	15.1679	-3.08247	0.771051	-3.99775	6.39e-05	0.00184578	Downregulated
ENSMUSG00000083618	Gm11771	66.4375	-1.57399	0.353155	-4.45694	8.31e-06	0.000352385	Downregulated
ENSMUSG00000083714	Fthl17-ps1	34.6421	-1.2799	0.447298	-2.8614	0.00421773	0.04091	Downregulated
ENSMUSG00000083847	Xlr3d-ps	15.0449	-1.86625	0.665672	-2.80355	0.00505432	0.0465184	Downregulated
ENSMUSG00000086474	9130204K15Rik	112.933	-1.30616	0.294873	-4.42957	9.44e-06	0.000386462	Downregulated
ENSMUSG00000086657	Stamos	21.8099	-1.80536	0.556672	-3.24313	0.00118226	0.0164359	Downregulated
ENSMUSG00000086807	Platr21	66.4053	-1.07168	0.313931	-3.41375	0.000640743	0.0104166	Downregulated
ENSMUSG00000087044	1700042G15Rik	32.6542	-2.10564	0.4875	-4.31925	1.57e-05	0.00058907	Downregulated
ENSMUSG00000087455	5330411J11Rik	97.7601	-1.80053	0.33237	-5.41724	6.05e-08	5.69e-06	Downregulated
ENSMUSG00000089798	1700028K03Rik	23.0309	-1.79811	0.566346	-3.17493	0.00149872	0.0194554	Downregulated
ENSMUSG00000089832	Shkbp1	393.87	-1.18072	0.234441	-5.03633	4.75e-07	3.22e-05	Downregulated
ENSMUSG00000091060	Myocos	26.3221	-1.46441	0.505567	-2.89656	0.00377273	0.0376894	Downregulated
ENSMUSG00000091347	Gm10772	110.59	-1.35232	0.310898	-4.34973	1.36e-05	0.000523994	Downregulated
ENSMUSG00000095909	Gm10324	147.808	-1.27684	0.252465	-5.05748	4.25e-07	2.94e-05	Downregulated
ENSMUSG00000096727	Psmb9	27.8593	-1.5086	0.527749	-2.85856	0.00425567	0.0411561	Downregulated
ENSMUSG00000096916	Zfp850	105.502	-1.25869	0.25639	-4.90931	9.14e-07	5.53e-05	Downregulated
ENSMUSG00000097075	Cdiptos	32.8503	-1.43707	0.439158	-3.27232	0.00106668	0.0151778	Downregulated
ENSMUSG00000097080	1700086O06Rik	33.1062	-1.41499	0.463321	-3.05401	0.00225808	0.0265625	Downregulated
ENSMUSG00000105734	4930558C23Rik	32.6625	-1.40588	0.459678	-3.05841	0.00222515	0.0262195	Downregulated
ENSMUSG00000106968	C78283	76.1977	-1.46916	0.430208	-3.415	0.000637811	0.0103932	Downregulated
ENSMUSG00000108763	Gm36028	10.1137	-3.07587	0.939501	-3.27394	0.00106061	0.0151407	Downregulated
ENSMUSG00000109166	Gm5890	76.1103	-1.10455	0.368883	-2.99432	0.00275053	0.0303492	Downregulated
ENSMUSG00000109325	Krt8-ps	21.1775	-1.52965	0.537554	-2.84557	0.00443325	0.0423135	Downregulated
ENSMUSG00000109772	Gm39132	25.3029	-1.4563	0.501888	-2.90165	0.00371207	0.0372433	Downregulated
ENSMUSG00000111013	Gm32468	66.0131	-1.61782	0.318195	-5.08437	3.69e-07	2.63e-05	Downregulated
ENSMUSG00000112819	Gm46332	56.3639	-1.42968	0.341257	-4.18944	2.8e-05	0.000956135	Downregulated
ENSMUSG00000114689	Gm9465	66.8299	-1.45657	0.333604	-4.36617	1.26e-05	0.000490147	Downregulated
ENSMUSG00000115367	Gm33301	43.6434	-1.16487	0.402364	-2.89507	0.00379073	0.0377608	Downregulated
ENSMUSG00000116089	Gm7859	26.7236	-1.47072	0.486938	-3.02035	0.00252487	0.0288237	Downregulated
ENSMUSG00000116295	Gm32885	250.27	-1.1894	0.17993	-6.61034	3.83e-11	1.03e-08	Downregulated
ENSMUSG00000001021	S100a3	283.503	1.00339	0.252698	2.98139	0.00286939	0.0311011	Upregulated
ENSMUSG00000001157	Gmcl1	216.803	1.05981	0.216439	3.74153	0.000182902	0.00412522	Upregulated
ENSMUSG00000001288	Rarg	94.6754	1.17718	0.310767	2.98351	0.00284963	0.0310293	Upregulated
ENSMUSG00000004562	Arhgef40	218.891	1.09887	0.237973	4.61761	3.88e-06	0.000184364	Upregulated
ENSMUSG00000006527	Sfmbt1	70.4283	1.15351	0.29808	3.03112	0.00243651	0.028045	Upregulated
ENSMUSG00000006931	P3h4	20.9504	1.88714	0.563121	3.35121	0.0008046	0.0123518	Upregulated
ENSMUSG00000007872	Id3	2465.03	1.08043	0.141698	5.86056	4.61e-09	6.29e-07	Upregulated
ENSMUSG00000008855	Hdac5	27.7854	1.29075	0.456942	2.82475	0.00473176	0.0443508	Upregulated
ENSMUSG00000008932	Slc1a7	23.3228	1.53326	0.523731	2.92756	0.00341632	0.0351898	Upregulated
ENSMUSG00000009628	Tex15	94.8804	1.73295	0.318633	5.43871	5.37e-08	5.15e-06	Upregulated
ENSMUSG00000009733	Tfcp2	297.306	1.17695	0.187551	4.94238	7.72e-07	4.73e-05	Upregulated
ENSMUSG00000009941	Nxf2	47.6313	2.0667	0.449963	4.59304	4.37e-06	0.000201292	Upregulated
ENSMUSG00000010358	Ifi35	289.073	1.11568	0.219161	3.94998	7.82e-05	0.002141	Upregulated
ENSMUSG00000011382	Dhdh	21.3616	1.91266	0.548102	3.48961	0.00048372	0.00852082	Upregulated
ENSMUSG00000012705	Retn	63.67	1.01473	0.351628	2.8858	0.00390424	0.038535	Upregulated
ENSMUSG00000014470	Rnf166	45.5299	1.19718	0.412236	2.90413	0.0036828	0.0370302	Upregulated
ENSMUSG00000014550	Rbsn	280.564	1.0108	0.181282	5.57586	2.46e-08	2.65e-06	Upregulated
ENSMUSG00000015134	Aldh1a3	258.576	1.22577	0.197235	6.21479	5.14e-10	1.05e-07	Upregulated
ENSMUSG00000024406	Pou5f1	100.965	1.46855	0.257814	5.69614	1.23e-08	1.4e-06	Upregulated
ENSMUSG00000019984	Med23	188.492	1.03818	0.21099	3.73561	0.000187261	0.0042099	Upregulated
ENSMUSG00000020062	Slc5a8	13.2727	2.05991	0.73254	2.812	0.00492338	0.0457096	Upregulated
ENSMUSG00000020091	Eif4ebp2	108.873	1.13675	0.31805	2.78808	0.00530214	0.0482252	Upregulated
ENSMUSG00000020176	Grb10	72.8095	1.24748	0.320808	3.10927	0.0018755	0.0230051	Upregulated
ENSMUSG00000020190	Mknk2	79.4903	1.09422	0.287731	2.93406	0.00334564	0.0347447	Upregulated
ENSMUSG00000020427	Igfbp3	21.172	1.66304	0.561478	2.9619	0.00305745	0.0324789	Upregulated
ENSMUSG00000020493	Prr11	187.674	1.1061	0.21333	4.01305	5.99e-05	0.00175717	Upregulated
ENSMUSG00000020592	Sdc1	85.9691	1.1004	0.314938	3.49403	0.000475795	0.00844536	Upregulated
ENSMUSG00000021140	Pcnx	84.1132	1.20905	0.294449	3.25712	0.00112549	0.0158365	Upregulated
ENSMUSG00000021156	Zmynd11	32.4665	1.41878	0.457635	3.10025	0.00193355	0.0235204	Upregulated
ENSMUSG00000021187	Tc2n	207.983	1.06615	0.302503	3.52442	0.000424406	0.0078019	Upregulated
ENSMUSG00000021508	Cxcl14	23.0999	1.83089	0.527508	3.47082	0.000518874	0.00899209	Upregulated
ENSMUSG00000021619	Atg10	109.266	1.03707	0.320181	3.239	0.00119949	0.0166256	Upregulated
ENSMUSG00000021944	Gata4	79.7687	1.5026	0.320163	4.69325	2.69e-06	0.000137071	Upregulated
ENSMUSG00000021948	Prkcd	133.727	1.75605	0.254205	6.90801	4.91e-12	1.67e-09	Upregulated
ENSMUSG00000022129	Dct	207.567	1.30434	0.210835	6.18655	6.15e-10	1.19e-07	Upregulated
ENSMUSG00000022661	Cd200	24.3141	1.44375	0.501594	2.87832	0.003998	0.0391804	Upregulated
ENSMUSG00000022791	Tnk2	30.8965	1.34358	0.48383	2.77696	0.00548702	0.0494222	Upregulated
ENSMUSG00000023243	Kcnk5	241.679	1.18342	0.19825	4.7083	2.5e-06	0.000128744	Upregulated
ENSMUSG00000023279	Bmp15	31.3443	1.53005	0.476039	3.21413	0.00130842	0.0177465	Upregulated
ENSMUSG00000024128	Sbp	45.3668	1.0597	0.3737	2.83569	0.00457273	0.0432591	Upregulated
ENSMUSG00000024174	Pot1b	142.974	1.02367	0.235563	3.28433	0.00102225	0.0148047	Upregulated
ENSMUSG00000024667	Tmem216	324.889	1.01465	0.174226	4.38885	1.14e-05	0.000456171	Upregulated
ENSMUSG00000024817	Uhrf2	47.2513	1.46482	0.432194	3.38926	0.000700814	0.011095	Upregulated
ENSMUSG00000024843	Chka	2403.12	1.02483	0.183648	4.21911	2.45e-05	0.000855422	Upregulated
ENSMUSG00000025090	Ccdc172	56.1286	1.02232	0.332189	3.07754	0.00208716	0.0249313	Upregulated
ENSMUSG00000025912	Mybl1	46.9221	1.19518	0.388727	3.07459	0.00210793	0.0250932	Upregulated
ENSMUSG00000026017	Carf	129.188	1.02056	0.236727	3.25504	0.00113378	0.0159371	Upregulated
ENSMUSG00000026596	Abl2	191.837	1.08164	0.215358	3.86166	0.000112621	0.00282893	Upregulated
ENSMUSG00000026773	Pfkfb3	101.16	1.4856	0.288835	5.14343	2.7e-07	2.01e-05	Upregulated
ENSMUSG00000026819	Slc25a25	121.459	1.00971	0.268207	3.76467	0.000166769	0.0038254	Upregulated
ENSMUSG00000026972	Arrdc1	216.358	1.22772	0.233192	4.19277	2.76e-05	0.000951565	Upregulated
ENSMUSG00000026974	Zmynd19	186.359	1.0583	0.226076	4.68119	2.85e-06	0.000144853	Upregulated
ENSMUSG00000027077	Smtnl1	20.1031	2.71306	0.797334	3.40266	0.000667321	0.0107368	Upregulated
ENSMUSG00000027210	Meis2	18.4106	1.63552	0.557592	2.93318	0.00335509	0.0348169	Upregulated
ENSMUSG00000027276	Jag1	13.7535	2.46117	0.767168	3.20812	0.00133604	0.0180158	Upregulated
ENSMUSG00000027284	Cdan1	245.935	1.05278	0.200833	3.99723	6.41e-05	0.00184578	Upregulated
ENSMUSG00000027351	Spred1	159.265	1.03076	0.241221	4.27311	1.93e-05	0.000698558	Upregulated
ENSMUSG00000027472	Pdrg1	3292.39	1.22931	0.150824	6.49305	8.41e-11	2.05e-08	Upregulated
ENSMUSG00000027552	E2f5	67.1086	1.27366	0.374517	3.4008	0.000671895	0.010788	Upregulated
ENSMUSG00000027765	P2ry1	15.7741	2.01427	0.63947	3.14991	0.00163323	0.020777	Upregulated
ENSMUSG00000027806	Tsc22d2	394.219	1.03823	0.194797	4.04643	5.2e-05	0.00156058	Upregulated
ENSMUSG00000028172	Tacr3	37.253	1.28111	0.452159	2.83332	0.00460671	0.043433	Upregulated
ENSMUSG00000029438	Bcl7a	124.517	1.18171	0.235216	3.96106	7.46e-05	0.00206845	Upregulated
ENSMUSG00000029594	Rbm19	307.492	1.0814	0.181794	4.5733	4.8e-06	0.000216691	Upregulated
ENSMUSG00000029819	Npy	69.2588	1.22884	0.432394	2.84194	0.00448401	0.0426809	Upregulated
ENSMUSG00000030102	Itpr1	21.8298	1.89047	0.535257	3.53188	0.000412613	0.00762798	Upregulated
ENSMUSG00000030199	Etv6	93.844	1.14907	0.29647	3.03257	0.00242477	0.0279331	Upregulated
ENSMUSG00000030545	Pex11a	70.7206	1.01865	0.326036	3.12436	0.00178191	0.0220811	Upregulated
ENSMUSG00000030549	Rhcg	52.6059	1.16855	0.364946	3.20197	0.00136492	0.0182637	Upregulated
ENSMUSG00000030554	Synm	10.1293	2.22285	0.783643	2.83656	0.00456024	0.0432291	Upregulated
ENSMUSG00000030717	Nupr1	273.866	1.71886	0.230604	7.45374	9.07e-14	4.86e-11	Upregulated
ENSMUSG00000030994	D7Ertd443e	53.0312	1.15609	0.367183	3.14853	0.00164091	0.0208158	Upregulated
ENSMUSG00000031012	Cask	86.8667	1.02411	0.31876	3.2128	0.0013145	0.0177943	Upregulated
ENSMUSG00000031119	Gpc4	109.353	1.09262	0.256951	3.27933	0.00104056	0.014973	Upregulated
ENSMUSG00000031310	Zmym3	144.652	1.16251	0.232425	3.92604	8.64e-05	0.00232195	Upregulated
ENSMUSG00000031327	Chic1	153.418	1.02425	0.247569	4.13724	3.52e-05	0.00114556	Upregulated
ENSMUSG00000031896	Ctrl	157.019	1.10934	0.217455	3.95181	7.76e-05	0.00212887	Upregulated
ENSMUSG00000032118	Fez1	61.0862	1.90217	0.350495	5.42709	5.73e-08	5.42e-06	Upregulated
ENSMUSG00000032120	C2cd2l	157.678	1.2422	0.232251	4.27208	1.94e-05	0.000699979	Upregulated
ENSMUSG00000032228	Tcf12	106.093	1.06262	0.293213	2.77142	0.00558128	0.0499158	Upregulated
ENSMUSG00000032334	Loxl1	69.719	1.06271	0.296585	3.58314	0.000339484	0.00657975	Upregulated
ENSMUSG00000032376	Usp3	47.558	1.21776	0.405612	3.00229	0.00267958	0.0298551	Upregulated
ENSMUSG00000033400	Agl	140.848	1.17618	0.238872	3.8773	0.000105622	0.00270687	Upregulated
ENSMUSG00000033684	Qsox1	70.838	1.41344	0.336285	4.20312	2.63e-05	0.000915899	Upregulated
ENSMUSG00000034042	Gpbp1l1	245.466	1.07068	0.181818	4.51373	6.37e-06	0.000278751	Upregulated
ENSMUSG00000034353	Ramp1	141.493	1.07374	0.261435	3.15082	0.00162812	0.0207481	Upregulated
ENSMUSG00000034607	Pof1b	23.5433	1.53193	0.546824	2.8015	0.00508663	0.046754	Upregulated
ENSMUSG00000034761	Map4k5	330.497	1.22868	0.196313	4.98534	6.19e-07	3.97e-05	Upregulated
ENSMUSG00000034801	Sos2	158.386	1.10366	0.245296	3.48012	0.000501195	0.00874013	Upregulated
ENSMUSG00000034842	Art3	114.79	1.07174	0.326349	3.28404	0.0010233	0.0148047	Upregulated
ENSMUSG00000034947	Tmem106a	57.2014	1.29555	0.334351	3.87482	0.000106704	0.00272456	Upregulated
ENSMUSG00000035129	Gm6781	200.484	1.10164	0.224576	3.79221	0.000149313	0.00353977	Upregulated
ENSMUSG00000035451	Foxa1	128.832	1.12163	0.260238	4.31003	1.63e-05	0.000608989	Upregulated
ENSMUSG00000036769	Wdr44	171.596	1.2126	0.239172	5.07002	3.98e-07	2.81e-05	Upregulated
ENSMUSG00000036858	Ptcra	72.1644	1.50603	0.380751	3.95541	7.64e-05	0.00210959	Upregulated
ENSMUSG00000037234	Hook3	2735.83	1.33643	0.196295	6.80826	9.88e-12	3.2e-09	Upregulated
ENSMUSG00000037415	Ranbp10	184.847	1.09689	0.207649	4.07846	4.53e-05	0.00141451	Upregulated
ENSMUSG00000037446	Tulp1	64.8113	1.58117	0.328567	4.81232	1.49e-06	8.27e-05	Upregulated
ENSMUSG00000037910	1700018B24Rik	282.584	1.08299	0.234619	3.55039	0.00038466	0.0072648	Upregulated
ENSMUSG00000038485	Socs7	49.5074	1.5678	0.384464	4.07787	4.54e-05	0.00141493	Upregulated
ENSMUSG00000038496	Slc19a3	339.84	1.22599	0.198085	4.92711	8.35e-07	5.09e-05	Upregulated
ENSMUSG00000038750	Omt2b	153.647	1.28235	0.253046	5.06767	4.03e-07	2.83e-05	Upregulated
ENSMUSG00000039062	Anpep	59.6944	1.2084	0.317536	3.01823	0.00254259	0.0288724	Upregulated
ENSMUSG00000039103	Nexn	185.16	1.02821	0.223798	3.47728	0.000506523	0.00881096	Upregulated
ENSMUSG00000039328	Rnf122	136.7	1.0585	0.233034	3.46944	0.000521547	0.00901596	Upregulated
ENSMUSG00000039349	C130074G19Rik	566.415	1.0891	0.154632	7.04319	1.88e-12	7.07e-10	Upregulated
ENSMUSG00000039661	Dusp26	145.797	1.22072	0.310313	3.93382	8.36e-05	0.00226058	Upregulated
ENSMUSG00000040033	Stat2	95.9821	1.18892	0.263348	3.56532	0.000363407	0.00696581	Upregulated
ENSMUSG00000040601	Nlrp4a	11.6195	2.45201	0.789578	3.10547	0.00189974	0.023231	Upregulated
ENSMUSG00000040614	Nlrp9c	44.2162	1.51301	0.391582	3.86383	0.000111624	0.00281741	Upregulated
ENSMUSG00000040794	C1qtnf4	121.692	1.18233	0.256929	3.62874	0.000284803	0.00576903	Upregulated
ENSMUSG00000041609	Bicdl1	36.1433	1.27049	0.437471	2.90418	0.00368218	0.0370302	Upregulated
ENSMUSG00000041890	Git2	176.401	1.16908	0.210429	4.36768	1.26e-05	0.000488125	Upregulated
ENSMUSG00000042106	Inka1	118.943	1.24037	0.31328	3.16131	0.0015706	0.0202187	Upregulated
ENSMUSG00000042262	Ccr8	52.5843	1.03462	0.36278	2.85193	0.00434553	0.0416972	Upregulated
ENSMUSG00000042812	Foxf1	37.601	1.42934	0.426408	3.35206	0.00080213	0.0123342	Upregulated
ENSMUSG00000042978	Sbk1	23.5148	1.62049	0.524221	3.09123	0.00199327	0.0240994	Upregulated
ENSMUSG00000043999	Gpr75	16.573	2.00353	0.679424	2.94886	0.00318943	0.0334218	Upregulated
ENSMUSG00000044145	1810024B03Rik	46.3485	1.08926	0.371416	2.93272	0.00336006	0.0348177	Upregulated
ENSMUSG00000044647	Csrnp3	52.6568	1.39087	0.374035	3.71856	0.000200362	0.00445406	Upregulated
ENSMUSG00000045078	Rnf216	422.6	1.02802	0.160145	4.85821	1.18e-06	6.89e-05	Upregulated
ENSMUSG00000045291	E330021D16Rik	24.4657	1.88265	0.512341	3.67461	0.000238214	0.0050151	Upregulated
ENSMUSG00000046031	Calhm6	53.6776	1.38845	0.368992	3.76281	0.000168017	0.00383928	Upregulated
ENSMUSG00000046157	Tmem229b	269.131	1.15963	0.192408	4.7276	2.27e-06	0.000118858	Upregulated
ENSMUSG00000046229	Scand1	107.513	1.05259	0.253945	4.14497	3.4e-05	0.0011181	Upregulated
ENSMUSG00000046372	Gm5590	296.174	1.20607	0.180776	5.28872	1.23e-07	1.01e-05	Upregulated
ENSMUSG00000046997	Spsb4	83.0878	1.6611	0.349306	4.75543	1.98e-06	0.000105177	Upregulated
ENSMUSG00000047603	Zfp235	44.228	1.13007	0.366469	3.08366	0.00204471	0.0245295	Upregulated
ENSMUSG00000048626	Klf17	230.131	1.28738	0.271219	4.74664	2.07e-06	0.000109041	Upregulated
ENSMUSG00000048827	Pkd1l3	117.64	1.02153	0.266575	2.89423	0.0038009	0.037835	Upregulated
ENSMUSG00000048878	Hexim1	65.2474	1.06639	0.333437	3.19817	0.00138302	0.0184526	Upregulated
ENSMUSG00000049387	Cox7b2	135.769	1.33648	0.240404	5.55932	2.71e-08	2.81e-06	Upregulated
ENSMUSG00000049606	Zfp644	226.609	1.03869	0.277367	2.84349	0.00446229	0.0425323	Upregulated
ENSMUSG00000049800	Sertad2	77.2613	1.02663	0.277944	2.7942	0.00520285	0.0474993	Upregulated
ENSMUSG00000049871	Nlrc3	31.2978	1.45006	0.44203	3.28045	0.00103641	0.0149303	Upregulated
ENSMUSG00000050211	Pla2g4e	57.2064	1.61899	0.397293	4.07505	4.6e-05	0.00142903	Upregulated
ENSMUSG00000050810	Oog3	115.513	1.11835	0.30775	3.63395	0.000279117	0.00567865	Upregulated
ENSMUSG00000050917	Fgf4	63.4916	1.02258	0.34178	2.99193	0.00277217	0.030472	Upregulated
ENSMUSG00000051451	Crebzf	82.1693	1.05198	0.293566	3.58347	0.000339062	0.00657975	Upregulated
ENSMUSG00000051527	Usp29	59.572	1.17822	0.328349	3.58832	0.000332815	0.00650485	Upregulated
ENSMUSG00000051811	Cox6b2	125.28	1.41883	0.318637	4.4528	8.48e-06	0.000354201	Upregulated
ENSMUSG00000051817	Sox12	42.107	1.39351	0.39241	3.55115	0.000383555	0.00726197	Upregulated
ENSMUSG00000052557	Gan	62.8062	1.00308	0.330221	3.03761	0.00238462	0.0275617	Upregulated
ENSMUSG00000053219	Raet1e	95.4296	1.00731	0.264968	2.85811	0.00426171	0.0411561	Upregulated
ENSMUSG00000053334	Ficd	196.458	1.06494	0.243328	3.34914	0.000810619	0.0123826	Upregulated
ENSMUSG00000053360	F730035P03Rik	114.867	1.05079	0.266374	3.00625	0.00264489	0.0296347	Upregulated
ENSMUSG00000054434	Tmem120b	159.688	1.00856	0.228465	3.32025	0.000899375	0.0133572	Upregulated
ENSMUSG00000054626	Xlr	185.212	1.0583	0.251857	4.20199	2.65e-05	0.000918173	Upregulated
ENSMUSG00000054727	1700013H16Rik	25.1341	3.15943	0.61059	5.17439	2.29e-07	1.77e-05	Upregulated
ENSMUSG00000054763	Defb42	157.998	1.5814	0.243848	6.48519	8.86e-11	2.13e-08	Upregulated
ENSMUSG00000055024	Ep300	168.573	1.18354	0.212788	5.56206	2.67e-08	2.79e-06	Upregulated
ENSMUSG00000055555	4930502E18Rik	34.8029	2.16176	0.468869	4.61059	4.02e-06	0.000187507	Upregulated
ENSMUSG00000055833	1700034H15Rik	30.2394	1.51879	0.541617	2.80418	0.00504443	0.0464618	Upregulated
ENSMUSG00000056069	Otulinl	25.7111	2.08075	0.515634	4.03533	5.45e-05	0.00162134	Upregulated
ENSMUSG00000057948	Unc13d	77.7991	1.4941	0.316754	4.71691	2.39e-06	0.000124802	Upregulated
ENSMUSG00000058523	Mup5	13.5621	4.11272	0.946434	4.34549	1.39e-05	0.000531263	Upregulated
ENSMUSG00000059708	Akap17b	69.5754	1.0519	0.358705	2.93249	0.00336251	0.0348177	Upregulated
ENSMUSG00000060256	Tdpoz4	51.3576	1.52703	0.408954	3.734	0.000188465	0.00421652	Upregulated
ENSMUSG00000061882	Ccdc62	35.3826	1.24697	0.439539	2.837	0.00455391	0.0431985	Upregulated
ENSMUSG00000063018	2010204K13Rik	65.7773	1.22785	0.335035	2.91865	0.00351549	0.0359452	Upregulated
ENSMUSG00000063229	Ldha	201.095	1.02366	0.249592	3.09968	0.00193728	0.0235451	Upregulated
ENSMUSG00000063714	Sp3os	1196.07	1.51669	0.202633	7.4849	7.16e-14	4.15e-11	Upregulated
ENSMUSG00000063846	Gm21731	212.764	1.1156	0.244989	3.53322	0.000410526	0.00762144	Upregulated
ENSMUSG00000066407	Gm10263	52.8807	1.19276	0.337585	2.79266	0.00522765	0.0476411	Upregulated
ENSMUSG00000066463	Omt2a	160.92	1.56097	0.291868	5.34821	8.88e-08	7.73e-06	Upregulated
ENSMUSG00000067764	Xlr5c	87.667	1.11025	0.27769	3.09787	0.00194918	0.0236485	Upregulated
ENSMUSG00000068011	Mkrn2os	126.106	1.16447	0.25575	3.57562	0.000349404	0.00674043	Upregulated
ENSMUSG00000068284	Usf3	42.9611	1.11441	0.368311	3.02574	0.00248029	0.0285018	Upregulated
ENSMUSG00000069255	Dusp22	47.164	1.06413	0.36898	2.88397	0.00392698	0.0387299	Upregulated
ENSMUSG00000070476	Fam217b	13.4355	2.42689	0.725516	3.34505	0.000822664	0.0124965	Upregulated
ENSMUSG00000071230	Npw	57.176	1.02467	0.350408	2.92421	0.00345332	0.0354922	Upregulated
ENSMUSG00000072964	Bhlhb9	160.487	1.05644	0.223824	3.60302	0.000314539	0.00627994	Upregulated
ENSMUSG00000073412	Lst1	490.566	1.01217	0.175463	4.34374	1.4e-05	0.000534067	Upregulated
ENSMUSG00000073535	Gm5532	75.3086	1.32992	0.332801	3.99613	6.44e-05	0.00184578	Upregulated
ENSMUSG00000073794	I0C0044D17Rik	1123.79	1.18562	0.167831	5.57476	2.48e-08	2.65e-06	Upregulated
ENSMUSG00000074071	Fam169b	74.1389	1.20889	0.300713	3.18871	0.00142908	0.0188564	Upregulated
ENSMUSG00000074212	Dnajb14	199.721	1.11042	0.251986	3.41453	0.000638915	0.010399	Upregulated
ENSMUSG00000074634	Tmem267	154.585	1.1923	0.221018	5.39458	6.87e-08	6.29e-06	Upregulated
ENSMUSG00000074783	AU019990	281.606	1.17082	0.223324	5.2427	1.58e-07	1.27e-05	Upregulated
ENSMUSG00000074796	Slc4a11	564.552	1.0245	0.161119	4.80703	1.53e-06	8.43e-05	Upregulated
ENSMUSG00000075269	Bex6	943.716	1.04528	0.13826	5.75204	8.82e-09	1.09e-06	Upregulated
ENSMUSG00000075528	Aarsd1	60.799	1.05899	0.330204	3.20709	0.00134086	0.0180458	Upregulated
ENSMUSG00000076258	Gm23935	872.709	1.33807	0.211961	6.31278	2.74e-10	5.87e-08	Upregulated
ENSMUSG00000076281	Gm24270	102.532	1.16302	0.308916	2.95554	0.0031212	0.0329799	Upregulated
ENSMUSG00000078185	Chml	41.7749	1.51191	0.466176	3.24321	0.00118192	0.0164359	Upregulated
ENSMUSG00000079003	Samd1	114.572	1.06086	0.259044	3.13022	0.00174678	0.0217974	Upregulated
ENSMUSG00000079065	BC005561	411.391	1.02446	0.190656	4.0621	4.86e-05	0.00147799	Upregulated
ENSMUSG00000079700	Fpr3	11.6354	2.19416	0.771027	2.84576	0.00443054	0.0423135	Upregulated
ENSMUSG00000081344	Gm14303	344.369	1.06787	0.205981	3.9706	7.17e-05	0.00200264	Upregulated
ENSMUSG00000082665	Gm11470	63.1078	1.31145	0.372552	3.52018	0.000431255	0.00787735	Upregulated
ENSMUSG00000082884	Gm13339	1176.19	1.05002	0.119569	8.78173	1.61e-18	3.2e-15	Upregulated
ENSMUSG00000083200	Gm15066	118.437	1.17131	0.25254	3.64818	0.000264108	0.00542884	Upregulated
ENSMUSG00000083326	Rpl38-ps1	333.135	1.00928	0.191245	3.97021	7.18e-05	0.00200264	Upregulated
ENSMUSG00000084843	B230312C02Rik	145.635	1.22933	0.333638	3.68462	0.000229048	0.0048589	Upregulated
ENSMUSG00000084883	Ccdc85c	56.7283	1.35347	0.364123	3.71708	0.000201539	0.00446596	Upregulated
ENSMUSG00000085035	Gm12031	222.218	1.05084	0.215866	3.70986	0.00020737	0.00454176	Upregulated
ENSMUSG00000085079	Khdc1b	218.392	1.13896	0.239966	3.70452	0.000211791	0.00461956	Upregulated
ENSMUSG00000085114	1600025M17Rik	44.8796	1.02742	0.361183	2.8446	0.00444668	0.0424126	Upregulated
ENSMUSG00000085152	Gm11496	78.9163	1.08032	0.286	3.77733	0.00015852	0.00369508	Upregulated
ENSMUSG00000085208	Brip1os	82.8023	1.07364	0.290503	2.83521	0.00457952	0.0432813	Upregulated
ENSMUSG00000085622	3110056K07Rik	129.773	1.15244	0.236033	3.82336	0.000131643	0.00319155	Upregulated
ENSMUSG00000086127	Gm11934	65.3994	1.65176	0.330163	5.00287	5.65e-07	3.71e-05	Upregulated
ENSMUSG00000086390	1810019D21Rik	909.255	1.04092	0.180178	4.38968	1.14e-05	0.000456171	Upregulated
ENSMUSG00000086414	Gm15645	56.0527	1.09468	0.359375	3.04606	0.00231861	0.0270459	Upregulated
ENSMUSG00000086839	Gm11973	64.709	1.03512	0.315416	3.28175	0.00103163	0.0148923	Upregulated
ENSMUSG00000087143	A830082K12Rik	10.3918	2.4156	0.803169	3.00758	0.00263336	0.0295293	Upregulated
ENSMUSG00000089844	A530032D15Rik	213.192	1.06203	0.206063	3.94067	8.13e-05	0.00220843	Upregulated
ENSMUSG00000090101	Snhg9	76.5085	2.59405	0.318666	8.14035	3.94e-16	4.22e-13	Upregulated
ENSMUSG00000092958	Mir5128	39.3277	1.20023	0.383894	3.12646	0.00176924	0.0219436	Upregulated
ENSMUSG00000093314	Mir5136	13.8667	1.85165	0.666775	2.77703	0.0054858	0.0494222	Upregulated
ENSMUSG00000093565	Rab26os	73.0825	1.57471	0.334224	4.71154	2.46e-06	0.000127657	Upregulated
ENSMUSG00000093761	Obox6-ps1	114.262	1.12493	0.292797	3.84202	0.000122027	0.00301086	Upregulated
ENSMUSG00000094027	Gm21762	70.0501	1.13162	0.333458	3.39359	0.000689828	0.010971	Upregulated
ENSMUSG00000094635	Gm7104	16.237	1.75486	0.621847	2.82202	0.00477219	0.0446047	Upregulated
ENSMUSG00000095123	Gm21781	76.829	1.10673	0.384079	2.88152	0.00395761	0.0389127	Upregulated
ENSMUSG00000095288	Gm7618	217.566	1.0523	0.216036	3.71374	0.000204222	0.00450229	Upregulated
ENSMUSG00000095625	Esp24	127.629	2.33342	0.369305	6.31841	2.64e-10	5.75e-08	Upregulated
ENSMUSG00000095653	Gm21818	293.845	1.35571	0.271896	4.98614	6.16e-07	3.97e-05	Upregulated
ENSMUSG00000097180	2700038G22Rik	186.677	1.21746	0.21734	4.45137	8.53e-06	0.000355504	Upregulated
ENSMUSG00000097327	E030030I06Rik	472.807	1.22103	0.182513	6.69009	2.23e-11	6.47e-09	Upregulated
ENSMUSG00000097328	Tnfsf12	61.7216	1.1401	0.316547	2.8119	0.00492496	0.0457096	Upregulated
ENSMUSG00000098183	Gm27010	65.7837	1.67011	0.34871	4.78939	1.67e-06	9.13e-05	Upregulated
ENSMUSG00000099764	Rps10-ps2	174.497	1.00255	0.215726	3.48844	0.000485853	0.00854757	Upregulated
ENSMUSG00000100005	B130024G19Rik	10.2284	2.38296	0.810833	2.93891	0.00329372	0.0342823	Upregulated
ENSMUSG00000100134	1700065O20Rik	29.6727	1.45965	0.479884	3.04168	0.00235263	0.0273055	Upregulated
ENSMUSG00000100205	Gm4850	58.8248	1.72921	0.349244	4.9513	7.37e-07	4.58e-05	Upregulated
ENSMUSG00000100599	1700120C14Rik	65.0937	1.19471	0.353091	3.38359	0.000715459	0.0112501	Upregulated
ENSMUSG00000100747	1700084E18Rik	25.3274	1.50242	0.514593	2.91962	0.00350456	0.0358677	Upregulated
ENSMUSG00000101599	Gm20342	35.8655	1.17048	0.40696	2.87614	0.00402567	0.0393684	Upregulated
ENSMUSG00000101609	Kcnq1ot1	175.423	1.18677	0.266828	3.51078	0.000446796	0.00806435	Upregulated
ENSMUSG00000102330	Gm37234	57.9318	1.19467	0.33702	3.54479	0.000392923	0.0073791	Upregulated
ENSMUSG00000102633	Gm38224	98.5823	1.20541	0.300411	4.01255	6.01e-05	0.00175717	Upregulated
ENSMUSG00000103350	Gm37596	142.759	1.01505	0.238172	3.21216	0.00131741	0.0178164	Upregulated
ENSMUSG00000103672	Gm37621	28.9622	1.37178	0.48997	2.79972	0.00511464	0.0468969	Upregulated
ENSMUSG00000104121	Gm37485	101.373	1.28674	0.302336	4.256	2.08e-05	0.000746415	Upregulated
ENSMUSG00000104320	Ighv1-60	51.1441	1.78565	0.455393	3.92112	8.81e-05	0.00234967	Upregulated
ENSMUSG00000104503	Gm37738	43.6146	1.29223	0.369195	3.50013	0.000465025	0.00829652	Upregulated
ENSMUSG00000107876	Gm43936	21.3478	2.10644	0.554153	3.80118	0.000144008	0.00343153	Upregulated
ENSMUSG00000107909	2610017A05Rik	14.9109	2.18149	0.65579	3.32651	0.000879421	0.0131485	Upregulated
ENSMUSG00000108042	B130021K23Rik	260.823	1.55065	0.213112	7.27623	3.43e-13	1.49e-10	Upregulated
ENSMUSG00000108127	Gm12845	101.17	1.22183	0.315539	3.87219	0.000107862	0.00274407	Upregulated
ENSMUSG00000108483	Gm45184	125.9	1.16952	0.269112	3.41687	0.000633465	0.0103466	Upregulated
ENSMUSG00000108551	Gm20274	36.4919	1.44339	0.474978	3.03885	0.00237483	0.0274815	Upregulated
ENSMUSG00000108738	Gm44777	82.2314	1.0303	0.296083	3.47976	0.000501858	0.00874074	Upregulated
ENSMUSG00000110156	Gm42067	168.888	1.02224	0.230428	4.43628	9.15e-06	0.000376342	Upregulated
ENSMUSG00000110761	Gm29761	32.5739	1.32628	0.446862	2.96798	0.00299759	0.0320881	Upregulated
ENSMUSG00000111228	Gm48789	88.4109	1.59943	0.299937	5.33255	9.68e-08	8.32e-06	Upregulated
ENSMUSG00000111713	Gm20234	99.8781	1.16111	0.288524	3.15785	0.00158937	0.0203677	Upregulated
ENSMUSG00000111729	Gm48038	29.8863	1.8201	0.469301	3.87833	0.000105176	0.00270309	Upregulated
ENSMUSG00000112505	Gm48610	17.214	1.94692	0.656821	2.96416	0.00303511	0.0322917	Upregulated
ENSMUSG00000112824	Gm47917	244.933	1.24452	0.207643	5.99353	2.05e-09	3.48e-07	Upregulated
ENSMUSG00000113011	Gm1995	100.358	1.92041	0.286314	6.70735	1.98e-11	5.87e-09	Upregulated
ENSMUSG00000113200	Gm48632	16.0261	1.79705	0.61496	2.92222	0.00347547	0.0356146	Upregulated
ENSMUSG00000113241	Gm40663	103.082	1.05014	0.267498	3.9258	8.64e-05	0.00232195	Upregulated
ENSMUSG00000113722	Snhg10	35.8733	1.30598	0.453812	2.8778	0.00400463	0.0392178	Upregulated
ENSMUSG00000113811	Gm47882	13.8798	2.25145	0.712281	3.1609	0.00157284	0.0202289	Upregulated
ENSMUSG00000114458	Gm47551	116.712	1.11846	0.264976	3.2775	0.00104731	0.0150096	Upregulated
ENSMUSG00000115324	4930527F14Rik	66.521	1.23416	0.373834	3.30136	0.000962169	0.0141389	Upregulated
ENSMUSG00000115664	Gm32913	427.718	2.36513	0.217683	10.865	1.69e-27	5.89e-24	Upregulated
ENSMUSG00000115812	Gm49309	12.4637	2.19252	0.77446	2.83103	0.00463987	0.0436568	Upregulated
ENSMUSG00000116961	Gm49662	62.1772	1.12256	0.374331	2.99883	0.00271015	0.0300513	Upregulated
ENSMUSG00000117220	Gm49932	92.7393	1.1929	0.285166	4.18319	2.87e-05	0.000980423	Upregulated
ENSMUSG00000117423	Gm33508	2090.11	1.36589	0.190313	7.17705	7.12e-13	3e-10	Upregulated
ENSMUSG00000117725	Gm50240	30.3944	1.32988	0.44042	3.01957	0.00253132	0.02885	Upregulated
