# Supplementary material for: Histone methyltransferases MLL2 and SETD1A/B play distinct roles in H3K4me3 deposition during the transition from totipotency to pluripotency
Source: EMBO J. 2024 Dec 5;44(2):437–56. doi: 10.1038/s44318-024-00329-5 (PMC11730331; doi:10.1038/s44318-024-00329-5)
Supplement: Supplementary file 11 — Source data Fig. 1 [file 44318_2024_329_MOESM11_ESM.zip]

Archive with 14 entries (12 files):
- SD figure 1/
- SD figure 1/1B/
- SD figure 1/1B/Late2C_Control_DAPI.jpg
- SD figure 1/1B/Late2C_Control_H3K4me3.jpg
- SD figure 1/1B/Late2C_Mll2 KD_DAPI.jpg
- SD figure 1/1B/Late2C_Mll2 KD_H3K4me3.jpg
- SD figure 1/1B/Late2C_Setd1ab KD_DAPI.jpg
- SD figure 1/1B/Late2C_Setd1ab KD_H3K4me3.jpg
- SD figure 1/1B/Morula_Control_DAPI.jpg
- SD figure 1/1B/Morula_Control_H3K4me3.jpg
- SD figure 1/1B/Morula_Mll2 KD_DAPI.jpg
- SD figure 1/1B/Morula_Mll2 KD_H3K4me3.jpg
- SD figure 1/1B/Morula_Setd1ab KD_DAPI.jpg
- SD figure 1/1B/Morula_Setd1ab KD_H3K4me3.jpg
