# Supplementary material for: Histone methyltransferases MLL2 and SETD1A/B play distinct roles in H3K4me3 deposition during the transition from totipotency to pluripotency
Source: EMBO J. 2024 Dec 5;44(2):437–56. doi: 10.1038/s44318-024-00329-5 (PMC11730331; doi:10.1038/s44318-024-00329-5)
Supplement: Supplementary file 12 — Source data Fig. 2 [file 44318_2024_329_MOESM12_ESM.zip]

Archive with 18 entries (16 files):
- SD figure 2/
- SD figure 2/2C/
- SD figure 2/2C/Late2C_Trp_0h_DAPI.jpg
- SD figure 2/2C/Late2C_Trp_0h_H3K4me3.jpg
- SD figure 2/2C/Late2C_Trp_2h_DAPI.jpg
- SD figure 2/2C/Late2C_Trp_2h_H3K4me3.jpg
- SD figure 2/2C/Late2C_Trp_4h_DAPI.jpg
- SD figure 2/2C/Late2C_Trp_4h_H3K4me3.jpg
- SD figure 2/2C/Late2C_Trp_6h_DAPI.jpg
- SD figure 2/2C/Late2C_Trp_6h_H3K4me3.jpg
- SD figure 2/2C/Morula_Trp_0h_DAPI.jpg
- SD figure 2/2C/Morula_Trp_0h_H3K4me3.jpg
- SD figure 2/2C/Morula_Trp_2h_DAPI.jpg
- SD figure 2/2C/Morula_Trp_2h_H3K4me3.jpg
- SD figure 2/2C/Morula_Trp_4h_DAPI.jpg
- SD figure 2/2C/Morula_Trp_4h_H3K4me3.jpg
- SD figure 2/2C/Morula_Trp_6h_DAPI.jpg
- SD figure 2/2C/Morula_Trp_6h_H3K4me3.jpg
