# Supplementary material for: Histone methyltransferases MLL2 and SETD1A/B play distinct roles in H3K4me3 deposition during the transition from totipotency to pluripotency
Source: EMBO J. 2024 Dec 5;44(2):437–56. doi: 10.1038/s44318-024-00329-5 (PMC11730331; doi:10.1038/s44318-024-00329-5)
Supplement: Supplementary file 13 — Source data Fig. 3 [file 44318_2024_329_MOESM13_ESM.zip]

Archive with 24 entries (20 files):
- SD figure 3/
- SD figure 3/3A/
- SD figure 3/3A/Early2C_Control_DAPI.jpg
- SD figure 3/3A/Early2C_Control_EU.jpg
- SD figure 3/3A/Early2C_Mll2 KD_DAPI.jpg
- SD figure 3/3A/Early2C_Mll2 KD_EU.jpg
- SD figure 3/3A/Late2C_Control_DAPI.jpg
- SD figure 3/3A/Late2C_Control_EU.jpg
- SD figure 3/3A/Late2C_Mll2 KD_DAPI.jpg
- SD figure 3/3A/Late2C_Mll2 KD_EU.jpg
- SD figure 3/3E/
- SD figure 3/3E/Early2C_Control_DAPI.jpg
- SD figure 3/3E/Early2C_Control_H3K4me3.jpg
- SD figure 3/3E/Early2C_Kdm5b MUT_DAPI.jpg
- SD figure 3/3E/Early2C_Kdm5b MUT_H3K4me3.jpg
- SD figure 3/3E/Early2C_Kdm5b WT_DAPI.jpg
- SD figure 3/3E/Early2C_Kdm5b WT_H3K4me3.jpg
- SD figure 3/3G/
- SD figure 3/3G/Early2C_Control_DAPI.jpg
- SD figure 3/3G/Early2C_Control_EU.jpg
- SD figure 3/3G/Early2C_Kdm5b MUT_DAPI.jpg
- SD figure 3/3G/Early2C_Kdm5b MUT_EU.jpg
- SD figure 3/3G/Early2C_Kdm5b WT_DAPI.jpg
- SD figure 3/3G/Early2C_Kdm5b WT_EU.jpg
