# Supplementary material for: Histone methyltransferases MLL2 and SETD1A/B play distinct roles in H3K4me3 deposition during the transition from totipotency to pluripotency
Source: EMBO J. 2024 Dec 5;44(2):437–56. doi: 10.1038/s44318-024-00329-5 (PMC11730331; doi:10.1038/s44318-024-00329-5)
Supplement: Supplementary file 14 — Source data Fig. 4 [file 44318_2024_329_MOESM14_ESM.zip]

Archive with 19 entries (16 files):
- SD figure 4/
- SD figure 4/4B/
- SD figure 4/4B/Late2C_Control_DAPI.jpg
- SD figure 4/4B/Late2C_Control_H3K4me3.jpg
- SD figure 4/4B/Late2C_CPI-455_DAPI.jpg
- SD figure 4/4B/Late2C_CPI-455_H3K4me3.jpg
- SD figure 4/4B/Late2C_DMSO_DAPI.jpg
- SD figure 4/4B/Late2C_DMSO_H3K4me3.jpg
- SD figure 4/4B/Late2C_Kdm5b KD_DAPI.jpg
- SD figure 4/4B/Late2C_Kdm5b KD_H3K4me3.jpg
- SD figure 4/4E/
- SD figure 4/4E/Late2C_Control_DAPI.jpg
- SD figure 4/4E/Late2C_Control_EU.jpg
- SD figure 4/4E/Late2C_CPI-455_DAPI.jpg
- SD figure 4/4E/Late2C_CPI-455_EU.jpg
- SD figure 4/4E/Late2C_DMSO_DAPI.jpg
- SD figure 4/4E/Late2C_DMSO_EU.jpg
- SD figure 4/4E/Late2C_Kdm5b KD_DAPI.jpg
- SD figure 4/4E/Late2C_Kdm5b KD_EU.jpg
