# Supplementary material for: Histone methyltransferases MLL2 and SETD1A/B play distinct roles in H3K4me3 deposition during the transition from totipotency to pluripotency
Source: EMBO J. 2024 Dec 5;44(2):437–56. doi: 10.1038/s44318-024-00329-5 (PMC11730331; doi:10.1038/s44318-024-00329-5)
Supplement: Supplementary file 15 — Source data Fig. 5 [file 44318_2024_329_MOESM15_ESM.zip]

Archive with 33 entries (27 files):
- SD figure 5/
- SD figure 5/5B/
- SD figure 5/5B/Control.tif
- SD figure 5/5B/Setd1ab KD.tif
- SD figure 5/5C/
- SD figure 5/5C/Control_DAPI.jpg
- SD figure 5/5C/Control_EU.jpg
- SD figure 5/5C/Setd1ab KD_DAPI.jpg
- SD figure 5/5C/Setd1ab KD_EU.jpg
- SD figure 5/5F/
- SD figure 5/5F/Blastocyst_Control_CDX2.jpg
- SD figure 5/5F/Blastocyst_Control_DAPI_CDX2.jpg
- SD figure 5/5F/Blastocyst_Control_DAPI_NANOG.jpg
- SD figure 5/5F/Blastocyst_Control_NANOG.jpg
- SD figure 5/5F/Blastocyst_Setd1ab CDX2.jpg
- SD figure 5/5F/Blastocyst_Setd1ab KD_DAPI_CDX2.jpg
- SD figure 5/5F/Blastocyst_Setd1ab KD_DAPI_NANOG.jpg
- SD figure 5/5F/Blastocyst_Setd1ab NANOG.jpg
- SD figure 5/5F/Morula_Control_CDX2.jpg
- SD figure 5/5F/Morula_Control_DAPI_CDX2.jpg
- SD figure 5/5F/Morula_Control_DAPI_NANOG.jpg
- SD figure 5/5F/Morula_Control_NANOG.jpg
- SD figure 5/5F/Morula_Setd1ab CDX2.jpg
- SD figure 5/5F/Morula_Setd1ab KD_DAPI_CDX2.jpg
- SD figure 5/5F/Morula_Setd1ab KD_DAPI_NANOG.jpg
- SD figure 5/5F/Morula_Setd1ab NANOG.jpg
- SD figure 5/5I/
- SD figure 5/5I/Control.tif
- SD figure 5/5I/Setd1ab KD+hMUT.tif
- SD figure 5/5I/Setd1ab KD+hWT.tif
- SD figure 5/5I/Setd1ab KD.tif
- SD figure 5/5J/
- SD figure 5/5J/Figure 5J.xls
