# Supplementary material for: Histone methyltransferases MLL2 and SETD1A/B play distinct roles in H3K4me3 deposition during the transition from totipotency to pluripotency
Source: EMBO J. 2024 Dec 5;44(2):437–56. doi: 10.1038/s44318-024-00329-5 (PMC11730331; doi:10.1038/s44318-024-00329-5)
Supplement: Supplementary file 15 — Source data Fig. 5 [file 44318_2024_329_MOESM15_ESM.zip › SD figure 5/5J/Figure 5J.xls]

## Sheet: Sheet1
Developmental statistics of embryos from the control, Setd1a/b KD, Setd1a/b KD + Setd1a/b WT mRNA, and Setd1a/b KD + Setd1a/b MUT mRNA groups at specific time points.
Stage	Control				Setd1a/b KD				Setd1a/b KD + hWT				Setd1a/b KD + hMUT
	Rep1	Rep2	Rep3	SD	Rep1	Rep2	Rep3	SD	Rep1	Rep2	Rep3	SD	Rep1	Rep2	Rep3	SD
2-cell	1	1	1	0	1	1	1	0	1	1	1	0	1	1	1	0
4-cell	0.972222	1	0.971429	0.0162715	0.966667	1	0.977273	0.01703	1	0.97619	0.931818	0.0346038	1	0.961538	0.962264	0.0219993
8-cell	0.944444	1	0.914286	0.0434797	0.866667	0.953488	0.931818	0.0451891	0.966667	0.928571	0.886364	0.0401691	0.95	0.903846	0.90566	0.026139
Morula	0.944444	0.942857	0.914286	0.0169725	0.866667	0.930233	0.909091	0.0323713	0.966667	0.928571	0.863636	0.0520946	0.95	0.884615	0.886792	0.0371373
Blastocyst	0.777778	0.914286	0.828571	0.0689944	0.2	0.325581	0.340909	0.07731	0.7	0.857143	0.727273	0.0839682	0.3	0.346154	0.377358	0.0389192
