# Supplementary material for: Histone methyltransferases MLL2 and SETD1A/B play distinct roles in H3K4me3 deposition during the transition from totipotency to pluripotency
Source: EMBO J. 2024 Dec 5;44(2):437–56. doi: 10.1038/s44318-024-00329-5 (PMC11730331; doi:10.1038/s44318-024-00329-5)
Supplement: Supplementary file 16 — Source data Fig. 6 [file 44318_2024_329_MOESM16_ESM.zip]

Archive with 10 entries (6 files):
- SD figure 6/
- SD figure 6/6B/
- SD figure 6/6B/Control.tif
- SD figure 6/6B/CPI-455 18-44h.tif
- SD figure 6/6B/CPI-455 18-96h.tif
- SD figure 6/6B/CPI-455 44-96h.tif
- SD figure 6/6C/
- SD figure 6/6C/Figure 6C.xls
- SD figure 6/6D/
- SD figure 6/6D/Figure 6D.xls
