# Supplementary material for: Histone methyltransferases MLL2 and SETD1A/B play distinct roles in H3K4me3 deposition during the transition from totipotency to pluripotency
Source: EMBO J. 2024 Dec 5;44(2):437–56. doi: 10.1038/s44318-024-00329-5 (PMC11730331; doi:10.1038/s44318-024-00329-5)
Supplement: Supplementary file 16 — Source data Fig. 6 [file 44318_2024_329_MOESM16_ESM.zip › SD figure 6/6C/Figure 6C.xls]

## Sheet: Sheet2
Developmental statistics of embryos from the four treatment groups at specific time points.
Stage	Control					CPI-455 18-96 h					CPI-455 44-96 h					CPI-455 18-44 h
	Rep1	Rep2	Rep3	Rep4	SD	Rep1	Rep2	Rep3	Rep4	SD	Rep1	Rep2	Rep3	Rep4	SD	Rep1	Rep2	Rep3	Rep4	SD
2-cell	1	1	1	1	0	1	1	1	1	0	1	1	1	1	0	1	1	1	1	0
4-cell	1	0.95	0.9375	0.962963	0.0270041	1	0.947368	0.8	0.969697	0.0888357	1	1	0.733333	1	0.133333	1	1	0.95	0.964286	0.0254216
8-cell	1	0.95	0.9375	0.962963	0.0270041	1	0.947368	0.8	0.939394	0.0854668	0.875	0.875	0.733333	1	0.108972	0.869565	1	0.95	0.964286	0.0551018
Morula	0.866667	0.95	0.9375	0.962963	0.0430188	1	0.947368	0.75	0.939394	0.10948	0.875	0.75	0.666667	0.928571	0.118787	0.826087	0.92	0.9	0.928571	0.0466151
Blastocyst	0.8	0.823529	0.875	0.962963	0.0722057	0.321053	0.226316	0.4	0.215152	0.0870261	0.325	0.2875	0.4	0.620714	0.149131	0.826087	0.76	0.75	0.892857	0.0663163
