# Supplementary material for: Histone methyltransferases MLL2 and SETD1A/B play distinct roles in H3K4me3 deposition during the transition from totipotency to pluripotency
Source: EMBO J. 2024 Dec 5;44(2):437–56. doi: 10.1038/s44318-024-00329-5 (PMC11730331; doi:10.1038/s44318-024-00329-5)
Supplement: Supplementary file 16 — Source data Fig. 6 [file 44318_2024_329_MOESM16_ESM.zip › SD figure 6/6D/Figure 6D.xls]

## Sheet: Sheet1
RT-qPCR data of Nanog, Pou5f1, Cdx2, and Tead4 in blastocysts from each treatment group.
Gene	Control				CPI-455 18-96 h				CPI-455 44-96 h				CPI-455 18-44 h
	Rep1	Rep2	Rep3	SD	Rep1	Rep2	Rep3	SD	Rep1	Rep2	Rep3	SD	Rep1	Rep2	Rep3	SD
Nanog	1.14562	1.02354	0.83084	0.158705	1.80541	1.64408	1.67643	0.0853526	2.24927	1.79686	1.91069	0.235326	1.13308	1.15773	1.1022	0.0278218
Pou5f1	0.775208	1.09214	1.13266	0.195727	2.00046	2.29161	1.89061	0.207219	2.06696	1.74871	2.22093	0.240822	1.23028	1.09955	0.993066	0.118813
Cdx2	0.991131	1.28041	0.728459	0.276082	0.533654	0.461787	0.347634	0.0938075	0.495864	0.571795	0.446392	0.063165	0.96158	0.818769	0.746358	0.109513
Tead4	1.05428	0.848498	1.09722	0.132949	0.792973	0.758015	1.02817	0.146924	0.778793	0.802076	1.06061	0.156422	1.22003	0.937404	1.30845	0.193808
