# Supplementary material for: Histone methyltransferases MLL2 and SETD1A/B play distinct roles in H3K4me3 deposition during the transition from totipotency to pluripotency
Source: EMBO J. 2024 Dec 5;44(2):437–56. doi: 10.1038/s44318-024-00329-5 (PMC11730331; doi:10.1038/s44318-024-00329-5)
Supplement: Supplementary file 17 — Appendix Figure Source Data [file 44318_2024_329_MOESM17_ESM.zip]

Archive with 243 entries (201 files):
- SD Appendix/
- SD Appendix/FigS10A.xlsx
- SD Appendix/FigS11A/
- SD Appendix/FigS11A/FigS11A.xlsx
- SD Appendix/FigS11A/S11A/
- SD Appendix/FigS11A/S11A/Blastocyst_Control_DAPI.jpg
- SD Appendix/FigS11A/S11A/Blastocyst_Control_SETD1A.jpg
- SD Appendix/FigS11A/S11A/Blastocyst_Setd1ab KD+hWT mRNA_DAPI.jpg
- SD Appendix/FigS11A/S11A/Blastocyst_Setd1ab KD+hWT mRNA_SETD1A.jpg
- SD Appendix/FigS11A/S11A/Blastocyst_Setd1ab KD_DAPI.jpg
- SD Appendix/FigS11A/S11A/Blastocyst_Setd1ab KD_SETD1A.jpg
- SD Appendix/FigS11A/S11A/Blastocyst_Setd1ab+hMUT mRNA_DAPI.jpg
- SD Appendix/FigS11A/S11A/Blastocyst_Setd1ab+hMUT mRNA_SETD1A.jpg
- SD Appendix/FigS11B/
- SD Appendix/FigS11B/FigS11B.xlsx
- SD Appendix/FigS11B/S11B/
- SD Appendix/FigS11B/S11B/Blastocyst_Control_DAPI.jpg
- SD Appendix/FigS11B/S11B/Blastocyst_Control_SETD1B.jpg
- SD Appendix/FigS11B/S11B/Blastocyst_Setd1ab KD+hMUT mRNA_DAPI.jpg
- SD Appendix/FigS11B/S11B/Blastocyst_Setd1ab KD+hMUT mRNA_SETD1B.jpg
- SD Appendix/FigS11B/S11B/Blastocyst_Setd1ab KD+hWT mRNA_DAPI.jpg
- SD Appendix/FigS11B/S11B/Blastocyst_Setd1ab KD+hWT mRNA_SETD1B.jpg
- SD Appendix/FigS11B/S11B/Blastocyst_Setd1ab KD_DAPI.jpg
- SD Appendix/FigS11B/S11B/Blastocyst_Setd1ab KD_SETD1B.jpg
- SD Appendix/FigS12A/
- SD Appendix/FigS12A/Control.tif
- SD Appendix/FigS12A/Kdm5b KD.tif
- SD Appendix/FigS12B.xlsx
- SD Appendix/FigS12C/
- SD Appendix/FigS12C/FigS12C.xlsx
- SD Appendix/FigS12C/S12C/
- SD Appendix/FigS12C/S12C/Blastocyst_Control_DAPI.jpg
- SD Appendix/FigS12C/S12C/Blastocyst_Control_H3K4me3.jpg
- SD Appendix/FigS12C/S12C/Blastocyst_Kdm5b KD_DAPI.jpg
- SD Appendix/FigS12C/S12C/Blastocyst_Kdm5b KD_H3K4me3.jpg
- SD Appendix/FigS12D.xlsx
- SD Appendix/FigS12E/
- SD Appendix/FigS12E/FigS12E.xlsx
- SD Appendix/FigS12E/S12E/
- SD Appendix/FigS12E/S12E/Blastocyst_Control_CDX2.jpg
- SD Appendix/FigS12E/S12E/Blastocyst_Control_Merge.jpg
- SD Appendix/FigS12E/S12E/Blastocyst_Control_NANOG.jpg
- SD Appendix/FigS12E/S12E/Blastocyst_Kdm5b KD_CDX2.jpg
- SD Appendix/FigS12E/S12E/Blastocyst_Kdm5b KD_Merge.jpg
- SD Appendix/FigS12E/S12E/Blastocyst_Kdm5b KD_NANOG.jpg
- SD Appendix/FigS13B/
- SD Appendix/FigS13B/Control_2-cell.jpg
- SD Appendix/FigS13B/Control_4-cell.jpg
- SD Appendix/FigS13B/Control_8-cell.jpg
- SD Appendix/FigS13B/Control_Blastocyst.jpg
- SD Appendix/FigS13B/Control_Morula.jpg
- SD Appendix/FigS13B/Kdm5b KD+MUT mRNA_2-cell.jpg
- SD Appendix/FigS13B/Kdm5b KD+MUT mRNA_4-cell.jpg
- SD Appendix/FigS13B/Kdm5b KD+MUT mRNA_8-cell.jpg
- SD Appendix/FigS13B/Kdm5b KD+MUT mRNA_Blastocyst.jpg
- SD Appendix/FigS13B/Kdm5b KD+MUT mRNA_Morula.jpg
- SD Appendix/FigS13B/Kdm5b KD+WT mRNA_2-cell.jpg
- SD Appendix/FigS13B/Kdm5b KD+WT mRNA_4-cell.jpg
- SD Appendix/FigS13B/Kdm5b KD+WT mRNA_8-cell.jpg
- SD Appendix/FigS13B/Kdm5b KD+WT mRNA_Blastocyst.jpg
- SD Appendix/FigS13B/Kdm5b KD+WT mRNA_Morula.jpg
- SD Appendix/FigS13B/Kdm5b KD_2-cell.jpg
- SD Appendix/FigS13B/Kdm5b KD_4-cell.jpg
- SD Appendix/FigS13B/Kdm5b KD_8-cell.jpg
- SD Appendix/FigS13B/Kdm5b KD_Blastocyst.jpg
- SD Appendix/FigS13B/Kdm5b KD_Morula.jpg
- SD Appendix/FigS13C.xlsx
- SD Appendix/FigS13D.xlsx
- SD Appendix/FigS1C.xlsx
- SD Appendix/FigS1D.xlsx
- SD Appendix/FigS1E.xlsx
- SD Appendix/FigS1F/
- SD Appendix/FigS1F/FigS1F.xlsx
- SD Appendix/FigS1F/S1F/
- SD Appendix/FigS1F/S1F/Blastocyst_Control_DAPI.jpg
- SD Appendix/FigS1F/S1F/Blastocyst_Control_MLL2.jpg
- SD Appendix/FigS1F/S1F/Blastocyst_Mll2 KD_DAPI.jpg
- SD Appendix/FigS1F/S1F/Blastocyst_Mll2 KD_MLL2.jpg
- SD Appendix/FigS1F/S1F/Late2C_Control_DAPI.jpg
- SD Appendix/FigS1F/S1F/Late2C_Control_MLL2.jpg
- SD Appendix/FigS1F/S1F/Late2C_Mll2 KD_DAPI.jpg
- SD Appendix/FigS1F/S1F/Late2C_Mll2 KD_MLL2.jpg
- SD Appendix/FigS1G/
- SD Appendix/FigS1G/FigS1G.xlsx
- SD Appendix/FigS1G/S1G/
- SD Appendix/FigS1G/S1G/Blastocyst_Control_DAPI.jpg
- SD Appendix/FigS1G/S1G/Blastocyst_Control_SETD1A.jpg
- SD Appendix/FigS1G/S1G/Blastocyst_Setd1ab KD_DAPI.jpg
- SD Appendix/FigS1G/S1G/Blastocyst_Setd1ab KD_SETD1A.jpg
- SD Appendix/FigS1G/S1G/Late2C_Control_DAPI.jpg
- SD Appendix/FigS1G/S1G/Late2C_Control_SETD1A.jpg
- SD Appendix/FigS1G/S1G/Late2C_Setd1ab KD_DAPI.jpg
- SD Appendix/FigS1G/S1G/Late2C_Setd1ab KD_SETD1A.jpg
- SD Appendix/FigS1H/
- SD Appendix/FigS1H/FigS1H.xlsx
- SD Appendix/FigS1H/S1H/
- SD Appendix/FigS1H/S1H/Blastocyst_Control_DAPI.jpg
- SD Appendix/FigS1H/S1H/Blastocyst_Control_SETD1B.jpg
- SD Appendix/FigS1H/S1H/Blastocyst_Setd1ab KD_DAPI.jpg
- SD Appendix/FigS1H/S1H/Blastocyst_Setd1ab KD_SETD1B.jpg
- SD Appendix/FigS1H/S1H/Late2C_Control_DAPI.jpg
- SD Appendix/FigS1H/S1H/Late2C_Control_SETD1B.jpg
- SD Appendix/FigS1H/S1H/Late2C_Setd1ab KD_DAPI.jpg
- SD Appendix/FigS1H/S1H/Late2C_Setd1ab KD_SETD1B.jpg
- SD Appendix/FigS2A/
- SD Appendix/FigS2A/Early2C_Control_DAPI.jpg
- SD Appendix/FigS2A/Early2C_Control_H3K4me3.jpg
- SD Appendix/FigS2A/Early2C_Mll2 KD_DAPI.jpg
- SD Appendix/FigS2A/Early2C_Mll2 KD_H3K4me3.jpg
- SD Appendix/FigS2A/Early2C_Setd1ab KD_DAPI.jpg
- SD Appendix/FigS2A/Early2C_Setd1ab KD_H3K4me3.jpg
- SD Appendix/FigS2B.xlsx
- SD Appendix/FigS4A/
- SD Appendix/FigS4A/FigS4A.xlsx
- SD Appendix/FigS4A/S4A/
- SD Appendix/FigS4A/S4A/Late2C_0 μM_DAPI.jpg
- SD Appendix/FigS4A/S4A/Late2C_0 μM_EU.jpg
- SD Appendix/FigS4A/S4A/Late2C_0.01  μM_DAPI.jpg
- SD Appendix/FigS4A/S4A/Late2C_0.01  μM_EU.jpg
- SD Appendix/FigS4A/S4A/Late2C_0.1  μM_DAPI.jpg
- SD Appendix/FigS4A/S4A/Late2C_0.1  μM_EU.jpg
- SD Appendix/FigS4A/S4A/Late2C_1  μM_DAPI.jpg
- SD Appendix/FigS4A/S4A/Late2C_1  μM_EU.jpg
- SD Appendix/FigS4B/
- SD Appendix/FigS4B/FigS4B.xlsx
- SD Appendix/FigS4B/S4B/
- SD Appendix/FigS4B/S4B/Late2C_0h_DAPI.jpg
- SD Appendix/FigS4B/S4B/Late2C_0h_EU.jpg
- SD Appendix/FigS4B/S4B/Late2C_2h_DAPI.jpg
- SD Appendix/FigS4B/S4B/Late2C_2h_EU.jpg
- SD Appendix/FigS4B/S4B/Late2C_4h_DAPI.jpg
- SD Appendix/FigS4B/S4B/Late2C_4h_EU.jpg
- SD Appendix/FigS4B/S4B/Late2C_6h_DAPI.jpg
- SD Appendix/FigS4B/S4B/Late2C_6h_EU.jpg
- SD Appendix/FigS4C/
- SD Appendix/FigS4C/FigS4C.xlsx
- SD Appendix/FigS4C/S4C/
- SD Appendix/FigS4C/S4C/Morula_0h_DAPI.jpg
- SD Appendix/FigS4C/S4C/Morula_0h_EU.jpg
- SD Appendix/FigS4C/S4C/Morula_2h_DAPI.jpg
- SD Appendix/FigS4C/S4C/Morula_2h_EU.jpg
- SD Appendix/FigS4C/S4C/Morula_4h_DAPI.jpg
- SD Appendix/FigS4C/S4C/Morula_4h_EU.jpg
- SD Appendix/FigS4C/S4C/Morula_6h_DAPI.jpg
- SD Appendix/FigS4C/S4C/Morula_6h_EU.jpg
- SD Appendix/FigS4D.xlsx
- SD Appendix/FigS5F/
- SD Appendix/FigS5F/FigS5F.xlsx
- SD Appendix/FigS5F/S5F/
- SD Appendix/FigS5F/S5F/Morula_0h_DAPI.jpg
- SD Appendix/FigS5F/S5F/Morula_0h_H3K4me3.jpg
- SD Appendix/FigS5F/S5F/Morula_Trp+CPI 2h_DAPI.jpg
- SD Appendix/FigS5F/S5F/Morula_Trp+CPI 2h_H3K4me3.jpg
- SD Appendix/FigS5F/S5F/Morula_Trp+CPI 4h_DAPI.jpg
- SD Appendix/FigS5F/S5F/Morula_Trp+CPI 4h_H3K4me3.jpg
- SD Appendix/FigS5F/S5F/Morula_Trp+CPI 6h_DAPI.jpg
- SD Appendix/FigS5F/S5F/Morula_Trp+CPI 6h_H3K4me3.jpg
- SD Appendix/FigS5F/S5F/Morula_Trp2h_DAPI.jpg
- SD Appendix/FigS5F/S5F/Morula_Trp2h_H3K4me3.jpg
- SD Appendix/FigS5F/S5F/Morula_Trp4h_DAPI.jpg
- SD Appendix/FigS5F/S5F/Morula_Trp4h_H3K4me3.jpg
- SD Appendix/FigS5F/S5F/Morula_Trp6h_DAPI.jpg
- SD Appendix/FigS5F/S5F/Morula_Trp6h_H3K4me3.jpg
- SD Appendix/FigS6A.xlsx
- SD Appendix/FigS6F.xlsx
- SD Appendix/FigS6G/
- SD Appendix/FigS6G/Control.tif
- SD Appendix/FigS6G/Mll2 KD.tif
- SD Appendix/FigS7B.xlsx
- SD Appendix/FigS7C/
- SD Appendix/FigS7C/FigS7C.xlsx
- SD Appendix/FigS7C/S7C/
- SD Appendix/FigS7C/S7C/Blastocyst_Control_DAPI.jpg
- SD Appendix/FigS7C/S7C/Blastocyst_Control_MLL2.jpg
- SD Appendix/FigS7C/S7C/Blastocyst_Mll2 KD2_DAPI.jpg
- SD Appendix/FigS7C/S7C/Blastocyst_Mll2 KD2_MLL2.jpg
- SD Appendix/FigS7C/S7C/Late2C_Control_DAPI.jpg
- SD Appendix/FigS7C/S7C/Late2C_Control_MLL2.jpg
- SD Appendix/FigS7C/S7C/Late2C_Mll2 KD2_DAPI.jpg
- SD Appendix/FigS7C/S7C/Late2C_Mll2 KD2_MLL2.jpg
- SD Appendix/FigS7D/
- SD Appendix/FigS7D/FigS7D.xlsx
- SD Appendix/FigS7D/S7D/
- SD Appendix/FigS7D/S7D/Late2C_Control_DAPI.jpg
- SD Appendix/FigS7D/S7D/Late2C_Control_H3K4me3.jpg
- SD Appendix/FigS7D/S7D/Late2C_Mll2 KD2_DAPI.jpg
- SD Appendix/FigS7D/S7D/Late2C_Mll2 KD2_H3K4me3.jpg
- SD Appendix/FigS7E/
- SD Appendix/FigS7E/FigS7E.xlsx
- SD Appendix/FigS7E/S7E/
- SD Appendix/FigS7E/S7E/Late2C_Control_DAPI.jpg
- SD Appendix/FigS7E/S7E/Late2C_Control_EU.jpg
- SD Appendix/FigS7E/S7E/Late2C_Mll2 KD2_DAPI.jpg
- SD Appendix/FigS7E/S7E/Late2C_Mll2 KD2_EU.jpg
- SD Appendix/FigS7F.xlsx
- SD Appendix/FigS7G/
- SD Appendix/FigS7G/Control.tif
- SD Appendix/FigS7G/Mll2 KD-2.tif
- SD Appendix/FigS8A/
- SD Appendix/FigS8A/FigS8A.xlsx
- SD Appendix/FigS8A/S8A/
- SD Appendix/FigS8A/S8A/Early2C_Control_DAPI.jpg
- SD Appendix/FigS8A/S8A/Early2C_Control_KDM5B.jpg
- SD Appendix/FigS8A/S8A/Early2C_OE Kdm5B mut_DAPI.jpg
- SD Appendix/FigS8A/S8A/Early2C_OE Kdm5B mut_KDM5B.jpg
- SD Appendix/FigS8A/S8A/Early2C_OE Kdm5b WT_DAPI.jpg
- SD Appendix/FigS8A/S8A/Early2C_OE Kdm5b WT_KDM5B.jpg
- SD Appendix/FigS8B.xlsx
- SD Appendix/FigS8E.xlsx
- SD Appendix/FigS9A.xlsx
- SD Appendix/FigS9B/
- SD Appendix/FigS9B/FigS9B.xlsx
- SD Appendix/FigS9B/S9B/
- SD Appendix/FigS9B/S9B/Blastocyst_Control_DAPI.jpg
- SD Appendix/FigS9B/S9B/Blastocyst_Control_KDM5B.jpg
- SD Appendix/FigS9B/S9B/Blastocyst_Kdm5b KD_DAPI.jpg
- SD Appendix/FigS9B/S9B/Blastocyst_Kdm5b KD_KDM5B.jpg
- SD Appendix/FigS9B/S9B/Late2C_Control_DAPI.jpg
- SD Appendix/FigS9B/S9B/Late2C_Control_KDM5B.jpg
- SD Appendix/FigS9B/S9B/Late2C_Kdm5b KD_DAPI.jpg
- SD Appendix/FigS9B/S9B/Late2C_Kdm5b KD_KDM5B.jpg
- SD Appendix/FigS9C/
- SD Appendix/FigS9C/S9C/
- SD Appendix/FigS9C/S9C/Late2C_Control_DAPI.jpg
- SD Appendix/FigS9C/S9C/Late2C_Control_H3K4me3.jpg
- SD Appendix/FigS9C/S9C/Late2C_Kdm5ab KD_DAPI.jpg
- SD Appendix/FigS9C/S9C/Late2C_Kdm5ab KD_H3K4me3.jpg
- SD Appendix/FigS9C/S9C/Late2C_Kdm5b KD_DAPI.jpg
- SD Appendix/FigS9C/S9C/Late2C_Kdm5b KD_H3K4me3.jpg
- SD Appendix/FigS9C.xlsx
- SD Appendix/FigS9D/
- SD Appendix/FigS9D/FigS9D.xlsx
- SD Appendix/FigS9D/S9D/
- SD Appendix/FigS9D/S9D/Late2C_0 μM_DAPI.jpg
- SD Appendix/FigS9D/S9D/Late2C_0 μM_H3K4me3.jpg
- SD Appendix/FigS9D/S9D/Late2C_10 μM_DAPI.jpg
- SD Appendix/FigS9D/S9D/Late2C_10 μM_H3K4me3.jpg
- SD Appendix/FigS9D/S9D/Late2C_25 μM_DAPI.jpg
- SD Appendix/FigS9D/S9D/Late2C_25 μM_H3K4me3.jpg
- SD Appendix/FigS9D/S9D/Late2C_50 μM_DAPI.jpg
- SD Appendix/FigS9D/S9D/Late2C_50 μM_H3K4me3.jpg
- SD Appendix/FigS9E.xlsx
- SD Appendix/FigS9G.xlsx
