# Supplementary material for: Histone methyltransferases MLL2 and SETD1A/B play distinct roles in H3K4me3 deposition during the transition from totipotency to pluripotency
Source: EMBO J. 2024 Dec 5;44(2):437–56. doi: 10.1038/s44318-024-00329-5 (PMC11730331; doi:10.1038/s44318-024-00329-5)
Supplement: Supplementary file 17 — Appendix Figure Source Data [file 44318_2024_329_MOESM17_ESM.zip › SD Appendix/FigS12B.xlsx]

## Sheet: Sheet1
	Control			Kdm5b KD
2-cell	1	1	1	1	1	1
4-cell	0.97561	0.945946	0.888889	0.967742	0.933333	0.88
8-cell	0.97561	0.945946	0.888889	0.903226	0.9	0.88
Morula	0.97561	0.945946	0.888889	0.903226	0.833333	0.84
Blastocyst	0.97561	0.945946	0.888889	0.451613	0.333333	0.24
