# Supplementary material for: Histone methyltransferases MLL2 and SETD1A/B play distinct roles in H3K4me3 deposition during the transition from totipotency to pluripotency
Source: EMBO J. 2024 Dec 5;44(2):437–56. doi: 10.1038/s44318-024-00329-5 (PMC11730331; doi:10.1038/s44318-024-00329-5)
Supplement: Supplementary file 17 — Appendix Figure Source Data [file 44318_2024_329_MOESM17_ESM.zip › SD Appendix/FigS12C/FigS12C.xlsx]

## Sheet: Sheet1
Control	Kdm5b KD
0.966032	1.74972
1.29561	1.74948
0.947756	1.49444
0.811865	2.1568
1.3055	1.55295
0.655443	1.72705
1.37418	1.86199
1.23639	1.12166
0.65034	0.90008
0.820054	1.54298
0.936837	1.1448
	1.77785
