# Supplementary material for: Histone methyltransferases MLL2 and SETD1A/B play distinct roles in H3K4me3 deposition during the transition from totipotency to pluripotency
Source: EMBO J. 2024 Dec 5;44(2):437–56. doi: 10.1038/s44318-024-00329-5 (PMC11730331; doi:10.1038/s44318-024-00329-5)
Supplement: Supplementary file 17 — Appendix Figure Source Data [file 44318_2024_329_MOESM17_ESM.zip › SD Appendix/FigS12D.xlsx]

## Sheet: Sheet1
	Nanog	Pou5f1	Cdx2	Tead4
Control-1	1.19095	1.12972	1.23671	1.13215
Control-2	0.809891	0.870236	0.579096	0.711247
Control-3	0.999157	1.00004	1.18419	1.1566
Kdm5b KD-1	1.82289	1.5508	0.456378	1.71374
Kdm5b KD-2	1.90258	2.01445	0.344502	1.83363
Kdm5b KD-3	1.94435	2.19326	0.392247	2.18138
