# Supplementary material for: Histone methyltransferases MLL2 and SETD1A/B play distinct roles in H3K4me3 deposition during the transition from totipotency to pluripotency
Source: EMBO J. 2024 Dec 5;44(2):437–56. doi: 10.1038/s44318-024-00329-5 (PMC11730331; doi:10.1038/s44318-024-00329-5)
Supplement: Supplementary file 17 — Appendix Figure Source Data [file 44318_2024_329_MOESM17_ESM.zip › SD Appendix/FigS13C.xlsx]

## Sheet: Sheet1
	Control			Kdm5b KD			Kdm5b KD +WT			Kdm5b KD +MUT
2-cell	1	1	1	1	1	1	1	1	1	1	1	1
4-cell	0.974359	1	0.978261	0.888889	0.888889	0.888889	0.916667	1	0.95122	0.944444	0.923077	0.888889
8-cell	0.948718	1	0.978261	0.888889	0.833333	0.861111	0.888889	1	0.95122	0.944444	0.846154	0.861111
Morula	0.897436	1	0.956522	0.833333	0.833333	0.833333	0.888889	1	0.95122	0.833333	0.846154	0.833333
Blastocyst	0.846154	0.952381	0.891304	0.277778	0.333333	0.305556	0.694444	0.875	0.780488	0.277778	0.461538	0.305556
