# Supplementary material for: Histone methyltransferases MLL2 and SETD1A/B play distinct roles in H3K4me3 deposition during the transition from totipotency to pluripotency
Source: EMBO J. 2024 Dec 5;44(2):437–56. doi: 10.1038/s44318-024-00329-5 (PMC11730331; doi:10.1038/s44318-024-00329-5)
Supplement: Supplementary file 17 — Appendix Figure Source Data [file 44318_2024_329_MOESM17_ESM.zip › SD Appendix/FigS13D.xlsx]

## Sheet: Sheet1
	Nanog	Pou5f1	Cdx2	Tead4
Control-1	0.847841	0.831873	1.01124	1.53966
Control-2	1.10827	1.05982	0.969501	0.751741
Control-3	1.04389	1.1083	1.01926	0.708598
Kdm5b KD-1	3.02755	1.46781	0.583433	1.02453
Kdm5b KD-2	1.85452	2.6136	0.418695	1.41784
Kdm5b KD-3	2.9578	3.07963	0.582595	1.05239
Kdm5b KD +WT-1	1.73739	1.64346	0.338812	0.731113
Kdm5b KD +WT-2	2.27721	2.21686	0.303881	1.09872
Kdm5b KD +WT-3	1.67678	1.74539	0.746424	1.27793
Kdm5b KD +MUT-1	0.870632	0.767053	1.37246	0.728994
Kdm5b KD +MUT-2	1.42581	1.03935	0.916871	1.32564
Kdm5b KD +MUT-3	0.760574	1.47785	0.713852	1.22942
