# Supplementary material for: Histone methyltransferases MLL2 and SETD1A/B play distinct roles in H3K4me3 deposition during the transition from totipotency to pluripotency
Source: EMBO J. 2024 Dec 5;44(2):437–56. doi: 10.1038/s44318-024-00329-5 (PMC11730331; doi:10.1038/s44318-024-00329-5)
Supplement: Supplementary file 17 — Appendix Figure Source Data [file 44318_2024_329_MOESM17_ESM.zip › SD Appendix/FigS1C.xlsx]

## Sheet: Sheet1
	Mll1	Mll2	Setd1a	Setd1b
Control-1	1.0921	1.14427	1.11392	0.97921
Control-2	0.907897	0.85573	0.88608	1.02079
Mll2 KD-1	1.39054	0.0254725	1.31521	1.10854
Mll2 KD-2	0.723963	0.020275	1.17657	0.978998
