# Supplementary material for: Histone methyltransferases MLL2 and SETD1A/B play distinct roles in H3K4me3 deposition during the transition from totipotency to pluripotency
Source: EMBO J. 2024 Dec 5;44(2):437–56. doi: 10.1038/s44318-024-00329-5 (PMC11730331; doi:10.1038/s44318-024-00329-5)
Supplement: Supplementary file 17 — Appendix Figure Source Data [file 44318_2024_329_MOESM17_ESM.zip › SD Appendix/FigS1D.xlsx]

## Sheet: Sheet1
	Mll1	Mll2	Setd1a	Setd1b
Control-1	0.968184	0.927157	1.0316	0.616025
Control-2	1.03182	1.07284	0.968399	1.38397
Setd1a KD-1	0.844675	0.885693	0.259957	18.3854
Setd1a KD-2	1.24379	1.27857	0.272094	26.8721
