# Supplementary material for: Histone methyltransferases MLL2 and SETD1A/B play distinct roles in H3K4me3 deposition during the transition from totipotency to pluripotency
Source: EMBO J. 2024 Dec 5;44(2):437–56. doi: 10.1038/s44318-024-00329-5 (PMC11730331; doi:10.1038/s44318-024-00329-5)
Supplement: Supplementary file 17 — Appendix Figure Source Data [file 44318_2024_329_MOESM17_ESM.zip › SD Appendix/FigS1E.xlsx]

## Sheet: Sheet1
	Mll1	Mll2	Setd1a	Setd1b
Control-1	0.934519	0.967294	0.834792	1.06048
Control-2	1.06548	1.03271	1.16521	0.939519
Setd1ab KD-1	0.894956	0.72372	0.0708807	0.415852
Setd1ab KD-2	0.747443	1.12293	0.213631	0.511791
