# Supplementary material for: Histone methyltransferases MLL2 and SETD1A/B play distinct roles in H3K4me3 deposition during the transition from totipotency to pluripotency
Source: EMBO J. 2024 Dec 5;44(2):437–56. doi: 10.1038/s44318-024-00329-5 (PMC11730331; doi:10.1038/s44318-024-00329-5)
Supplement: Supplementary file 17 — Appendix Figure Source Data [file 44318_2024_329_MOESM17_ESM.zip › SD Appendix/FigS6F.xlsx]

## Sheet: Sheet1
	Control			Mll2 KD
2-cell	1	1	1	1	1	1
4-cell	0.942857	1	0.972222	0.85	0.944444	0.9
8-cell	0.885714	0.96	0.916667	0.85	0.944444	0.9
Morula	0.857143	0.96	0.916667	0.85	0.888889	0.866667
Blastocyst	0.714286	0.72	0.722222	0.7	0.833333	0.766667
