# Supplementary material for: Histone methyltransferases MLL2 and SETD1A/B play distinct roles in H3K4me3 deposition during the transition from totipotency to pluripotency
Source: EMBO J. 2024 Dec 5;44(2):437–56. doi: 10.1038/s44318-024-00329-5 (PMC11730331; doi:10.1038/s44318-024-00329-5)
Supplement: Supplementary file 17 — Appendix Figure Source Data [file 44318_2024_329_MOESM17_ESM.zip › SD Appendix/FigS7B.xlsx]

## Sheet: Sheet1
	Mll2
Control-1	1.2743
Control-2	0.801596
Control-3	0.924103
Mll2 KD-1	0.011521
Mll2 KD-2	0.0121125
Mll2 KD-3	0.278745
