# Supplementary material for: Histone methyltransferases MLL2 and SETD1A/B play distinct roles in H3K4me3 deposition during the transition from totipotency to pluripotency
Source: EMBO J. 2024 Dec 5;44(2):437–56. doi: 10.1038/s44318-024-00329-5 (PMC11730331; doi:10.1038/s44318-024-00329-5)
Supplement: Supplementary file 17 — Appendix Figure Source Data [file 44318_2024_329_MOESM17_ESM.zip › SD Appendix/FigS7D/FigS7D.xlsx]

## Sheet: Sheet1
Late2C
Control	Mll2 KD
0.980558	0.250316
0.967463	0.0669946
1.32243	0.0704458
1.11221	0.0205044
0.906254	0.0640509
0.987968	0.20748
1.1383	0.0780589
0.891739	0.00426329
0.893261	0.0530882
1.07922	0.0989693
0.656953	0.0217225
1.41927	0.0694308
0.644366
