# Supplementary material for: Histone methyltransferases MLL2 and SETD1A/B play distinct roles in H3K4me3 deposition during the transition from totipotency to pluripotency
Source: EMBO J. 2024 Dec 5;44(2):437–56. doi: 10.1038/s44318-024-00329-5 (PMC11730331; doi:10.1038/s44318-024-00329-5)
Supplement: Supplementary file 17 — Appendix Figure Source Data [file 44318_2024_329_MOESM17_ESM.zip › SD Appendix/FigS7F.xlsx]

## Sheet: Sheet1
	Control			Mll2 KD
2-cell	1	1	1	1	1	1
4-cell	0.984252	0.977778	0.980392	0.916667	0.95	0.928571
8-cell	0.984252	0.977778	0.980392	0.888889	0.95	0.928571
Morula	0.96063	0.955556	0.960784	0.861111	0.95	0.904762
Blastocyst	0.826772	0.822222	0.823529	0.777778	0.85	0.809524
