# Supplementary material for: Histone methyltransferases MLL2 and SETD1A/B play distinct roles in H3K4me3 deposition during the transition from totipotency to pluripotency
Source: EMBO J. 2024 Dec 5;44(2):437–56. doi: 10.1038/s44318-024-00329-5 (PMC11730331; doi:10.1038/s44318-024-00329-5)
Supplement: Supplementary file 17 — Appendix Figure Source Data [file 44318_2024_329_MOESM17_ESM.zip › SD Appendix/FigS8A/FigS8A.xlsx]

## Sheet: Sheet1
Early2C
Control	Kdm5b WT	Kdm5b MUT
0.713189	13.4717	12.1605
1.0903	8.19221	9.47974
0.930933	24.2406	9.36456
0.586961	14.461	11.1002
0.351861	9.74482	10.3807
1.74668	9.76691	8.44467
1.5889	12.8532	14.3821
0.785771	10.3349	11.5862
0.631141	9.01269	24.5198
0.479667	13.2303	16.9619
1.13763	14.4689	17.7871
0.670587	20.8639	18.7906
1.71355	15.9884	17.4447
0.325038	9.90418	16.1477
0.643764	6.16467	7.98236
0.205121	11.2643
0.446532	13.8851
2.03543	16.6653
3.05788
0.0599584
1.58732
1.21179
