# Supplementary material for: Histone methyltransferases MLL2 and SETD1A/B play distinct roles in H3K4me3 deposition during the transition from totipotency to pluripotency
Source: EMBO J. 2024 Dec 5;44(2):437–56. doi: 10.1038/s44318-024-00329-5 (PMC11730331; doi:10.1038/s44318-024-00329-5)
Supplement: Supplementary file 17 — Appendix Figure Source Data [file 44318_2024_329_MOESM17_ESM.zip › SD Appendix/FigS9A.xlsx]

## Sheet: Sheet1
	Kdm5a	Kdm5b			Kdm5a	Kdm5b
Control-1	1.05668	0.882752		Control-1	1.03458	1.04396
Control-2	0.94332	1.11725		Control-2	0.965418	0.956038
Kdm5b KD-1	1.17122	0.181077		Kdm5ab KD-1	0.209406	0.215248
Kdm5b KD-2	0.823749	0.120912		Kdm5ab KD-2	0.183723	0.173262
