# Supplementary material for: Histone methyltransferases MLL2 and SETD1A/B play distinct roles in H3K4me3 deposition during the transition from totipotency to pluripotency
Source: EMBO J. 2024 Dec 5;44(2):437–56. doi: 10.1038/s44318-024-00329-5 (PMC11730331; doi:10.1038/s44318-024-00329-5)
Supplement: Supplementary file 17 — Appendix Figure Source Data [file 44318_2024_329_MOESM17_ESM.zip › SD Appendix/FigS9C.xlsx]

## Sheet: Sheet1
Control	Kdm5b KD	Kdm5ab KD
1.15815	2.11303	2.2072
1.44702	2.08237	2.04435
1.10449	2.23066	2.12637
1.2242	2.07243	1.93616
0.98845	1.88118	1.94959
1.3954	1.86254	1.8825
0.873093	2.09856	1.59658
1.07137	2.04658	1.86172
0.605	1.91997	1.77653
0.72013	1.89624	1.76964
0.663246	1.7881	1.79826
0.903894	1.89552	1.84394
0.88525		1.69601
0.846646		2.01913
1.11497		1.81695
0.998701		1.98144
		2.03433
